# Supplementary material for: Improved evidence-based genome-scale metabolic models for maize leaf, embryo, and endosperm
Source: Front Plant Sci. 2015 Mar 10;6:142. doi: 10.3389/fpls.2015.00142 (PMC4354304; doi:10.3389/fpls.2015.00142)
Supplement: Supplementary file 1 [file DataSheet1.ZIP]

Archive with 7 entries (7 files):
- Evidenced-Arabidopsis-Model.sbml
- Evidenced-Maize-Embryo-Model.sbml
- Evidenced-Maize-Endosperm-Model.sbml
- Evidenced-Maize-Leaf-Model.sbml
- Evidenced-Maize-Model.sbml
- Full-Arabidopsis-Model.sbml
- Full-Maize-Model.sbml
