# Supplementary material for: Improved evidence-based genome-scale metabolic models for maize leaf, embryo, and endosperm
Source: Front Plant Sci. 2015 Mar 10;6:142. doi: 10.3389/fpls.2015.00142 (PMC4354304; doi:10.3389/fpls.2015.00142)
Supplement: Supplementary file 1 [file DataSheet1.ZIP › Evidenced-Arabidopsis-Model.sbml]

<?xml version="1.0" encoding="UTF-8"?>
<sbml xmlns="http://www.sbml.org/sbml/level2" level="2" version="1" xmlns:html="http://www.w3.org/1999/xhtml">
<model id="Evidenced_Ath_Model" name="Evidenced-Ath-Model_SEED_model">
<listOfUnitDefinitions>
	<unitDefinition id="mmol_per_gDW_per_hr">
		<listOfUnits>
			<unit kind="mole" scale="-3"/>
			<unit kind="gram" exponent="-1"/>
			<unit kind="second" multiplier=".00027777" exponent="-1"/>
		</listOfUnits>
	</unitDefinition>
</listOfUnitDefinitions>
<listOfCompartments>
<compartment id="e0" name="Extracellular_0" />
<compartment id="w0" name="Cell_Wall_0" />
<compartment id="n0" name="Nucleus_0" />
<compartment id="r0" name="Endoplasmic_Reticulum_0" />
<compartment id="v0" name="Vacuole_0" />
<compartment id="x0" name="Peroxisome_0" />
<compartment id="d0" name="Plastid_0" />
<compartment id="m0" name="Mitochondria_0" />
<compartment id="c0" name="Cytosol_0" />
<compartment id="g0" name="Golgi_0" />
</listOfCompartments>
<listOfSpecies>
<species id="cpd00012_c0" name="Diphosphate_c0" compartment="c0" charge="-3" boundaryCondition="false"/>
<species id="cpd00009_c0" name="Orthophosphate_c0" compartment="c0" charge="-2" boundaryCondition="false"/>
<species id="cpd00001_c0" name="H2O_c0" compartment="c0" charge="0" boundaryCondition="false"/>
<species id="cpd00067_c0" name="H_c0" compartment="c0" charge="1" boundaryCondition="false"/>
<species id="cpd00012_d0" name="Diphosphate_d0" compartment="d0" charge="-3" boundaryCondition="false"/>
<species id="cpd00009_d0" name="Orthophosphate_d0" compartment="d0" charge="-2" boundaryCondition="false"/>
<species id="cpd00001_d0" name="H2O_d0" compartment="d0" charge="0" boundaryCondition="false"/>
<species id="cpd00067_d0" name="H_d0" compartment="d0" charge="1" boundaryCondition="false"/>
<species id="cpd00012_g0" name="Diphosphate_g0" compartment="g0" charge="-3" boundaryCondition="false"/>
<species id="cpd00009_g0" name="Orthophosphate_g0" compartment="g0" charge="-2" boundaryCondition="false"/>
<species id="cpd00001_g0" name="H2O_g0" compartment="g0" charge="0" boundaryCondition="false"/>
<species id="cpd00067_g0" name="H_g0" compartment="g0" charge="1" boundaryCondition="false"/>
<species id="cpd00012_v0" name="Diphosphate_v0" compartment="v0" charge="-3" boundaryCondition="false"/>
<species id="cpd00009_v0" name="Orthophosphate_v0" compartment="v0" charge="-2" boundaryCondition="false"/>
<species id="cpd00001_v0" name="H2O_v0" compartment="v0" charge="0" boundaryCondition="false"/>
<species id="cpd00067_v0" name="H_v0" compartment="v0" charge="1" boundaryCondition="false"/>
<species id="cpd00012_w0" name="Diphosphate_w0" compartment="w0" charge="-3" boundaryCondition="false"/>
<species id="cpd00009_w0" name="Orthophosphate_w0" compartment="w0" charge="-2" boundaryCondition="false"/>
<species id="cpd00001_w0" name="H2O_w0" compartment="w0" charge="0" boundaryCondition="false"/>
<species id="cpd00067_w0" name="H_w0" compartment="w0" charge="1" boundaryCondition="false"/>
<species id="cpd00007_c0" name="Oxygen_c0" compartment="c0" charge="0" boundaryCondition="false"/>
<species id="cpd00025_c0" name="Hydrogen_peroxide_c0" compartment="c0" charge="0" boundaryCondition="false"/>
<species id="cpd00007_x0" name="Oxygen_x0" compartment="x0" charge="0" boundaryCondition="false"/>
<species id="cpd00025_x0" name="Hydrogen_peroxide_x0" compartment="x0" charge="0" boundaryCondition="false"/>
<species id="cpd00001_x0" name="H2O_x0" compartment="x0" charge="0" boundaryCondition="false"/>
<species id="cpd00056_c0" name="Thiamin_diphosphate_c0" compartment="c0" charge="-1" boundaryCondition="false"/>
<species id="cpd00020_c0" name="Pyruvate_c0" compartment="c0" charge="-1" boundaryCondition="false"/>
<species id="cpd03049_c0" name="2-alpha-Hydroxyethylthiamine_diphosphate_c0" compartment="c0" charge="-1" boundaryCondition="false"/>
<species id="cpd00011_c0" name="CO2_c0" compartment="c0" charge="0" boundaryCondition="false"/>
<species id="cpd00056_d0" name="Thiamin_diphosphate_d0" compartment="d0" charge="-1" boundaryCondition="false"/>
<species id="cpd00020_d0" name="Pyruvate_d0" compartment="d0" charge="-1" boundaryCondition="false"/>
<species id="cpd03049_d0" name="2-alpha-Hydroxyethylthiamine_diphosphate_d0" compartment="d0" charge="-1" boundaryCondition="false"/>
<species id="cpd00011_d0" name="CO2_d0" compartment="d0" charge="0" boundaryCondition="false"/>
<species id="cpd00056_m0" name="Thiamin_diphosphate_m0" compartment="m0" charge="-1" boundaryCondition="false"/>
<species id="cpd00020_m0" name="Pyruvate_m0" compartment="m0" charge="-1" boundaryCondition="false"/>
<species id="cpd03049_m0" name="2-alpha-Hydroxyethylthiamine_diphosphate_m0" compartment="m0" charge="-1" boundaryCondition="false"/>
<species id="cpd00011_m0" name="CO2_m0" compartment="m0" charge="0" boundaryCondition="false"/>
<species id="cpd00067_m0" name="H_m0" compartment="m0" charge="1" boundaryCondition="false"/>
<species id="cpd00338_c0" name="5-Aminolevulinate_c0" compartment="c0" charge="0" boundaryCondition="false"/>
<species id="cpd00689_c0" name="Porphobilinogen_c0" compartment="c0" charge="-1" boundaryCondition="false"/>
<species id="cpd00338_d0" name="5-Aminolevulinate_d0" compartment="d0" charge="0" boundaryCondition="false"/>
<species id="cpd00689_d0" name="Porphobilinogen_d0" compartment="d0" charge="-1" boundaryCondition="false"/>
<species id="cpd00220_c0" name="Riboflavin_c0" compartment="c0" charge="-1" boundaryCondition="false"/>
<species id="cpd02656_c0" name="6_7-Dimethyl-8-D-ribityllumazine_c0" compartment="c0" charge="-1" boundaryCondition="false"/>
<species id="cpd02882_c0" name="5-Amino-6-1-D-ribitylaminouracil_c0" compartment="c0" charge="0" boundaryCondition="false"/>
<species id="cpd00220_d0" name="Riboflavin_d0" compartment="d0" charge="-1" boundaryCondition="false"/>
<species id="cpd02656_d0" name="6_7-Dimethyl-8-D-ribityllumazine_d0" compartment="d0" charge="-1" boundaryCondition="false"/>
<species id="cpd02882_d0" name="5-Amino-6-1-D-ribitylaminouracil_d0" compartment="d0" charge="0" boundaryCondition="false"/>
<species id="cpd00147_c0" name="5-Methylthioadenosine_c0" compartment="c0" charge="0" boundaryCondition="false"/>
<species id="cpd03158_c0" name="Nicotianamine_c0" compartment="c0" charge="0" boundaryCondition="false"/>
<species id="cpd00017_c0" name="S-Adenosyl-L-methionine_c0" compartment="c0" charge="1" boundaryCondition="false"/>
<species id="cpd00755_c0" name="Hydroxymethylbilane_c0" compartment="c0" charge="-8" boundaryCondition="false"/>
<species id="cpd00013_c0" name="NH3_c0" compartment="c0" charge="1" boundaryCondition="false"/>
<species id="cpd00755_d0" name="Hydroxymethylbilane_d0" compartment="d0" charge="-8" boundaryCondition="false"/>
<species id="cpd00013_d0" name="NH3_d0" compartment="d0" charge="1" boundaryCondition="false"/>
<species id="cpd00002_c0" name="ATP_c0" compartment="c0" charge="-3" boundaryCondition="false"/>
<species id="cpd00008_c0" name="ADP_c0" compartment="c0" charge="-2" boundaryCondition="false"/>
<species id="cpd00002_d0" name="ATP_d0" compartment="d0" charge="-3" boundaryCondition="false"/>
<species id="cpd00008_d0" name="ADP_d0" compartment="d0" charge="-2" boundaryCondition="false"/>
<species id="cpd10516_c0" name="Fe3_c0" compartment="c0" charge="3" boundaryCondition="false"/>
<species id="cpd00004_c0" name="NADH_c0" compartment="c0" charge="-2" boundaryCondition="false"/>
<species id="cpd10515_c0" name="Fe2_c0" compartment="c0" charge="2" boundaryCondition="false"/>
<species id="cpd00003_c0" name="NAD_c0" compartment="c0" charge="-1" boundaryCondition="false"/>
<species id="cpd10516_d0" name="Fe3_d0" compartment="d0" charge="3" boundaryCondition="false"/>
<species id="cpd00004_d0" name="NADH_d0" compartment="d0" charge="-2" boundaryCondition="false"/>
<species id="cpd10515_d0" name="Fe2_d0" compartment="d0" charge="2" boundaryCondition="false"/>
<species id="cpd00003_d0" name="NAD_d0" compartment="d0" charge="-1" boundaryCondition="false"/>
<species id="cpd00053_c0" name="L-Glutamine_c0" compartment="c0" charge="0" boundaryCondition="false"/>
<species id="cpd00024_c0" name="2-Oxoglutarate_c0" compartment="c0" charge="-2" boundaryCondition="false"/>
<species id="cpd00023_c0" name="L-Glutamate_c0" compartment="c0" charge="-1" boundaryCondition="false"/>
<species id="cpd00053_d0" name="L-Glutamine_d0" compartment="d0" charge="0" boundaryCondition="false"/>
<species id="cpd00024_d0" name="2-Oxoglutarate_d0" compartment="d0" charge="-2" boundaryCondition="false"/>
<species id="cpd00023_d0" name="L-Glutamate_d0" compartment="d0" charge="-1" boundaryCondition="false"/>
<species id="cpd00018_c0" name="AMP_c0" compartment="c0" charge="-2" boundaryCondition="false"/>
<species id="cpd00355_c0" name="Nicotinamide_D-ribonucleotide_c0" compartment="c0" charge="-1" boundaryCondition="false"/>
<species id="cpd00018_d0" name="AMP_d0" compartment="d0" charge="-2" boundaryCondition="false"/>
<species id="cpd00355_d0" name="Nicotinamide_D-ribonucleotide_d0" compartment="d0" charge="-1" boundaryCondition="false"/>
<species id="cpd00006_c0" name="NADP_c0" compartment="c0" charge="-3" boundaryCondition="false"/>
<species id="cpd00006_d0" name="NADP_d0" compartment="d0" charge="-3" boundaryCondition="false"/>
<species id="cpd00005_c0" name="NADPH_c0" compartment="c0" charge="-4" boundaryCondition="false"/>
<species id="cpd00005_x0" name="NADPH_x0" compartment="x0" charge="-4" boundaryCondition="false"/>
<species id="cpd00002_x0" name="ATP_x0" compartment="x0" charge="-3" boundaryCondition="false"/>
<species id="cpd00008_x0" name="ADP_x0" compartment="x0" charge="-2" boundaryCondition="false"/>
<species id="cpd00004_x0" name="NADH_x0" compartment="x0" charge="-2" boundaryCondition="false"/>
<species id="cpd00067_x0" name="H_x0" compartment="x0" charge="1" boundaryCondition="false"/>
<species id="cpd00042_c0" name="Glutathione_c0" compartment="c0" charge="-1" boundaryCondition="false"/>
<species id="cpd00111_c0" name="Glutathione_disulfide_c0" compartment="c0" charge="-2" boundaryCondition="false"/>
<species id="cpd00005_d0" name="NADPH_d0" compartment="d0" charge="-4" boundaryCondition="false"/>
<species id="cpd00042_d0" name="Glutathione_d0" compartment="d0" charge="-1" boundaryCondition="false"/>
<species id="cpd00111_d0" name="Glutathione_disulfide_d0" compartment="d0" charge="-2" boundaryCondition="false"/>
<species id="cpd00005_m0" name="NADPH_m0" compartment="m0" charge="-4" boundaryCondition="false"/>
<species id="cpd00042_m0" name="Glutathione_m0" compartment="m0" charge="-1" boundaryCondition="false"/>
<species id="cpd00006_m0" name="NADP_m0" compartment="m0" charge="-3" boundaryCondition="false"/>
<species id="cpd00111_m0" name="Glutathione_disulfide_m0" compartment="m0" charge="-2" boundaryCondition="false"/>
<species id="cpd00008_g0" name="ADP_g0" compartment="g0" charge="-2" boundaryCondition="false"/>
<species id="cpd00018_g0" name="AMP_g0" compartment="g0" charge="-2" boundaryCondition="false"/>
<species id="cpd00002_m0" name="ATP_m0" compartment="m0" charge="-3" boundaryCondition="false"/>
<species id="cpd00008_m0" name="ADP_m0" compartment="m0" charge="-2" boundaryCondition="false"/>
<species id="cpd00018_m0" name="AMP_m0" compartment="m0" charge="-2" boundaryCondition="false"/>
<species id="cpd00010_c0" name="CoA_c0" compartment="c0" charge="-4" boundaryCondition="false"/>
<species id="cpd00655_c0" name="Dephospho-CoA_c0" compartment="c0" charge="-2" boundaryCondition="false"/>
<species id="cpd00010_x0" name="CoA_x0" compartment="x0" charge="-4" boundaryCondition="false"/>
<species id="cpd00655_x0" name="Dephospho-CoA_x0" compartment="x0" charge="-2" boundaryCondition="false"/>
<species id="cpd00073_c0" name="Urea_c0" compartment="c0" charge="0" boundaryCondition="false"/>
<species id="cpd00242_c0" name="HCO3-_c0" compartment="c0" charge="-1" boundaryCondition="false"/>
<species id="cpd00242_d0" name="HCO3-_d0" compartment="d0" charge="-1" boundaryCondition="false"/>
<species id="cpd00242_m0" name="HCO3-_m0" compartment="m0" charge="-1" boundaryCondition="false"/>
<species id="cpd00001_m0" name="H2O_m0" compartment="m0" charge="0" boundaryCondition="false"/>
<species id="cpd00146_c0" name="Carbamoyl_phosphate_c0" compartment="c0" charge="-2" boundaryCondition="false"/>
<species id="cpd00146_d0" name="Carbamoyl_phosphate_d0" compartment="d0" charge="-2" boundaryCondition="false"/>
<species id="cpd00014_c0" name="UDP_c0" compartment="c0" charge="-2" boundaryCondition="false"/>
<species id="cpd00091_c0" name="UMP_c0" compartment="c0" charge="-2" boundaryCondition="false"/>
<species id="cpd00014_g0" name="UDP_g0" compartment="g0" charge="-2" boundaryCondition="false"/>
<species id="cpd00091_g0" name="UMP_g0" compartment="g0" charge="-2" boundaryCondition="false"/>
<species id="cpd00062_c0" name="UTP_c0" compartment="c0" charge="-3" boundaryCondition="false"/>
<species id="cpd00014_d0" name="UDP_d0" compartment="d0" charge="-2" boundaryCondition="false"/>
<species id="cpd00062_d0" name="UTP_d0" compartment="d0" charge="-3" boundaryCondition="false"/>
<species id="cpd00014_m0" name="UDP_m0" compartment="m0" charge="-2" boundaryCondition="false"/>
<species id="cpd00062_m0" name="UTP_m0" compartment="m0" charge="-3" boundaryCondition="false"/>
<species id="cpd00002_n0" name="ATP_n0" compartment="n0" charge="-3" boundaryCondition="false"/>
<species id="cpd00008_n0" name="ADP_n0" compartment="n0" charge="-2" boundaryCondition="false"/>
<species id="cpd00014_n0" name="UDP_n0" compartment="n0" charge="-2" boundaryCondition="false"/>
<species id="cpd00062_n0" name="UTP_n0" compartment="n0" charge="-3" boundaryCondition="false"/>
<species id="cpd00014_x0" name="UDP_x0" compartment="x0" charge="-2" boundaryCondition="false"/>
<species id="cpd00062_x0" name="UTP_x0" compartment="x0" charge="-3" boundaryCondition="false"/>
<species id="cpd00062_g0" name="UTP_g0" compartment="g0" charge="-3" boundaryCondition="false"/>
<species id="cpd00050_c0" name="FMN_c0" compartment="c0" charge="-3" boundaryCondition="false"/>
<species id="cpd00015_c0" name="FAD_c0" compartment="c0" charge="-3" boundaryCondition="false"/>
<species id="cpd00050_d0" name="FMN_d0" compartment="d0" charge="-3" boundaryCondition="false"/>
<species id="cpd00015_d0" name="FAD_d0" compartment="d0" charge="-3" boundaryCondition="false"/>
<species id="cpd00016_c0" name="Pyridoxal_phosphate_c0" compartment="c0" charge="-2" boundaryCondition="false"/>
<species id="cpd00215_c0" name="Pyridoxal_c0" compartment="c0" charge="0" boundaryCondition="false"/>
<species id="cpd00060_c0" name="L-Methionine_c0" compartment="c0" charge="0" boundaryCondition="false"/>
<species id="cpd00012_n0" name="Diphosphate_n0" compartment="n0" charge="-3" boundaryCondition="false"/>
<species id="cpd00060_n0" name="L-Methionine_n0" compartment="n0" charge="0" boundaryCondition="false"/>
<species id="cpd00009_n0" name="Orthophosphate_n0" compartment="n0" charge="-2" boundaryCondition="false"/>
<species id="cpd00001_n0" name="H2O_n0" compartment="n0" charge="0" boundaryCondition="false"/>
<species id="cpd00017_n0" name="S-Adenosyl-L-methionine_n0" compartment="n0" charge="1" boundaryCondition="false"/>
<species id="cpd00067_n0" name="H_n0" compartment="n0" charge="1" boundaryCondition="false"/>
<species id="cpd00837_c0" name="S-Adenosylmethioninamine_c0" compartment="c0" charge="2" boundaryCondition="false"/>
<species id="cpd00909_c0" name="1-Aminocyclopropane-1-carboxylate_c0" compartment="c0" charge="0" boundaryCondition="false"/>
<species id="cpd00114_c0" name="IMP_c0" compartment="c0" charge="-2" boundaryCondition="false"/>
<species id="cpd00182_c0" name="Adenosine_c0" compartment="c0" charge="0" boundaryCondition="false"/>
<species id="cpd00045_c0" name="Adenosine_3_5-bisphosphate_c0" compartment="c0" charge="-4" boundaryCondition="false"/>
<species id="cpd00045_d0" name="Adenosine_3_5-bisphosphate_d0" compartment="d0" charge="-4" boundaryCondition="false"/>
<species id="cpd00009_m0" name="Orthophosphate_m0" compartment="m0" charge="-2" boundaryCondition="false"/>
<species id="cpd00045_m0" name="Adenosine_3_5-bisphosphate_m0" compartment="m0" charge="-4" boundaryCondition="false"/>
<species id="cpd00638_c0" name="Deamino-NAD_c0" compartment="c0" charge="-2" boundaryCondition="false"/>
<species id="cpd00128_c0" name="Adenine_c0" compartment="c0" charge="0" boundaryCondition="false"/>
<species id="cpd00103_c0" name="5-Phospho-alpha-D-ribose_1-diphosphate_c0" compartment="c0" charge="-4" boundaryCondition="false"/>
<species id="cpd00019_c0" name="S-Adenosyl-L-homocysteine_c0" compartment="c0" charge="0" boundaryCondition="false"/>
<species id="cpd00135_c0" name="L-Homocysteine_c0" compartment="c0" charge="0" boundaryCondition="false"/>
<species id="cpd00061_c0" name="Phosphoenolpyruvate_c0" compartment="c0" charge="-3" boundaryCondition="false"/>
<species id="cpd00061_d0" name="Phosphoenolpyruvate_d0" compartment="d0" charge="-3" boundaryCondition="false"/>
<species id="cpd00130_c0" name="S-Malate_c0" compartment="c0" charge="-2" boundaryCondition="false"/>
<species id="cpd00004_m0" name="NADH_m0" compartment="m0" charge="-2" boundaryCondition="false"/>
<species id="cpd00130_m0" name="S-Malate_m0" compartment="m0" charge="-2" boundaryCondition="false"/>
<species id="cpd00003_m0" name="NAD_m0" compartment="m0" charge="-1" boundaryCondition="false"/>
<species id="cpd00130_d0" name="S-Malate_d0" compartment="d0" charge="-2" boundaryCondition="false"/>
<species id="cpd00550_c0" name="D-Serine_c0" compartment="c0" charge="0" boundaryCondition="false"/>
<species id="cpd00071_c0" name="Acetaldehyde_c0" compartment="c0" charge="0" boundaryCondition="false"/>
<species id="cpd00022_c0" name="Acetyl-CoA_c0" compartment="c0" charge="-4" boundaryCondition="false"/>
<species id="cpd00279_c0" name="Acetoacetyl-CoA_c0" compartment="c0" charge="-4" boundaryCondition="false"/>
<species id="cpd00022_m0" name="Acetyl-CoA_m0" compartment="m0" charge="-4" boundaryCondition="false"/>
<species id="cpd00279_m0" name="Acetoacetyl-CoA_m0" compartment="m0" charge="-4" boundaryCondition="false"/>
<species id="cpd00010_m0" name="CoA_m0" compartment="m0" charge="-4" boundaryCondition="false"/>
<species id="cpd00022_x0" name="Acetyl-CoA_x0" compartment="x0" charge="-4" boundaryCondition="false"/>
<species id="cpd00279_x0" name="Acetoacetyl-CoA_x0" compartment="x0" charge="-4" boundaryCondition="false"/>
<species id="cpd02097_c0" name="L-Glutamyl_5-phosphate_c0" compartment="c0" charge="-2" boundaryCondition="false"/>
<species id="cpd02097_d0" name="L-Glutamyl_5-phosphate_d0" compartment="d0" charge="-2" boundaryCondition="false"/>
<species id="cpd00024_m0" name="2-Oxoglutarate_m0" compartment="m0" charge="-2" boundaryCondition="false"/>
<species id="cpd00013_m0" name="NH3_m0" compartment="m0" charge="1" boundaryCondition="false"/>
<species id="cpd00023_m0" name="L-Glutamate_m0" compartment="m0" charge="-1" boundaryCondition="false"/>
<species id="cpd01293_c0" name="Pidolic_acid_c0" compartment="c0" charge="-1" boundaryCondition="false"/>
<species id="cpd00053_m0" name="L-Glutamine_m0" compartment="m0" charge="0" boundaryCondition="false"/>
<species id="cpd00035_c0" name="L-Alanine_c0" compartment="c0" charge="0" boundaryCondition="false"/>
<species id="cpd00035_m0" name="L-Alanine_m0" compartment="m0" charge="0" boundaryCondition="false"/>
<species id="cpd00020_x0" name="Pyruvate_x0" compartment="x0" charge="-1" boundaryCondition="false"/>
<species id="cpd00035_x0" name="L-Alanine_x0" compartment="x0" charge="0" boundaryCondition="false"/>
<species id="cpd00023_x0" name="L-Glutamate_x0" compartment="x0" charge="-1" boundaryCondition="false"/>
<species id="cpd00024_x0" name="2-Oxoglutarate_x0" compartment="x0" charge="-2" boundaryCondition="false"/>
<species id="cpd00477_c0" name="N-Acetyl-L-glutamate_c0" compartment="c0" charge="-2" boundaryCondition="false"/>
<species id="cpd00022_d0" name="Acetyl-CoA_d0" compartment="d0" charge="-4" boundaryCondition="false"/>
<species id="cpd00477_d0" name="N-Acetyl-L-glutamate_d0" compartment="d0" charge="-2" boundaryCondition="false"/>
<species id="cpd00010_d0" name="CoA_d0" compartment="d0" charge="-4" boundaryCondition="false"/>
<species id="cpd00281_c0" name="4-Aminobutanoate_c0" compartment="c0" charge="0" boundaryCondition="false"/>
<species id="cpd00025_m0" name="Hydrogen_peroxide_m0" compartment="m0" charge="0" boundaryCondition="false"/>
<species id="cpd00532_c0" name="O2.-_c0" compartment="c0" charge="-1" boundaryCondition="false"/>
<species id="cpd00007_d0" name="Oxygen_d0" compartment="d0" charge="0" boundaryCondition="false"/>
<species id="cpd00025_d0" name="Hydrogen_peroxide_d0" compartment="d0" charge="0" boundaryCondition="false"/>
<species id="cpd00532_d0" name="O2.-_d0" compartment="d0" charge="-1" boundaryCondition="false"/>
<species id="cpd00007_m0" name="Oxygen_m0" compartment="m0" charge="0" boundaryCondition="false"/>
<species id="cpd00532_m0" name="O2.-_m0" compartment="m0" charge="-1" boundaryCondition="false"/>
<species id="cpd00532_x0" name="O2.-_x0" compartment="x0" charge="-1" boundaryCondition="false"/>
<species id="cpd00493_c0" name="Pyridoxamine_phosphate_c0" compartment="c0" charge="-1" boundaryCondition="false"/>
<species id="cpd00016_d0" name="Pyridoxal_phosphate_d0" compartment="d0" charge="-2" boundaryCondition="false"/>
<species id="cpd00493_d0" name="Pyridoxamine_phosphate_d0" compartment="d0" charge="-1" boundaryCondition="false"/>
<species id="cpd00478_c0" name="Pyridoxine_phosphate_c0" compartment="c0" charge="-2" boundaryCondition="false"/>
<species id="cpd00478_d0" name="Pyridoxine_phosphate_d0" compartment="d0" charge="-2" boundaryCondition="false"/>
<species id="cpd00144_c0" name="UDP-glucuronate_c0" compartment="c0" charge="-3" boundaryCondition="false"/>
<species id="cpd00026_c0" name="UDP-glucose_c0" compartment="c0" charge="-2" boundaryCondition="false"/>
<species id="cpd00089_c0" name="D-Glucose_1-phosphate_c0" compartment="c0" charge="-2" boundaryCondition="false"/>
<species id="cpd02528_c0" name="UDP-4-dehydro-6-deoxy-D-glucose_c0" compartment="c0" charge="-2" boundaryCondition="false"/>
<species id="cpd00028_c0" name="Heme_c0" compartment="c0" charge="-2" boundaryCondition="false"/>
<species id="cpd01476_c0" name="Protoporphyrin_c0" compartment="c0" charge="-2" boundaryCondition="false"/>
<species id="cpd00028_d0" name="Heme_d0" compartment="d0" charge="-2" boundaryCondition="false"/>
<species id="cpd01476_d0" name="Protoporphyrin_d0" compartment="d0" charge="-2" boundaryCondition="false"/>
<species id="cpd00031_c0" name="GDP_c0" compartment="c0" charge="-2" boundaryCondition="false"/>
<species id="cpd00038_c0" name="GTP_c0" compartment="c0" charge="-3" boundaryCondition="false"/>
<species id="cpd00031_d0" name="GDP_d0" compartment="d0" charge="-2" boundaryCondition="false"/>
<species id="cpd00038_d0" name="GTP_d0" compartment="d0" charge="-3" boundaryCondition="false"/>
<species id="cpd00031_m0" name="GDP_m0" compartment="m0" charge="-2" boundaryCondition="false"/>
<species id="cpd00038_m0" name="GTP_m0" compartment="m0" charge="-3" boundaryCondition="false"/>
<species id="cpd00031_n0" name="GDP_n0" compartment="n0" charge="-2" boundaryCondition="false"/>
<species id="cpd00038_n0" name="GTP_n0" compartment="n0" charge="-3" boundaryCondition="false"/>
<species id="cpd00031_x0" name="GDP_x0" compartment="x0" charge="-2" boundaryCondition="false"/>
<species id="cpd00038_x0" name="GTP_x0" compartment="x0" charge="-3" boundaryCondition="false"/>
<species id="cpd00126_c0" name="GMP_c0" compartment="c0" charge="-2" boundaryCondition="false"/>
<species id="cpd00031_g0" name="GDP_g0" compartment="g0" charge="-2" boundaryCondition="false"/>
<species id="cpd00038_g0" name="GTP_g0" compartment="g0" charge="-3" boundaryCondition="false"/>
<species id="cpd00031_r0" name="GDP_r0" compartment="r0" charge="-2" boundaryCondition="false"/>
<species id="cpd00009_r0" name="Orthophosphate_r0" compartment="r0" charge="-2" boundaryCondition="false"/>
<species id="cpd00038_r0" name="GTP_r0" compartment="r0" charge="-3" boundaryCondition="false"/>
<species id="cpd00001_r0" name="H2O_r0" compartment="r0" charge="0" boundaryCondition="false"/>
<species id="cpd00067_r0" name="H_r0" compartment="r0" charge="1" boundaryCondition="false"/>
<species id="cpd00031_w0" name="GDP_w0" compartment="w0" charge="-2" boundaryCondition="false"/>
<species id="cpd00038_w0" name="GTP_w0" compartment="w0" charge="-3" boundaryCondition="false"/>
<species id="cpd00009_x0" name="Orthophosphate_x0" compartment="x0" charge="-2" boundaryCondition="false"/>
<species id="cpd00032_c0" name="Oxaloacetate_c0" compartment="c0" charge="-2" boundaryCondition="false"/>
<species id="cpd00061_n0" name="Phosphoenolpyruvate_n0" compartment="n0" charge="-3" boundaryCondition="false"/>
<species id="cpd00011_n0" name="CO2_n0" compartment="n0" charge="0" boundaryCondition="false"/>
<species id="cpd00032_n0" name="Oxaloacetate_n0" compartment="n0" charge="-2" boundaryCondition="false"/>
<species id="cpd00137_c0" name="Citrate_c0" compartment="c0" charge="-3" boundaryCondition="false"/>
<species id="cpd00137_m0" name="Citrate_m0" compartment="m0" charge="-3" boundaryCondition="false"/>
<species id="cpd00032_m0" name="Oxaloacetate_m0" compartment="m0" charge="-2" boundaryCondition="false"/>
<species id="cpd00041_c0" name="L-Aspartate_c0" compartment="c0" charge="-1" boundaryCondition="false"/>
<species id="cpd00041_d0" name="L-Aspartate_d0" compartment="d0" charge="-1" boundaryCondition="false"/>
<species id="cpd00032_d0" name="Oxaloacetate_d0" compartment="d0" charge="-2" boundaryCondition="false"/>
<species id="cpd00041_m0" name="L-Aspartate_m0" compartment="m0" charge="-1" boundaryCondition="false"/>
<species id="cpd00041_x0" name="L-Aspartate_x0" compartment="x0" charge="-1" boundaryCondition="false"/>
<species id="cpd00032_x0" name="Oxaloacetate_x0" compartment="x0" charge="-2" boundaryCondition="false"/>
<species id="cpd00036_c0" name="Succinate_c0" compartment="c0" charge="-2" boundaryCondition="false"/>
<species id="cpd00078_c0" name="Succinyl-CoA_c0" compartment="c0" charge="-5" boundaryCondition="false"/>
<species id="cpd00036_m0" name="Succinate_m0" compartment="m0" charge="-2" boundaryCondition="false"/>
<species id="cpd00078_m0" name="Succinyl-CoA_m0" compartment="m0" charge="-5" boundaryCondition="false"/>
<species id="cpd00037_c0" name="UDP-N-acetyl-D-glucosamine_c0" compartment="c0" charge="-2" boundaryCondition="false"/>
<species id="cpd19031_c0" name="N-Acetyl-alpha-D-glucosamine_1-phosphate_c0" compartment="c0" charge="-2" boundaryCondition="false"/>
<species id="cpd02978_c0" name="7_8-Dihydroneopterin_3-triphosphate_c0" compartment="c0" charge="-3" boundaryCondition="false"/>
<species id="cpd00047_c0" name="Formate_c0" compartment="c0" charge="-1" boundaryCondition="false"/>
<species id="cpd00957_c0" name="2_5-Diamino-6-5-phospho-D-ribosylaminopyrimidin-43H-one_c0" compartment="c0" charge="-2" boundaryCondition="false"/>
<species id="cpd00957_d0" name="2_5-Diamino-6-5-phospho-D-ribosylaminopyrimidin-43H-one_d0" compartment="d0" charge="-2" boundaryCondition="false"/>
<species id="cpd00047_d0" name="Formate_d0" compartment="d0" charge="-1" boundaryCondition="false"/>
<species id="cpd02740_c0" name="Guanosine_3-diphosphate_5-triphosphate_c0" compartment="c0" charge="-6" boundaryCondition="false"/>
<species id="cpd02740_d0" name="Guanosine_3-diphosphate_5-triphosphate_d0" compartment="d0" charge="-6" boundaryCondition="false"/>
<species id="cpd00039_c0" name="L-Lysine_c0" compartment="c0" charge="1" boundaryCondition="false"/>
<species id="cpd00516_c0" name="meso-2_6-Diaminoheptanedioate_c0" compartment="c0" charge="0" boundaryCondition="false"/>
<species id="cpd00039_d0" name="L-Lysine_d0" compartment="d0" charge="1" boundaryCondition="false"/>
<species id="cpd00516_d0" name="meso-2_6-Diaminoheptanedioate_d0" compartment="d0" charge="0" boundaryCondition="false"/>
<species id="cpd01155_c0" name="Cadaverine_c0" compartment="c0" charge="2" boundaryCondition="false"/>
<species id="cpd00040_c0" name="Glyoxylate_c0" compartment="c0" charge="-1" boundaryCondition="false"/>
<species id="cpd00139_c0" name="Glycolate_c0" compartment="c0" charge="-1" boundaryCondition="false"/>
<species id="cpd00040_d0" name="Glyoxylate_d0" compartment="d0" charge="-1" boundaryCondition="false"/>
<species id="cpd00139_d0" name="Glycolate_d0" compartment="d0" charge="-1" boundaryCondition="false"/>
<species id="cpd00040_x0" name="Glyoxylate_x0" compartment="x0" charge="-1" boundaryCondition="false"/>
<species id="cpd00139_x0" name="Glycolate_x0" compartment="x0" charge="-1" boundaryCondition="false"/>
<species id="cpd01977_c0" name="4-Phospho-L-aspartate_c0" compartment="c0" charge="-2" boundaryCondition="false"/>
<species id="cpd01977_d0" name="4-Phospho-L-aspartate_d0" compartment="d0" charge="-2" boundaryCondition="false"/>
<species id="cpd03470_c0" name="Iminoaspartate_c0" compartment="c0" charge="-2" boundaryCondition="false"/>
<species id="cpd03470_d0" name="Iminoaspartate_d0" compartment="d0" charge="-2" boundaryCondition="false"/>
<species id="cpd00132_c0" name="L-Asparagine_c0" compartment="c0" charge="0" boundaryCondition="false"/>
<species id="cpd01651_c0" name="3-Cyano-L-alanine_c0" compartment="c0" charge="0" boundaryCondition="false"/>
<species id="cpd00506_c0" name="gamma-L-Glutamyl-L-cysteine_c0" compartment="c0" charge="-1" boundaryCondition="false"/>
<species id="cpd00033_c0" name="Glycine_c0" compartment="c0" charge="0" boundaryCondition="false"/>
<species id="cpd00506_d0" name="gamma-L-Glutamyl-L-cysteine_d0" compartment="d0" charge="-1" boundaryCondition="false"/>
<species id="cpd00033_d0" name="Glycine_d0" compartment="d0" charge="0" boundaryCondition="false"/>
<species id="cpd00043_c0" name="UDP-D-galactose_c0" compartment="c0" charge="-2" boundaryCondition="false"/>
<species id="cpd00348_c0" name="alpha-D-Galactose_1-phosphate_c0" compartment="c0" charge="-2" boundaryCondition="false"/>
<species id="cpd00044_c0" name="3-Phosphoadenylyl_sulfate_c0" compartment="c0" charge="-4" boundaryCondition="false"/>
<species id="cpd00193_c0" name="Adenylyl_sulfate_c0" compartment="c0" charge="-2" boundaryCondition="false"/>
<species id="cpd00044_d0" name="3-Phosphoadenylyl_sulfate_d0" compartment="d0" charge="-4" boundaryCondition="false"/>
<species id="cpd00193_d0" name="Adenylyl_sulfate_d0" compartment="d0" charge="-2" boundaryCondition="false"/>
<species id="cpd00046_c0" name="CMP_c0" compartment="c0" charge="-2" boundaryCondition="false"/>
<species id="cpd00096_c0" name="CDP_c0" compartment="c0" charge="-2" boundaryCondition="false"/>
<species id="cpd00046_g0" name="CMP_g0" compartment="g0" charge="-2" boundaryCondition="false"/>
<species id="cpd00096_g0" name="CDP_g0" compartment="g0" charge="-2" boundaryCondition="false"/>
<species id="cpd00759_c0" name="S-Formylglutathione_c0" compartment="c0" charge="-1" boundaryCondition="false"/>
<species id="cpd00081_c0" name="Sulfite_c0" compartment="c0" charge="-1" boundaryCondition="false"/>
<species id="cpd00048_c0" name="Sulfate_c0" compartment="c0" charge="-2" boundaryCondition="false"/>
<species id="cpd00081_x0" name="Sulfite_x0" compartment="x0" charge="-1" boundaryCondition="false"/>
<species id="cpd00048_x0" name="Sulfate_x0" compartment="x0" charge="-2" boundaryCondition="false"/>
<species id="cpd00051_c0" name="L-Arginine_c0" compartment="c0" charge="1" boundaryCondition="false"/>
<species id="cpd00064_c0" name="L-Ornithine_c0" compartment="c0" charge="1" boundaryCondition="false"/>
<species id="cpd00051_m0" name="L-Arginine_m0" compartment="m0" charge="1" boundaryCondition="false"/>
<species id="cpd00073_m0" name="Urea_m0" compartment="m0" charge="0" boundaryCondition="false"/>
<species id="cpd00064_m0" name="L-Ornithine_m0" compartment="m0" charge="1" boundaryCondition="false"/>
<species id="cpd01973_c0" name="4-Guanidinobutanamide_c0" compartment="c0" charge="1" boundaryCondition="false"/>
<species id="cpd00152_c0" name="Agmatine_c0" compartment="c0" charge="2" boundaryCondition="false"/>
<species id="cpd00052_c0" name="CTP_c0" compartment="c0" charge="-3" boundaryCondition="false"/>
<species id="cpd00052_g0" name="CTP_g0" compartment="g0" charge="-3" boundaryCondition="false"/>
<species id="cpd00096_d0" name="CDP_d0" compartment="d0" charge="-2" boundaryCondition="false"/>
<species id="cpd00052_d0" name="CTP_d0" compartment="d0" charge="-3" boundaryCondition="false"/>
<species id="cpd00096_m0" name="CDP_m0" compartment="m0" charge="-2" boundaryCondition="false"/>
<species id="cpd00052_m0" name="CTP_m0" compartment="m0" charge="-3" boundaryCondition="false"/>
<species id="cpd00096_n0" name="CDP_n0" compartment="n0" charge="-2" boundaryCondition="false"/>
<species id="cpd00052_n0" name="CTP_n0" compartment="n0" charge="-3" boundaryCondition="false"/>
<species id="cpd00096_x0" name="CDP_x0" compartment="x0" charge="-2" boundaryCondition="false"/>
<species id="cpd00052_x0" name="CTP_x0" compartment="x0" charge="-3" boundaryCondition="false"/>
<species id="cpd00054_c0" name="L-Serine_c0" compartment="c0" charge="0" boundaryCondition="false"/>
<species id="cpd00738_c0" name="O-Phospho-L-serine_c0" compartment="c0" charge="-2" boundaryCondition="false"/>
<species id="cpd00054_d0" name="L-Serine_d0" compartment="d0" charge="0" boundaryCondition="false"/>
<species id="cpd00738_d0" name="O-Phospho-L-serine_d0" compartment="d0" charge="-2" boundaryCondition="false"/>
<species id="cpd00722_c0" name="O-Acetyl-L-serine_c0" compartment="c0" charge="0" boundaryCondition="false"/>
<species id="cpd00722_d0" name="O-Acetyl-L-serine_d0" compartment="d0" charge="0" boundaryCondition="false"/>
<species id="cpd00722_m0" name="O-Acetyl-L-serine_m0" compartment="m0" charge="0" boundaryCondition="false"/>
<species id="cpd00054_m0" name="L-Serine_m0" compartment="m0" charge="0" boundaryCondition="false"/>
<species id="cpd00183_c0" name="Sarcosine_c0" compartment="c0" charge="0" boundaryCondition="false"/>
<species id="cpd00055_c0" name="Formaldehyde_c0" compartment="c0" charge="0" boundaryCondition="false"/>
<species id="cpd00305_c0" name="Thiamine_c0" compartment="c0" charge="1" boundaryCondition="false"/>
<species id="cpd00335_c0" name="Dehydroascorbate_c0" compartment="c0" charge="-1" boundaryCondition="false"/>
<species id="cpd00059_c0" name="Ascorbate_c0" compartment="c0" charge="-1" boundaryCondition="false"/>
<species id="cpd02027_c0" name="S-Methyl-L-methionine_c0" compartment="c0" charge="1" boundaryCondition="false"/>
<species id="cpd00869_c0" name="4-Methylthio-2-oxobutanoic_acid_c0" compartment="c0" charge="-1" boundaryCondition="false"/>
<species id="cpd00094_c0" name="2-Oxobutanoate_c0" compartment="c0" charge="-1" boundaryCondition="false"/>
<species id="cpd00324_c0" name="Methanethiol_c0" compartment="c0" charge="0" boundaryCondition="false"/>
<species id="cpd00482_c0" name="2-Phospho-D-glycerate_c0" compartment="c0" charge="-3" boundaryCondition="false"/>
<species id="cpd00482_d0" name="2-Phospho-D-glycerate_d0" compartment="d0" charge="-3" boundaryCondition="false"/>
<species id="cpd00482_n0" name="2-Phospho-D-glycerate_n0" compartment="n0" charge="-3" boundaryCondition="false"/>
<species id="cpd00342_c0" name="N-Acetylornithine_c0" compartment="c0" charge="0" boundaryCondition="false"/>
<species id="cpd00029_c0" name="Acetate_c0" compartment="c0" charge="-1" boundaryCondition="false"/>
<species id="cpd00278_c0" name="Indolepyruvate_c0" compartment="c0" charge="-1" boundaryCondition="false"/>
<species id="cpd00065_c0" name="L-Tryptophan_c0" compartment="c0" charge="0" boundaryCondition="false"/>
<species id="cpd00143_c0" name="Phenylpyruvate_c0" compartment="c0" charge="-1" boundaryCondition="false"/>
<species id="cpd00066_c0" name="L-Phenylalanine_c0" compartment="c0" charge="0" boundaryCondition="false"/>
<species id="cpd00333_c0" name="trans-Cinnamate_c0" compartment="c0" charge="-1" boundaryCondition="false"/>
<species id="cpd02169_c0" name="Presqualene_diphosphate_c0" compartment="c0" charge="-2" boundaryCondition="false"/>
<species id="cpd00350_c0" name="trans_trans-Farnesyl_diphosphate_c0" compartment="c0" charge="-2" boundaryCondition="false"/>
<species id="cpd00012_r0" name="Diphosphate_r0" compartment="r0" charge="-3" boundaryCondition="false"/>
<species id="cpd02169_r0" name="Presqualene_diphosphate_r0" compartment="r0" charge="-2" boundaryCondition="false"/>
<species id="cpd00350_r0" name="trans_trans-Farnesyl_diphosphate_r0" compartment="r0" charge="-2" boundaryCondition="false"/>
<species id="cpd00159_c0" name="S-Lactate_c0" compartment="c0" charge="-1" boundaryCondition="false"/>
<species id="cpd00071_m0" name="Acetaldehyde_m0" compartment="m0" charge="0" boundaryCondition="false"/>
<species id="cpd00029_m0" name="Acetate_m0" compartment="m0" charge="-1" boundaryCondition="false"/>
<species id="cpd00199_c0" name="Succinate_semialdehyde_c0" compartment="c0" charge="-1" boundaryCondition="false"/>
<species id="cpd00199_m0" name="Succinate_semialdehyde_m0" compartment="m0" charge="-1" boundaryCondition="false"/>
<species id="cpd00351_c0" name="N6-L-1_3-Dicarboxypropyl-L-lysine_c0" compartment="c0" charge="-1" boundaryCondition="false"/>
<species id="cpd00868_c0" name="3-4-Hydroxyphenylpyruvate_c0" compartment="c0" charge="-1" boundaryCondition="false"/>
<species id="cpd00069_c0" name="L-Tyrosine_c0" compartment="c0" charge="0" boundaryCondition="false"/>
<species id="cpd00868_d0" name="3-4-Hydroxyphenylpyruvate_d0" compartment="d0" charge="-1" boundaryCondition="false"/>
<species id="cpd00069_d0" name="L-Tyrosine_d0" compartment="d0" charge="0" boundaryCondition="false"/>
<species id="cpd00868_m0" name="3-4-Hydroxyphenylpyruvate_m0" compartment="m0" charge="-1" boundaryCondition="false"/>
<species id="cpd00069_m0" name="L-Tyrosine_m0" compartment="m0" charge="0" boundaryCondition="false"/>
<species id="cpd00868_x0" name="3-4-Hydroxyphenylpyruvate_x0" compartment="x0" charge="-1" boundaryCondition="false"/>
<species id="cpd00069_x0" name="L-Tyrosine_x0" compartment="x0" charge="0" boundaryCondition="false"/>
<species id="cpd00374_c0" name="Tyramine_c0" compartment="c0" charge="1" boundaryCondition="false"/>
<species id="cpd00161_c0" name="L-Threonine_c0" compartment="c0" charge="0" boundaryCondition="false"/>
<species id="cpd00363_c0" name="Ethanol_c0" compartment="c0" charge="0" boundaryCondition="false"/>
<species id="cpd00071_w0" name="Acetaldehyde_w0" compartment="w0" charge="0" boundaryCondition="false"/>
<species id="cpd00004_w0" name="NADH_w0" compartment="w0" charge="-2" boundaryCondition="false"/>
<species id="cpd00363_w0" name="Ethanol_w0" compartment="w0" charge="0" boundaryCondition="false"/>
<species id="cpd00003_w0" name="NAD_w0" compartment="w0" charge="-1" boundaryCondition="false"/>
<species id="cpd00209_c0" name="Nitrate_c0" compartment="c0" charge="-1" boundaryCondition="false"/>
<species id="cpd00075_c0" name="Nitrite_c0" compartment="c0" charge="-1" boundaryCondition="false"/>
<species id="cpd01693_c0" name="Sucrose_6-phosphate_c0" compartment="c0" charge="-2" boundaryCondition="false"/>
<species id="cpd00076_c0" name="Sucrose_c0" compartment="c0" charge="0" boundaryCondition="false"/>
<species id="cpd00100_c0" name="Glycerol_c0" compartment="c0" charge="0" boundaryCondition="false"/>
<species id="cpd00080_c0" name="sn-Glycerol_3-phosphate_c0" compartment="c0" charge="-2" boundaryCondition="false"/>
<species id="cpd00083_c0" name="GDP-mannose_c0" compartment="c0" charge="-2" boundaryCondition="false"/>
<species id="cpd00485_c0" name="D-Mannose_1-phosphate_c0" compartment="c0" charge="-2" boundaryCondition="false"/>
<species id="cpd00900_c0" name="GDP-4-dehydro-6-deoxy-D-mannose_c0" compartment="c0" charge="-2" boundaryCondition="false"/>
<species id="cpd01536_c0" name="GDP-L-galactose_c0" compartment="c0" charge="-2" boundaryCondition="false"/>
<species id="cpd00084_c0" name="L-Cysteine_c0" compartment="c0" charge="0" boundaryCondition="false"/>
<species id="cpd00239_c0" name="Hydrogen_sulfide_c0" compartment="c0" charge="-1" boundaryCondition="false"/>
<species id="cpd00084_d0" name="L-Cysteine_d0" compartment="d0" charge="0" boundaryCondition="false"/>
<species id="cpd00239_d0" name="Hydrogen_sulfide_d0" compartment="d0" charge="-1" boundaryCondition="false"/>
<species id="cpd00029_d0" name="Acetate_d0" compartment="d0" charge="-1" boundaryCondition="false"/>
<species id="cpd00084_m0" name="L-Cysteine_m0" compartment="m0" charge="0" boundaryCondition="false"/>
<species id="cpd00239_m0" name="Hydrogen_sulfide_m0" compartment="m0" charge="-1" boundaryCondition="false"/>
<species id="cpd00085_c0" name="beta-Alanine_c0" compartment="c0" charge="0" boundaryCondition="false"/>
<species id="cpd01720_c0" name="3-Ureidopropionate_c0" compartment="c0" charge="-1" boundaryCondition="false"/>
<species id="cpd00191_c0" name="3-Oxopropanoate_c0" compartment="c0" charge="-1" boundaryCondition="false"/>
<species id="cpd00330_c0" name="Dihydrofolate_c0" compartment="c0" charge="-2" boundaryCondition="false"/>
<species id="cpd00087_c0" name="Tetrahydrofolate_c0" compartment="c0" charge="-2" boundaryCondition="false"/>
<species id="cpd19097_c0" name="Tetrahydrofolyl-Glu2_c0" compartment="c0" charge="-3" boundaryCondition="false"/>
<species id="cpd19097_d0" name="Tetrahydrofolyl-Glu2_d0" compartment="d0" charge="-3" boundaryCondition="false"/>
<species id="cpd00087_d0" name="Tetrahydrofolate_d0" compartment="d0" charge="-2" boundaryCondition="false"/>
<species id="cpd19097_m0" name="Tetrahydrofolyl-Glu2_m0" compartment="m0" charge="-3" boundaryCondition="false"/>
<species id="cpd00087_m0" name="Tetrahydrofolate_m0" compartment="m0" charge="-2" boundaryCondition="false"/>
<species id="cpd00201_c0" name="10-Formyltetrahydrofolate_c0" compartment="c0" charge="-2" boundaryCondition="false"/>
<species id="cpd00345_c0" name="5-Methyltetrahydrofolate_c0" compartment="c0" charge="-2" boundaryCondition="false"/>
<species id="cpd00060_d0" name="L-Methionine_d0" compartment="d0" charge="0" boundaryCondition="false"/>
<species id="cpd00345_d0" name="5-Methyltetrahydrofolate_d0" compartment="d0" charge="-2" boundaryCondition="false"/>
<species id="cpd00135_d0" name="L-Homocysteine_d0" compartment="d0" charge="0" boundaryCondition="false"/>
<species id="cpd00387_c0" name="ADP-glucose_c0" compartment="c0" charge="-2" boundaryCondition="false"/>
<species id="cpd00387_d0" name="ADP-glucose_d0" compartment="d0" charge="-2" boundaryCondition="false"/>
<species id="cpd00089_d0" name="D-Glucose_1-phosphate_d0" compartment="d0" charge="-2" boundaryCondition="false"/>
<species id="cpd19006_c0" name="alpha-D-Glucose_6-phosphate_c0" compartment="c0" charge="-2" boundaryCondition="false"/>
<species id="cpd19006_d0" name="alpha-D-Glucose_6-phosphate_d0" compartment="d0" charge="-2" boundaryCondition="false"/>
<species id="cpd00810_c0" name="Orotidine_5-phosphate_c0" compartment="c0" charge="-3" boundaryCondition="false"/>
<species id="cpd00092_c0" name="Uracil_c0" compartment="c0" charge="0" boundaryCondition="false"/>
<species id="cpd00092_d0" name="Uracil_d0" compartment="d0" charge="0" boundaryCondition="false"/>
<species id="cpd00091_d0" name="UMP_d0" compartment="d0" charge="-2" boundaryCondition="false"/>
<species id="cpd00103_d0" name="5-Phospho-alpha-D-ribose_1-diphosphate_d0" compartment="d0" charge="-4" boundaryCondition="false"/>
<species id="cpd00249_c0" name="Uridine_c0" compartment="c0" charge="0" boundaryCondition="false"/>
<species id="cpd00249_d0" name="Uridine_d0" compartment="d0" charge="0" boundaryCondition="false"/>
<species id="cpd00094_d0" name="2-Oxobutanoate_d0" compartment="d0" charge="-1" boundaryCondition="false"/>
<species id="cpd00161_d0" name="L-Threonine_d0" compartment="d0" charge="0" boundaryCondition="false"/>
<species id="cpd00457_c0" name="Choline_phosphate_c0" compartment="c0" charge="-1" boundaryCondition="false"/>
<species id="cpd00098_c0" name="Choline_c0" compartment="c0" charge="1" boundaryCondition="false"/>
<species id="cpd00101_c0" name="D-Ribose_5-phosphate_c0" compartment="c0" charge="-2" boundaryCondition="false"/>
<species id="cpd00101_d0" name="D-Ribose_5-phosphate_d0" compartment="d0" charge="-2" boundaryCondition="false"/>
<species id="cpd00251_c0" name="ADP-ribose_c0" compartment="c0" charge="-2" boundaryCondition="false"/>
<species id="cpd00859_c0" name="Pseudouridine_5-phosphate_c0" compartment="c0" charge="-2" boundaryCondition="false"/>
<species id="cpd00171_c0" name="D-Ribulose_5-phosphate_c0" compartment="c0" charge="-2" boundaryCondition="false"/>
<species id="cpd00171_d0" name="D-Ribulose_5-phosphate_d0" compartment="d0" charge="-2" boundaryCondition="false"/>
<species id="cpd00101_n0" name="D-Ribose_5-phosphate_n0" compartment="n0" charge="-2" boundaryCondition="false"/>
<species id="cpd00171_n0" name="D-Ribulose_5-phosphate_n0" compartment="n0" charge="-2" boundaryCondition="false"/>
<species id="cpd00102_c0" name="D-Glyceraldehyde_3-phosphate_c0" compartment="c0" charge="-2" boundaryCondition="false"/>
<species id="cpd00169_c0" name="3-Phospho-D-glycerate_c0" compartment="c0" charge="-3" boundaryCondition="false"/>
<species id="cpd01775_c0" name="1-5-Phospho-D-ribosyl-ATP_c0" compartment="c0" charge="-5" boundaryCondition="false"/>
<species id="cpd01775_d0" name="1-5-Phospho-D-ribosyl-ATP_d0" compartment="d0" charge="-5" boundaryCondition="false"/>
<species id="cpd01982_c0" name="5-Phosphoribosylamine_c0" compartment="c0" charge="-1" boundaryCondition="false"/>
<species id="cpd01982_d0" name="5-Phosphoribosylamine_d0" compartment="d0" charge="-1" boundaryCondition="false"/>
<species id="cpd00093_c0" name="Anthranilate_c0" compartment="c0" charge="-1" boundaryCondition="false"/>
<species id="cpd02642_c0" name="N-5-Phospho-D-ribosylanthranilate_c0" compartment="c0" charge="-3" boundaryCondition="false"/>
<species id="cpd00093_d0" name="Anthranilate_d0" compartment="d0" charge="-1" boundaryCondition="false"/>
<species id="cpd02642_d0" name="N-5-Phospho-D-ribosylanthranilate_d0" compartment="d0" charge="-3" boundaryCondition="false"/>
<species id="cpd00106_c0" name="Fumarate_c0" compartment="c0" charge="-2" boundaryCondition="false"/>
<species id="cpd02375_c0" name="N6-1_2-Dicarboxyethyl-AMP_c0" compartment="c0" charge="-4" boundaryCondition="false"/>
<species id="cpd00106_d0" name="Fumarate_d0" compartment="d0" charge="-2" boundaryCondition="false"/>
<species id="cpd02375_d0" name="N6-1_2-Dicarboxyethyl-AMP_d0" compartment="d0" charge="-4" boundaryCondition="false"/>
<species id="cpd02152_c0" name="N-L-Argininosuccinate_c0" compartment="c0" charge="-1" boundaryCondition="false"/>
<species id="cpd00051_d0" name="L-Arginine_d0" compartment="d0" charge="1" boundaryCondition="false"/>
<species id="cpd02152_d0" name="N-L-Argininosuccinate_d0" compartment="d0" charge="-1" boundaryCondition="false"/>
<species id="cpd00335_d0" name="Dehydroascorbate_d0" compartment="d0" charge="-1" boundaryCondition="false"/>
<species id="cpd00059_d0" name="Ascorbate_d0" compartment="d0" charge="-1" boundaryCondition="false"/>
<species id="cpd00042_x0" name="Glutathione_x0" compartment="x0" charge="-1" boundaryCondition="false"/>
<species id="cpd00335_x0" name="Dehydroascorbate_x0" compartment="x0" charge="-1" boundaryCondition="false"/>
<species id="cpd00059_x0" name="Ascorbate_x0" compartment="x0" charge="-1" boundaryCondition="false"/>
<species id="cpd00111_x0" name="Glutathione_disulfide_x0" compartment="x0" charge="-2" boundaryCondition="false"/>
<species id="cpd00113_c0" name="Isopentenyl_diphosphate_c0" compartment="c0" charge="-2" boundaryCondition="false"/>
<species id="cpd00841_c0" name="R-5-Diphosphomevalonate_c0" compartment="c0" charge="-3" boundaryCondition="false"/>
<species id="cpd00113_x0" name="Isopentenyl_diphosphate_x0" compartment="x0" charge="-2" boundaryCondition="false"/>
<species id="cpd00011_x0" name="CO2_x0" compartment="x0" charge="0" boundaryCondition="false"/>
<species id="cpd00841_x0" name="R-5-Diphosphomevalonate_x0" compartment="x0" charge="-3" boundaryCondition="false"/>
<species id="cpd00202_c0" name="Dimethylallyl_diphosphate_c0" compartment="c0" charge="-2" boundaryCondition="false"/>
<species id="cpd00202_d0" name="Dimethylallyl_diphosphate_d0" compartment="d0" charge="-2" boundaryCondition="false"/>
<species id="cpd00113_d0" name="Isopentenyl_diphosphate_d0" compartment="d0" charge="-2" boundaryCondition="false"/>
<species id="cpd00202_m0" name="Dimethylallyl_diphosphate_m0" compartment="m0" charge="-2" boundaryCondition="false"/>
<species id="cpd00113_m0" name="Isopentenyl_diphosphate_m0" compartment="m0" charge="-2" boundaryCondition="false"/>
<species id="cpd02884_c0" name="1-5-Phosphoribosyl-5-formamido-4-imidazolecarboxamide_c0" compartment="c0" charge="-2" boundaryCondition="false"/>
<species id="cpd02884_d0" name="1-5-Phosphoribosyl-5-formamido-4-imidazolecarboxamide_d0" compartment="d0" charge="-2" boundaryCondition="false"/>
<species id="cpd00114_d0" name="IMP_d0" compartment="d0" charge="-2" boundaryCondition="false"/>
<species id="cpd00497_c0" name="Xanthosine_5-phosphate_c0" compartment="c0" charge="-2" boundaryCondition="false"/>
<species id="cpd00226_c0" name="Hypoxanthine_c0" compartment="c0" charge="0" boundaryCondition="false"/>
<species id="cpd00177_c0" name="dADP_c0" compartment="c0" charge="-2" boundaryCondition="false"/>
<species id="cpd00115_c0" name="dATP_c0" compartment="c0" charge="-3" boundaryCondition="false"/>
<species id="cpd00177_d0" name="dADP_d0" compartment="d0" charge="-2" boundaryCondition="false"/>
<species id="cpd00115_d0" name="dATP_d0" compartment="d0" charge="-3" boundaryCondition="false"/>
<species id="cpd00177_m0" name="dADP_m0" compartment="m0" charge="-2" boundaryCondition="false"/>
<species id="cpd00115_m0" name="dATP_m0" compartment="m0" charge="-3" boundaryCondition="false"/>
<species id="cpd00177_n0" name="dADP_n0" compartment="n0" charge="-2" boundaryCondition="false"/>
<species id="cpd00115_n0" name="dATP_n0" compartment="n0" charge="-3" boundaryCondition="false"/>
<species id="cpd00177_x0" name="dADP_x0" compartment="x0" charge="-2" boundaryCondition="false"/>
<species id="cpd00115_x0" name="dATP_x0" compartment="x0" charge="-3" boundaryCondition="false"/>
<species id="cpd00434_c0" name="4-Aminobutyraldehyde_c0" compartment="c0" charge="1" boundaryCondition="false"/>
<species id="cpd00118_c0" name="Putrescine_c0" compartment="c0" charge="2" boundaryCondition="false"/>
<species id="cpd00341_c0" name="N-Carbamoylputrescine_c0" compartment="c0" charge="1" boundaryCondition="false"/>
<species id="cpd00119_c0" name="L-Histidine_c0" compartment="c0" charge="0" boundaryCondition="false"/>
<species id="cpd01324_c0" name="L-Histidinal_c0" compartment="c0" charge="1" boundaryCondition="false"/>
<species id="cpd00119_d0" name="L-Histidine_d0" compartment="d0" charge="0" boundaryCondition="false"/>
<species id="cpd01324_d0" name="L-Histidinal_d0" compartment="d0" charge="1" boundaryCondition="false"/>
<species id="cpd00121_c0" name="myo-Inositol_c0" compartment="c0" charge="0" boundaryCondition="false"/>
<species id="cpd00910_c0" name="alpha-D-Galactosyl-1-&gt;3-1D-myo-inositol_c0" compartment="c0" charge="0" boundaryCondition="false"/>
<species id="cpd00125_c0" name="5_10-Methylenetetrahydrofolate_c0" compartment="c0" charge="-2" boundaryCondition="false"/>
<species id="cpd00347_c0" name="5_10-Methenyltetrahydrofolate_c0" compartment="c0" charge="-1" boundaryCondition="false"/>
<species id="cpd00125_d0" name="5_10-Methylenetetrahydrofolate_d0" compartment="d0" charge="-2" boundaryCondition="false"/>
<species id="cpd00347_d0" name="5_10-Methenyltetrahydrofolate_d0" compartment="d0" charge="-1" boundaryCondition="false"/>
<species id="cpd00123_c0" name="3-Methyl-2-oxobutanoic_acid_c0" compartment="c0" charge="-1" boundaryCondition="false"/>
<species id="cpd00712_c0" name="2-Dehydropantoate_c0" compartment="c0" charge="-1" boundaryCondition="false"/>
<species id="cpd00125_m0" name="5_10-Methylenetetrahydrofolate_m0" compartment="m0" charge="-2" boundaryCondition="false"/>
<species id="cpd00123_m0" name="3-Methyl-2-oxobutanoic_acid_m0" compartment="m0" charge="-1" boundaryCondition="false"/>
<species id="cpd00712_m0" name="2-Dehydropantoate_m0" compartment="m0" charge="-1" boundaryCondition="false"/>
<species id="cpd00207_c0" name="Guanine_c0" compartment="c0" charge="0" boundaryCondition="false"/>
<species id="cpd02431_c0" name="S-1-Pyrroline-5-carboxylate_c0" compartment="c0" charge="-1" boundaryCondition="false"/>
<species id="cpd00129_c0" name="L-Proline_c0" compartment="c0" charge="0" boundaryCondition="false"/>
<species id="cpd02431_d0" name="S-1-Pyrroline-5-carboxylate_d0" compartment="d0" charge="-1" boundaryCondition="false"/>
<species id="cpd00129_d0" name="L-Proline_d0" compartment="d0" charge="0" boundaryCondition="false"/>
<species id="cpd00218_c0" name="Nicotinate_c0" compartment="c0" charge="-1" boundaryCondition="false"/>
<species id="cpd00133_c0" name="Nicotinamide_c0" compartment="c0" charge="0" boundaryCondition="false"/>
<species id="cpd00218_n0" name="Nicotinate_n0" compartment="n0" charge="-1" boundaryCondition="false"/>
<species id="cpd00133_n0" name="Nicotinamide_n0" compartment="n0" charge="0" boundaryCondition="false"/>
<species id="cpd00013_n0" name="NH3_n0" compartment="n0" charge="1" boundaryCondition="false"/>
<species id="cpd00134_c0" name="Palmitoyl-CoA_c0" compartment="c0" charge="-4" boundaryCondition="false"/>
<species id="cpd00214_c0" name="Hexadecanoic_acid_c0" compartment="c0" charge="-1" boundaryCondition="false"/>
<species id="cpd00134_x0" name="Palmitoyl-CoA_x0" compartment="x0" charge="-4" boundaryCondition="false"/>
<species id="cpd00214_x0" name="Hexadecanoic_acid_x0" compartment="x0" charge="-1" boundaryCondition="false"/>
<species id="cpd00134_d0" name="Palmitoyl-CoA_d0" compartment="d0" charge="-4" boundaryCondition="false"/>
<species id="cpd00214_d0" name="Hexadecanoic_acid_d0" compartment="d0" charge="-1" boundaryCondition="false"/>
<species id="cpd00134_r0" name="Palmitoyl-CoA_r0" compartment="r0" charge="-4" boundaryCondition="false"/>
<species id="cpd00002_r0" name="ATP_r0" compartment="r0" charge="-3" boundaryCondition="false"/>
<species id="cpd00018_r0" name="AMP_r0" compartment="r0" charge="-2" boundaryCondition="false"/>
<species id="cpd00214_r0" name="Hexadecanoic_acid_r0" compartment="r0" charge="-1" boundaryCondition="false"/>
<species id="cpd00010_r0" name="CoA_r0" compartment="r0" charge="-4" boundaryCondition="false"/>
<species id="cpd00012_x0" name="Diphosphate_x0" compartment="x0" charge="-3" boundaryCondition="false"/>
<species id="cpd00018_x0" name="AMP_x0" compartment="x0" charge="-2" boundaryCondition="false"/>
<species id="cpd00331_c0" name="cis-Aconitate_c0" compartment="c0" charge="-3" boundaryCondition="false"/>
<species id="cpd00331_d0" name="cis-Aconitate_d0" compartment="d0" charge="-3" boundaryCondition="false"/>
<species id="cpd00137_d0" name="Citrate_d0" compartment="d0" charge="-3" boundaryCondition="false"/>
<species id="cpd00331_m0" name="cis-Aconitate_m0" compartment="m0" charge="-3" boundaryCondition="false"/>
<species id="cpd01784_c0" name="2-Hydroxy-3-phenylpropenoate_c0" compartment="c0" charge="-1" boundaryCondition="false"/>
<species id="cpd00880_c0" name="D-Glucuronate_1-phosphate_c0" compartment="c0" charge="-3" boundaryCondition="false"/>
<species id="cpd00163_c0" name="UDP-D-xylose_c0" compartment="c0" charge="-2" boundaryCondition="false"/>
<species id="cpd00472_c0" name="UDP-D-galacturonate_c0" compartment="c0" charge="-3" boundaryCondition="false"/>
<species id="cpd00144_g0" name="UDP-glucuronate_g0" compartment="g0" charge="-3" boundaryCondition="false"/>
<species id="cpd00472_g0" name="UDP-D-galacturonate_g0" compartment="g0" charge="-3" boundaryCondition="false"/>
<species id="cpd01140_c0" name="UDP-apiose_c0" compartment="c0" charge="-2" boundaryCondition="false"/>
<species id="cpd00223_c0" name="D-Glycerate_c0" compartment="c0" charge="-1" boundaryCondition="false"/>
<species id="cpd00145_c0" name="Hydroxypyruvate_c0" compartment="c0" charge="-1" boundaryCondition="false"/>
<species id="cpd00223_d0" name="D-Glycerate_d0" compartment="d0" charge="-1" boundaryCondition="false"/>
<species id="cpd00145_d0" name="Hydroxypyruvate_d0" compartment="d0" charge="-1" boundaryCondition="false"/>
<species id="cpd00343_c0" name="N-Carbamoyl-L-aspartate_c0" compartment="c0" charge="-2" boundaryCondition="false"/>
<species id="cpd00343_d0" name="N-Carbamoyl-L-aspartate_d0" compartment="d0" charge="-2" boundaryCondition="false"/>
<species id="cpd00274_c0" name="L-Citrulline_c0" compartment="c0" charge="0" boundaryCondition="false"/>
<species id="cpd00064_d0" name="L-Ornithine_d0" compartment="d0" charge="1" boundaryCondition="false"/>
<species id="cpd00274_d0" name="L-Citrulline_d0" compartment="d0" charge="0" boundaryCondition="false"/>
<species id="cpd01981_c0" name="5-Methylthio-D-ribose_c0" compartment="c0" charge="0" boundaryCondition="false"/>
<species id="cpd00225_c0" name="Aromatic_aldehyde_c0" compartment="c0" charge="0" boundaryCondition="false"/>
<species id="cpd00153_c0" name="Benzoate_c0" compartment="c0" charge="-1" boundaryCondition="false"/>
<species id="cpd00401_c0" name="S-Benzoate_coenzyme_A_c0" compartment="c0" charge="-4" boundaryCondition="false"/>
<species id="cpd00153_d0" name="Benzoate_d0" compartment="d0" charge="-1" boundaryCondition="false"/>
<species id="cpd00401_d0" name="S-Benzoate_coenzyme_A_d0" compartment="d0" charge="-4" boundaryCondition="false"/>
<species id="cpd00153_x0" name="Benzoate_x0" compartment="x0" charge="-1" boundaryCondition="false"/>
<species id="cpd00401_x0" name="S-Benzoate_coenzyme_A_x0" compartment="x0" charge="-4" boundaryCondition="false"/>
<species id="cpd01243_c0" name="Desmosterol_c0" compartment="c0" charge="0" boundaryCondition="false"/>
<species id="cpd00160_c0" name="Cholesterol_c0" compartment="c0" charge="0" boundaryCondition="false"/>
<species id="cpd00005_r0" name="NADPH_r0" compartment="r0" charge="-4" boundaryCondition="false"/>
<species id="cpd01243_r0" name="Desmosterol_r0" compartment="r0" charge="0" boundaryCondition="false"/>
<species id="cpd00160_r0" name="Cholesterol_r0" compartment="r0" charge="0" boundaryCondition="false"/>
<species id="cpd00006_r0" name="NADP_r0" compartment="r0" charge="-3" boundaryCondition="false"/>
<species id="cpd00005_w0" name="NADPH_w0" compartment="w0" charge="-4" boundaryCondition="false"/>
<species id="cpd01243_w0" name="Desmosterol_w0" compartment="w0" charge="0" boundaryCondition="false"/>
<species id="cpd00160_w0" name="Cholesterol_w0" compartment="w0" charge="0" boundaryCondition="false"/>
<species id="cpd00006_w0" name="NADP_w0" compartment="w0" charge="-3" boundaryCondition="false"/>
<species id="cpd00809_c0" name="O-Phospho-L-homoserine_c0" compartment="c0" charge="-2" boundaryCondition="false"/>
<species id="cpd00809_d0" name="O-Phospho-L-homoserine_d0" compartment="d0" charge="-2" boundaryCondition="false"/>
<species id="cpd00162_c0" name="Ethanolamine_c0" compartment="c0" charge="1" boundaryCondition="false"/>
<species id="cpd00285_c0" name="Ethanolamine_phosphate_c0" compartment="c0" charge="-1" boundaryCondition="false"/>
<species id="cpd02342_c0" name="alpha-D-Xylose_1-phosphate_c0" compartment="c0" charge="-2" boundaryCondition="false"/>
<species id="cpd00691_c0" name="UDP-L-arabinose_c0" compartment="c0" charge="-2" boundaryCondition="false"/>
<species id="cpd00163_g0" name="UDP-D-xylose_g0" compartment="g0" charge="-2" boundaryCondition="false"/>
<species id="cpd00691_g0" name="UDP-L-arabinose_g0" compartment="g0" charge="-2" boundaryCondition="false"/>
<species id="cpd00203_c0" name="3-Phospho-D-glyceroyl_phosphate_c0" compartment="c0" charge="-4" boundaryCondition="false"/>
<species id="cpd00169_d0" name="3-Phospho-D-glycerate_d0" compartment="d0" charge="-3" boundaryCondition="false"/>
<species id="cpd00203_d0" name="3-Phospho-D-glyceroyl_phosphate_d0" compartment="d0" charge="-4" boundaryCondition="false"/>
<species id="cpd02069_c0" name="3-Phosphonooxypyruvate_c0" compartment="c0" charge="-3" boundaryCondition="false"/>
<species id="cpd02069_d0" name="3-Phosphonooxypyruvate_d0" compartment="d0" charge="-3" boundaryCondition="false"/>
<species id="cpd00871_c0" name="D-Ribulose_1_5-bisphosphate_c0" compartment="c0" charge="-4" boundaryCondition="false"/>
<species id="cpd00871_d0" name="D-Ribulose_1_5-bisphosphate_d0" compartment="d0" charge="-4" boundaryCondition="false"/>
<species id="cpd00284_c0" name="6-Phospho-D-gluconate_c0" compartment="c0" charge="-3" boundaryCondition="false"/>
<species id="cpd00284_d0" name="6-Phospho-D-gluconate_d0" compartment="d0" charge="-3" boundaryCondition="false"/>
<species id="cpd00006_x0" name="NADP_x0" compartment="x0" charge="-3" boundaryCondition="false"/>
<species id="cpd00171_x0" name="D-Ribulose_5-phosphate_x0" compartment="x0" charge="-2" boundaryCondition="false"/>
<species id="cpd00284_x0" name="6-Phospho-D-gluconate_x0" compartment="x0" charge="-3" boundaryCondition="false"/>
<species id="cpd00198_c0" name="D-Xylulose_5-phosphate_c0" compartment="c0" charge="-2" boundaryCondition="false"/>
<species id="cpd00198_d0" name="D-Xylulose_5-phosphate_d0" compartment="d0" charge="-2" boundaryCondition="false"/>
<species id="cpd00817_c0" name="D-Arabinose_5-phosphate_c0" compartment="c0" charge="-2" boundaryCondition="false"/>
<species id="cpd00863_c0" name="beta-D-Glucose_6-phosphate_c0" compartment="c0" charge="-2" boundaryCondition="false"/>
<species id="cpd00190_c0" name="beta-D-Glucose_c0" compartment="c0" charge="0" boundaryCondition="false"/>
<species id="cpd00863_m0" name="beta-D-Glucose_6-phosphate_m0" compartment="m0" charge="-2" boundaryCondition="false"/>
<species id="cpd00190_m0" name="beta-D-Glucose_m0" compartment="m0" charge="0" boundaryCondition="false"/>
<species id="cpd19001_c0" name="alpha-D-Glucose_c0" compartment="c0" charge="0" boundaryCondition="false"/>
<species id="cpd00745_c0" name="3-Hydroxypropanoate_c0" compartment="c0" charge="-1" boundaryCondition="false"/>
<species id="cpd00070_c0" name="Malonyl-CoA_c0" compartment="c0" charge="-5" boundaryCondition="false"/>
<species id="cpd03969_c0" name="Naringenin_chalcone_c0" compartment="c0" charge="0" boundaryCondition="false"/>
<species id="cpd00192_c0" name="p-Coumaroyl-CoA_c0" compartment="c0" charge="-4" boundaryCondition="false"/>
<species id="cpd00070_n0" name="Malonyl-CoA_n0" compartment="n0" charge="-5" boundaryCondition="false"/>
<species id="cpd00010_n0" name="CoA_n0" compartment="n0" charge="-4" boundaryCondition="false"/>
<species id="cpd03969_n0" name="Naringenin_chalcone_n0" compartment="n0" charge="0" boundaryCondition="false"/>
<species id="cpd00192_n0" name="p-Coumaroyl-CoA_n0" compartment="n0" charge="-4" boundaryCondition="false"/>
<species id="cpd00070_r0" name="Malonyl-CoA_r0" compartment="r0" charge="-5" boundaryCondition="false"/>
<species id="cpd00011_r0" name="CO2_r0" compartment="r0" charge="0" boundaryCondition="false"/>
<species id="cpd03969_r0" name="Naringenin_chalcone_r0" compartment="r0" charge="0" boundaryCondition="false"/>
<species id="cpd00192_r0" name="p-Coumaroyl-CoA_r0" compartment="r0" charge="-4" boundaryCondition="false"/>
<species id="cpd03332_c0" name="4-Hydroxycinnamyl_aldehyde_c0" compartment="c0" charge="0" boundaryCondition="false"/>
<species id="cpd00604_c0" name="4-Coumarate_c0" compartment="c0" charge="-1" boundaryCondition="false"/>
<species id="cpd00259_c0" name="D-Xylulose_c0" compartment="c0" charge="0" boundaryCondition="false"/>
<species id="cpd00259_d0" name="D-Xylulose_d0" compartment="d0" charge="0" boundaryCondition="false"/>
<species id="cpd00238_c0" name="Sedoheptulose_7-phosphate_c0" compartment="c0" charge="-2" boundaryCondition="false"/>
<species id="cpd00238_d0" name="Sedoheptulose_7-phosphate_d0" compartment="d0" charge="-2" boundaryCondition="false"/>
<species id="cpd00102_d0" name="D-Glyceraldehyde_3-phosphate_d0" compartment="d0" charge="-2" boundaryCondition="false"/>
<species id="cpd00200_c0" name="4-Methyl-2-oxopentanoate_c0" compartment="c0" charge="-1" boundaryCondition="false"/>
<species id="cpd02605_c0" name="2S-2-Isopropyl-3-oxosuccinate_c0" compartment="c0" charge="-2" boundaryCondition="false"/>
<species id="cpd00201_d0" name="10-Formyltetrahydrofolate_d0" compartment="d0" charge="-2" boundaryCondition="false"/>
<species id="cpd00283_c0" name="Geranyl_diphosphate_c0" compartment="c0" charge="-2" boundaryCondition="false"/>
<species id="cpd00283_d0" name="Geranyl_diphosphate_d0" compartment="d0" charge="-2" boundaryCondition="false"/>
<species id="cpd00283_m0" name="Geranyl_diphosphate_m0" compartment="m0" charge="-2" boundaryCondition="false"/>
<species id="cpd00012_m0" name="Diphosphate_m0" compartment="m0" charge="-3" boundaryCondition="false"/>
<species id="cpd00206_c0" name="dCMP_c0" compartment="c0" charge="-2" boundaryCondition="false"/>
<species id="cpd00533_c0" name="dCDP_c0" compartment="c0" charge="-2" boundaryCondition="false"/>
<species id="cpd00263_c0" name="Pyridoxine_c0" compartment="c0" charge="0" boundaryCondition="false"/>
<species id="cpd00263_d0" name="Pyridoxine_d0" compartment="d0" charge="0" boundaryCondition="false"/>
<species id="cpd00215_d0" name="Pyridoxal_d0" compartment="d0" charge="0" boundaryCondition="false"/>
<species id="cpd00932_c0" name="5-O-1-Carboxyvinyl-3-phosphoshikimate_c0" compartment="c0" charge="-4" boundaryCondition="false"/>
<species id="cpd00216_c0" name="Chorismate_c0" compartment="c0" charge="-2" boundaryCondition="false"/>
<species id="cpd00932_d0" name="5-O-1-Carboxyvinyl-3-phosphoshikimate_d0" compartment="d0" charge="-4" boundaryCondition="false"/>
<species id="cpd00216_d0" name="Chorismate_d0" compartment="d0" charge="-2" boundaryCondition="false"/>
<species id="cpd00219_c0" name="Prephenate_c0" compartment="c0" charge="-2" boundaryCondition="false"/>
<species id="cpd00219_d0" name="Prephenate_d0" compartment="d0" charge="-2" boundaryCondition="false"/>
<species id="cpd08210_c0" name="4-Amino-4-deoxychorismate_c0" compartment="c0" charge="-1" boundaryCondition="false"/>
<species id="cpd08210_d0" name="4-Amino-4-deoxychorismate_d0" compartment="d0" charge="-1" boundaryCondition="false"/>
<species id="cpd00658_c0" name="Isochorismate_c0" compartment="c0" charge="-2" boundaryCondition="false"/>
<species id="cpd00658_d0" name="Isochorismate_d0" compartment="d0" charge="-2" boundaryCondition="false"/>
<species id="cpd00873_c0" name="Nicotinate_D-ribonucleotide_c0" compartment="c0" charge="-2" boundaryCondition="false"/>
<species id="cpd00221_c0" name="R-Lactate_c0" compartment="c0" charge="-1" boundaryCondition="false"/>
<species id="cpd02182_c0" name="R-S-Lactoylglutathione_c0" compartment="c0" charge="-1" boundaryCondition="false"/>
<species id="cpd00309_c0" name="Xanthine_c0" compartment="c0" charge="0" boundaryCondition="false"/>
<species id="cpd00346_c0" name="L-Aspartate_4-semialdehyde_c0" compartment="c0" charge="0" boundaryCondition="false"/>
<species id="cpd00227_c0" name="L-Homoserine_c0" compartment="c0" charge="0" boundaryCondition="false"/>
<species id="cpd00346_d0" name="L-Aspartate_4-semialdehyde_d0" compartment="d0" charge="0" boundaryCondition="false"/>
<species id="cpd00227_d0" name="L-Homoserine_d0" compartment="d0" charge="0" boundaryCondition="false"/>
<species id="cpd00235_c0" name="D-Mannose_6-phosphate_c0" compartment="c0" charge="-2" boundaryCondition="false"/>
<species id="cpd02857_c0" name="2-Dehydro-3-deoxy-D-arabino-heptonate_7-phosphate_c0" compartment="c0" charge="-3" boundaryCondition="false"/>
<species id="cpd00236_c0" name="D-Erythrose_4-phosphate_c0" compartment="c0" charge="-2" boundaryCondition="false"/>
<species id="cpd02857_d0" name="2-Dehydro-3-deoxy-D-arabino-heptonate_7-phosphate_d0" compartment="d0" charge="-3" boundaryCondition="false"/>
<species id="cpd00236_d0" name="D-Erythrose_4-phosphate_d0" compartment="d0" charge="-2" boundaryCondition="false"/>
<species id="cpd19035_c0" name="beta-D-Fructose_6-phosphate_c0" compartment="c0" charge="-2" boundaryCondition="false"/>
<species id="cpd19035_d0" name="beta-D-Fructose_6-phosphate_d0" compartment="d0" charge="-2" boundaryCondition="false"/>
<species id="cpd00095_c0" name="Glycerone_phosphate_c0" compartment="c0" charge="-2" boundaryCondition="false"/>
<species id="cpd00349_c0" name="Sedoheptulose_1_7-bisphosphate_c0" compartment="c0" charge="-4" boundaryCondition="false"/>
<species id="cpd00095_d0" name="Glycerone_phosphate_d0" compartment="d0" charge="-2" boundaryCondition="false"/>
<species id="cpd00349_d0" name="Sedoheptulose_1_7-bisphosphate_d0" compartment="d0" charge="-4" boundaryCondition="false"/>
<species id="cpd00095_m0" name="Glycerone_phosphate_m0" compartment="m0" charge="-2" boundaryCondition="false"/>
<species id="cpd00236_m0" name="D-Erythrose_4-phosphate_m0" compartment="m0" charge="-2" boundaryCondition="false"/>
<species id="cpd00349_m0" name="Sedoheptulose_1_7-bisphosphate_m0" compartment="m0" charge="-4" boundaryCondition="false"/>
<species id="cpd00241_c0" name="dGTP_c0" compartment="c0" charge="-3" boundaryCondition="false"/>
<species id="cpd00295_c0" name="dGDP_c0" compartment="c0" charge="-2" boundaryCondition="false"/>
<species id="cpd00241_d0" name="dGTP_d0" compartment="d0" charge="-3" boundaryCondition="false"/>
<species id="cpd00295_d0" name="dGDP_d0" compartment="d0" charge="-2" boundaryCondition="false"/>
<species id="cpd00241_m0" name="dGTP_m0" compartment="m0" charge="-3" boundaryCondition="false"/>
<species id="cpd00295_m0" name="dGDP_m0" compartment="m0" charge="-2" boundaryCondition="false"/>
<species id="cpd00241_n0" name="dGTP_n0" compartment="n0" charge="-3" boundaryCondition="false"/>
<species id="cpd00295_n0" name="dGDP_n0" compartment="n0" charge="-2" boundaryCondition="false"/>
<species id="cpd00241_x0" name="dGTP_x0" compartment="x0" charge="-3" boundaryCondition="false"/>
<species id="cpd00295_x0" name="dGDP_x0" compartment="x0" charge="-2" boundaryCondition="false"/>
<species id="cpd00247_c0" name="Orotate_c0" compartment="c0" charge="-1" boundaryCondition="false"/>
<species id="cpd00587_c0" name="D-Cysteine_c0" compartment="c0" charge="0" boundaryCondition="false"/>
<species id="cpd00587_d0" name="D-Cysteine_d0" compartment="d0" charge="0" boundaryCondition="false"/>
<species id="cpd00587_m0" name="D-Cysteine_m0" compartment="m0" charge="0" boundaryCondition="false"/>
<species id="cpd00367_c0" name="Cytidine_c0" compartment="c0" charge="0" boundaryCondition="false"/>
<species id="cpd00256_c0" name="CDP-choline_c0" compartment="c0" charge="-1" boundaryCondition="false"/>
<species id="cpd00264_c0" name="Spermidine_c0" compartment="c0" charge="3" boundaryCondition="false"/>
<species id="cpd00321_c0" name="Feruloyl-CoA_c0" compartment="c0" charge="-4" boundaryCondition="false"/>
<species id="cpd00270_c0" name="Caffeoyl-CoA_c0" compartment="c0" charge="-4" boundaryCondition="false"/>
<species id="cpd00881_c0" name="Caffeate_c0" compartment="c0" charge="-1" boundaryCondition="false"/>
<species id="cpd00634_c0" name="Chlorogenate_c0" compartment="c0" charge="-1" boundaryCondition="false"/>
<species id="cpd00248_c0" name="Quinate_c0" compartment="c0" charge="-1" boundaryCondition="false"/>
<species id="cpd00292_c0" name="S-3-Hydroxy-3-methylglutaryl-CoA_c0" compartment="c0" charge="-5" boundaryCondition="false"/>
<species id="cpd02497_c0" name="1-Phospho-alpha-D-galacturonate_c0" compartment="c0" charge="-3" boundaryCondition="false"/>
<species id="cpd00280_c0" name="D-Galacturonate_c0" compartment="c0" charge="-1" boundaryCondition="false"/>
<species id="cpd00282_c0" name="S-Dihydroorotate_c0" compartment="c0" charge="-1" boundaryCondition="false"/>
<species id="cpd00282_d0" name="S-Dihydroorotate_d0" compartment="d0" charge="-1" boundaryCondition="false"/>
<species id="cpd03619_c0" name="Myrcene_c0" compartment="c0" charge="0" boundaryCondition="false"/>
<species id="cpd03620_c0" name="Terpinolene_c0" compartment="c0" charge="0" boundaryCondition="false"/>
<species id="cpd00407_c0" name="--Limonene_c0" compartment="c0" charge="0" boundaryCondition="false"/>
<species id="cpd00911_c0" name="D-Glucono-1_5-lactone_6-phosphate_c0" compartment="c0" charge="-2" boundaryCondition="false"/>
<species id="cpd00911_d0" name="D-Glucono-1_5-lactone_6-phosphate_d0" compartment="d0" charge="-2" boundaryCondition="false"/>
<species id="cpd00911_x0" name="D-Glucono-1_5-lactone_6-phosphate_x0" compartment="x0" charge="-2" boundaryCondition="false"/>
<species id="cpd00888_c0" name="N-Methylethanolamine_phosphate_c0" compartment="c0" charge="-1" boundaryCondition="false"/>
<species id="cpd00444_c0" name="CDP-ethanolamine_c0" compartment="c0" charge="-1" boundaryCondition="false"/>
<species id="cpd00293_c0" name="N-Acetyl-D-glucosamine_6-phosphate_c0" compartment="c0" charge="-2" boundaryCondition="false"/>
<species id="cpd00288_c0" name="D-Glucosamine_6-phosphate_c0" compartment="c0" charge="-1" boundaryCondition="false"/>
<species id="cpd00289_c0" name="Geranylgeranyl_diphosphate_c0" compartment="c0" charge="-2" boundaryCondition="false"/>
<species id="cpd02168_c0" name="Prephytoene_diphosphate_c0" compartment="c0" charge="-2" boundaryCondition="false"/>
<species id="cpd00289_d0" name="Geranylgeranyl_diphosphate_d0" compartment="d0" charge="-2" boundaryCondition="false"/>
<species id="cpd02168_d0" name="Prephytoene_diphosphate_d0" compartment="d0" charge="-2" boundaryCondition="false"/>
<species id="cpd03629_c0" name="ent-Copalyl_diphosphate_c0" compartment="c0" charge="-2" boundaryCondition="false"/>
<species id="cpd03629_d0" name="ent-Copalyl_diphosphate_d0" compartment="d0" charge="-2" boundaryCondition="false"/>
<species id="cpd00291_c0" name="3_4-Dihydroxy-L-phenylalanine_c0" compartment="c0" charge="0" boundaryCondition="false"/>
<species id="cpd02914_c0" name="4-L-Alanin-3-yl-2-hydroxy-cis_cis-muconate_6-semialdehyde_c0" compartment="c0" charge="-1" boundaryCondition="false"/>
<species id="cpd00332_c0" name="R-Mevalonate_c0" compartment="c0" charge="-1" boundaryCondition="false"/>
<species id="cpd00292_r0" name="S-3-Hydroxy-3-methylglutaryl-CoA_r0" compartment="r0" charge="-5" boundaryCondition="false"/>
<species id="cpd00332_r0" name="R-Mevalonate_r0" compartment="r0" charge="-1" boundaryCondition="false"/>
<species id="cpd00292_v0" name="S-3-Hydroxy-3-methylglutaryl-CoA_v0" compartment="v0" charge="-5" boundaryCondition="false"/>
<species id="cpd00005_v0" name="NADPH_v0" compartment="v0" charge="-4" boundaryCondition="false"/>
<species id="cpd00332_v0" name="R-Mevalonate_v0" compartment="v0" charge="-1" boundaryCondition="false"/>
<species id="cpd00006_v0" name="NADP_v0" compartment="v0" charge="-3" boundaryCondition="false"/>
<species id="cpd00010_v0" name="CoA_v0" compartment="v0" charge="-4" boundaryCondition="false"/>
<species id="cpd00296_c0" name="dGMP_c0" compartment="c0" charge="-2" boundaryCondition="false"/>
<species id="cpd00299_c0" name="dUMP_c0" compartment="c0" charge="-2" boundaryCondition="false"/>
<species id="cpd00298_c0" name="dTMP_c0" compartment="c0" charge="-2" boundaryCondition="false"/>
<species id="cpd00300_c0" name="Urate_c0" compartment="c0" charge="0" boundaryCondition="false"/>
<species id="cpd02166_c0" name="O-beta-D-Glucosylzeatin_c0" compartment="c0" charge="0" boundaryCondition="false"/>
<species id="cpd00302_c0" name="Zeatin_c0" compartment="c0" charge="0" boundaryCondition="false"/>
<species id="cpd02712_c0" name="3-O-Methylquercetin_c0" compartment="c0" charge="-1" boundaryCondition="false"/>
<species id="cpd00313_c0" name="Quercetin_c0" compartment="c0" charge="-1" boundaryCondition="false"/>
<species id="cpd02712_n0" name="3-O-Methylquercetin_n0" compartment="n0" charge="-1" boundaryCondition="false"/>
<species id="cpd00019_n0" name="S-Adenosyl-L-homocysteine_n0" compartment="n0" charge="0" boundaryCondition="false"/>
<species id="cpd00313_n0" name="Quercetin_n0" compartment="n0" charge="-1" boundaryCondition="false"/>
<species id="cpd03340_c0" name="Quercetin_3-O-glucoside_c0" compartment="c0" charge="-1" boundaryCondition="false"/>
<species id="cpd00471_c0" name="Quercetin_3-sulfate_c0" compartment="c0" charge="-2" boundaryCondition="false"/>
<species id="cpd01135_c0" name="Taxifolin_c0" compartment="c0" charge="0" boundaryCondition="false"/>
<species id="cpd00627_c0" name="--Menthone_c0" compartment="c0" charge="0" boundaryCondition="false"/>
<species id="cpd00319_c0" name="--Menthol_c0" compartment="c0" charge="0" boundaryCondition="false"/>
<species id="cpd01733_c0" name="Coniferyl_aldehyde_c0" compartment="c0" charge="0" boundaryCondition="false"/>
<species id="cpd01059_c0" name="Ferulate_c0" compartment="c0" charge="-1" boundaryCondition="false"/>
<species id="cpd03260_c0" name="5beta-Pregnane-3_20-dione_c0" compartment="c0" charge="0" boundaryCondition="false"/>
<species id="cpd00325_c0" name="Progesterone_c0" compartment="c0" charge="0" boundaryCondition="false"/>
<species id="cpd00812_c0" name="R-5-Phosphomevalonate_c0" compartment="c0" charge="-3" boundaryCondition="false"/>
<species id="cpd00337_c0" name="5_6-Dihydrouracil_c0" compartment="c0" charge="0" boundaryCondition="false"/>
<species id="cpd00337_r0" name="5_6-Dihydrouracil_r0" compartment="r0" charge="0" boundaryCondition="false"/>
<species id="cpd01720_r0" name="3-Ureidopropionate_r0" compartment="r0" charge="-1" boundaryCondition="false"/>
<species id="cpd02345_c0" name="S-4-Amino-5-oxopentanoate_c0" compartment="c0" charge="0" boundaryCondition="false"/>
<species id="cpd02345_d0" name="S-4-Amino-5-oxopentanoate_d0" compartment="d0" charge="0" boundaryCondition="false"/>
<species id="cpd00342_d0" name="N-Acetylornithine_d0" compartment="d0" charge="0" boundaryCondition="false"/>
<species id="cpd00918_c0" name="N-Acetyl-L-glutamate_5-semialdehyde_c0" compartment="c0" charge="-1" boundaryCondition="false"/>
<species id="cpd00918_d0" name="N-Acetyl-L-glutamate_5-semialdehyde_d0" compartment="d0" charge="-1" boundaryCondition="false"/>
<species id="cpd02120_c0" name="L-2_3-Dihydrodipicolinate_c0" compartment="c0" charge="-2" boundaryCondition="false"/>
<species id="cpd02120_d0" name="L-2_3-Dihydrodipicolinate_d0" compartment="d0" charge="-2" boundaryCondition="false"/>
<species id="cpd02197_c0" name="Folinic_acid_c0" compartment="c0" charge="-2" boundaryCondition="false"/>
<species id="cpd01046_c0" name="L-2-Aminoadipate_6-semialdehyde_c0" compartment="c0" charge="0" boundaryCondition="false"/>
<species id="cpd00352_c0" name="S-2_3_4_5-Tetrahydropyridine-2-carboxylate_c0" compartment="c0" charge="-1" boundaryCondition="false"/>
<species id="cpd00702_c0" name="Estradiol-17beta_c0" compartment="c0" charge="0" boundaryCondition="false"/>
<species id="cpd00362_c0" name="Estrone_c0" compartment="c0" charge="0" boundaryCondition="false"/>
<species id="cpd00865_c0" name="1-O-Sinapoyl-beta-D-glucose_c0" compartment="c0" charge="0" boundaryCondition="false"/>
<species id="cpd00373_c0" name="Sinapate_c0" compartment="c0" charge="-1" boundaryCondition="false"/>
<species id="cpd01761_c0" name="N-Feruloyltyramine_c0" compartment="c0" charge="0" boundaryCondition="false"/>
<species id="cpd00382_c0" name="Raffinose_c0" compartment="c0" charge="0" boundaryCondition="false"/>
<species id="cpd02030_c0" name="Shikimate_3-phosphate_c0" compartment="c0" charge="-3" boundaryCondition="false"/>
<species id="cpd00383_c0" name="Shikimate_c0" compartment="c0" charge="-1" boundaryCondition="false"/>
<species id="cpd01716_c0" name="3-Dehydroshikimate_c0" compartment="c0" charge="-1" boundaryCondition="false"/>
<species id="cpd01716_d0" name="3-Dehydroshikimate_d0" compartment="d0" charge="-1" boundaryCondition="false"/>
<species id="cpd00383_d0" name="Shikimate_d0" compartment="d0" charge="-1" boundaryCondition="false"/>
<species id="cpd01890_c0" name="4-Coumaroylshikimate_c0" compartment="c0" charge="-1" boundaryCondition="false"/>
<species id="cpd00388_c0" name="Allantoate_c0" compartment="c0" charge="-1" boundaryCondition="false"/>
<species id="cpd01419_c0" name="S-Ureidoglycine_c0" compartment="c0" charge="0" boundaryCondition="false"/>
<species id="cpd00717_c0" name="Dihydrokaempferol_c0" compartment="c0" charge="0" boundaryCondition="false"/>
<species id="cpd00398_c0" name="Naringenin_c0" compartment="c0" charge="0" boundaryCondition="false"/>
<species id="cpd00398_n0" name="Naringenin_n0" compartment="n0" charge="0" boundaryCondition="false"/>
<species id="cpd00398_r0" name="Naringenin_r0" compartment="r0" charge="0" boundaryCondition="false"/>
<species id="cpd01800_c0" name="Hexadecenal_c0" compartment="c0" charge="0" boundaryCondition="false"/>
<species id="cpd00405_c0" name="Hexadecanal_c0" compartment="c0" charge="0" boundaryCondition="false"/>
<species id="cpd00005_n0" name="NADPH_n0" compartment="n0" charge="-4" boundaryCondition="false"/>
<species id="cpd01800_n0" name="Hexadecenal_n0" compartment="n0" charge="0" boundaryCondition="false"/>
<species id="cpd00405_n0" name="Hexadecanal_n0" compartment="n0" charge="0" boundaryCondition="false"/>
<species id="cpd00006_n0" name="NADP_n0" compartment="n0" charge="-3" boundaryCondition="false"/>
<species id="cpd00408_c0" name="R-Pantoate_c0" compartment="c0" charge="-1" boundaryCondition="false"/>
<species id="cpd00408_n0" name="R-Pantoate_n0" compartment="n0" charge="-1" boundaryCondition="false"/>
<species id="cpd00712_n0" name="2-Dehydropantoate_n0" compartment="n0" charge="-1" boundaryCondition="false"/>
<species id="cpd00644_c0" name="Pantothenate_c0" compartment="c0" charge="-1" boundaryCondition="false"/>
<species id="cpd00412_c0" name="Deoxyuridine_c0" compartment="c0" charge="0" boundaryCondition="false"/>
<species id="cpd00654_c0" name="Deoxycytidine_c0" compartment="c0" charge="0" boundaryCondition="false"/>
<species id="cpd00419_c0" name="Pyridoxamine_c0" compartment="c0" charge="1" boundaryCondition="false"/>
<species id="cpd00422_c0" name="Cinnamoyl-CoA_c0" compartment="c0" charge="-4" boundaryCondition="false"/>
<species id="cpd00670_c0" name="Cinnamaldehyde_c0" compartment="c0" charge="0" boundaryCondition="false"/>
<species id="cpd00426_c0" name="Homogentisate_c0" compartment="c0" charge="-1" boundaryCondition="false"/>
<species id="cpd03105_c0" name="Hydroxyacetone_c0" compartment="c0" charge="0" boundaryCondition="false"/>
<species id="cpd00428_c0" name="Methylglyoxal_c0" compartment="c0" charge="0" boundaryCondition="false"/>
<species id="cpd03105_d0" name="Hydroxyacetone_d0" compartment="d0" charge="0" boundaryCondition="false"/>
<species id="cpd00428_d0" name="Methylglyoxal_d0" compartment="d0" charge="0" boundaryCondition="false"/>
<species id="cpd00433_c0" name="-Neomenthol_c0" compartment="c0" charge="0" boundaryCondition="false"/>
<species id="cpd00458_c0" name="Coniferyl_alcohol_c0" compartment="c0" charge="0" boundaryCondition="false"/>
<species id="cpd01733_w0" name="Coniferyl_aldehyde_w0" compartment="w0" charge="0" boundaryCondition="false"/>
<species id="cpd00458_w0" name="Coniferyl_alcohol_w0" compartment="w0" charge="0" boundaryCondition="false"/>
<species id="cpd00565_c0" name="Coniferin_c0" compartment="c0" charge="0" boundaryCondition="false"/>
<species id="cpd02552_c0" name="N-Acetyl-L-glutamate_5-phosphate_c0" compartment="c0" charge="-3" boundaryCondition="false"/>
<species id="cpd02552_d0" name="N-Acetyl-L-glutamate_5-phosphate_d0" compartment="d0" charge="-3" boundaryCondition="false"/>
<species id="cpd00504_c0" name="LL-2_6-Diaminoheptanedioate_c0" compartment="c0" charge="0" boundaryCondition="false"/>
<species id="cpd00504_d0" name="LL-2_6-Diaminoheptanedioate_d0" compartment="d0" charge="0" boundaryCondition="false"/>
<species id="cpd00863_d0" name="beta-D-Glucose_6-phosphate_d0" compartment="d0" charge="-2" boundaryCondition="false"/>
<species id="cpd00566_c0" name="Cortisone_c0" compartment="c0" charge="0" boundaryCondition="false"/>
<species id="cpd00546_c0" name="Cortisol_c0" compartment="c0" charge="0" boundaryCondition="false"/>
<species id="cpd00558_c0" name="Spermine_c0" compartment="c0" charge="4" boundaryCondition="false"/>
<species id="cpd00559_c0" name="Squalene_c0" compartment="c0" charge="0" boundaryCondition="false"/>
<species id="cpd00559_r0" name="Squalene_r0" compartment="r0" charge="0" boundaryCondition="false"/>
<species id="cpd00776_c0" name="S-2_3-Epoxysqualene_c0" compartment="c0" charge="0" boundaryCondition="false"/>
<species id="cpd00824_c0" name="Sphinganine_1-phosphate_c0" compartment="c0" charge="-1" boundaryCondition="false"/>
<species id="cpd00623_c0" name="Sphinganine_c0" compartment="c0" charge="1" boundaryCondition="false"/>
<species id="cpd00641_c0" name="L-Histidinol_c0" compartment="c0" charge="1" boundaryCondition="false"/>
<species id="cpd00641_d0" name="L-Histidinol_d0" compartment="d0" charge="1" boundaryCondition="false"/>
<species id="cpd00646_c0" name="4-Nitrophenol_c0" compartment="c0" charge="0" boundaryCondition="false"/>
<species id="cpd02135_c0" name="4-Nitrophenyl_phosphate_c0" compartment="c0" charge="-2" boundaryCondition="false"/>
<species id="cpd00834_c0" name="Pantetheine_4-phosphate_c0" compartment="c0" charge="-2" boundaryCondition="false"/>
<species id="cpd01595_c0" name="Cinnamyl_alcohol_c0" compartment="c0" charge="0" boundaryCondition="false"/>
<species id="cpd00443_c0" name="4-Aminobenzoate_c0" compartment="c0" charge="-1" boundaryCondition="false"/>
<species id="cpd00683_c0" name="Dihydropteroate_c0" compartment="c0" charge="-1" boundaryCondition="false"/>
<species id="cpd02920_c0" name="2-Amino-7_8-dihydro-4-hydroxy-6-diphosphooxymethylpteridine_c0" compartment="c0" charge="-2" boundaryCondition="false"/>
<species id="cpd00699_c0" name="3-Dehydroquinate_c0" compartment="c0" charge="-1" boundaryCondition="false"/>
<species id="cpd00699_d0" name="3-Dehydroquinate_d0" compartment="d0" charge="-1" boundaryCondition="false"/>
<species id="cpd01881_c0" name="3-Indoleacetonitrile_c0" compartment="c0" charge="0" boundaryCondition="false"/>
<species id="cpd00703_c0" name="Indole-3-acetate_c0" compartment="c0" charge="-1" boundaryCondition="false"/>
<species id="cpd01881_n0" name="3-Indoleacetonitrile_n0" compartment="n0" charge="0" boundaryCondition="false"/>
<species id="cpd00703_n0" name="Indole-3-acetate_n0" compartment="n0" charge="-1" boundaryCondition="false"/>
<species id="cpd02548_c0" name="Indole-3-acetyl-beta-1-D-glucoside_c0" compartment="c0" charge="0" boundaryCondition="false"/>
<species id="cpd01747_c0" name="Indol-3-ylacetamide_c0" compartment="c0" charge="0" boundaryCondition="false"/>
<species id="cpd01747_n0" name="Indol-3-ylacetamide_n0" compartment="n0" charge="0" boundaryCondition="false"/>
<species id="cpd19012_c0" name="Hydrogen_cyanide_c0" compartment="c0" charge="0" boundaryCondition="false"/>
<species id="cpd01211_c0" name="Thiocyanate_c0" compartment="c0" charge="-1" boundaryCondition="false"/>
<species id="cpd00706_c0" name="Mercaptopyruvate_c0" compartment="c0" charge="-1" boundaryCondition="false"/>
<species id="cpd19012_m0" name="Hydrogen_cyanide_m0" compartment="m0" charge="0" boundaryCondition="false"/>
<species id="cpd01211_m0" name="Thiocyanate_m0" compartment="m0" charge="-1" boundaryCondition="false"/>
<species id="cpd00706_m0" name="Mercaptopyruvate_m0" compartment="m0" charge="-1" boundaryCondition="false"/>
<species id="cpd00020_n0" name="Pyruvate_n0" compartment="n0" charge="-1" boundaryCondition="false"/>
<species id="cpd19012_n0" name="Hydrogen_cyanide_n0" compartment="n0" charge="0" boundaryCondition="false"/>
<species id="cpd01211_n0" name="Thiocyanate_n0" compartment="n0" charge="-1" boundaryCondition="false"/>
<species id="cpd00706_n0" name="Mercaptopyruvate_n0" compartment="n0" charge="-1" boundaryCondition="false"/>
<species id="cpd19040_c0" name="Kaempferol_c0" compartment="c0" charge="-1" boundaryCondition="false"/>
<species id="cpd00774_c0" name="Uroporphyrinogen_III_c0" compartment="c0" charge="-8" boundaryCondition="false"/>
<species id="cpd00774_d0" name="Uroporphyrinogen_III_d0" compartment="d0" charge="-8" boundaryCondition="false"/>
<species id="cpd00764_c0" name="7_8-Diaminononanoate_c0" compartment="c0" charge="1" boundaryCondition="false"/>
<species id="cpd01311_c0" name="Dethiobiotin_c0" compartment="c0" charge="-1" boundaryCondition="false"/>
<species id="cpd02083_c0" name="Coproporphyrinogen_III_c0" compartment="c0" charge="-4" boundaryCondition="false"/>
<species id="cpd02083_d0" name="Coproporphyrinogen_III_d0" compartment="d0" charge="-4" boundaryCondition="false"/>
<species id="cpd01188_c0" name="Lanosterol_c0" compartment="c0" charge="0" boundaryCondition="false"/>
<species id="cpd01306_c0" name="Cycloartenol_c0" compartment="c0" charge="0" boundaryCondition="false"/>
<species id="cpd00782_c0" name="6-Carboxyhexanoyl-CoA_c0" compartment="c0" charge="-5" boundaryCondition="false"/>
<species id="cpd00800_c0" name="8-Amino-7-oxononanoate_c0" compartment="c0" charge="0" boundaryCondition="false"/>
<species id="cpd00787_c0" name="Desulfoglucotropeolin_c0" compartment="c0" charge="0" boundaryCondition="false"/>
<species id="cpd02332_c0" name="Phenylacetothiohydroximate_c0" compartment="c0" charge="-1" boundaryCondition="false"/>
<species id="cpd01457_c0" name="Glucotropaeolin_c0" compartment="c0" charge="-1" boundaryCondition="false"/>
<species id="cpd00791_c0" name="Protoporphyrinogen_IX_c0" compartment="c0" charge="-2" boundaryCondition="false"/>
<species id="cpd00791_d0" name="Protoporphyrinogen_IX_d0" compartment="d0" charge="-2" boundaryCondition="false"/>
<species id="cpd02701_c0" name="S-Adenosyl-4-methylthio-2-oxobutanoate_c0" compartment="c0" charge="0" boundaryCondition="false"/>
<species id="cpd02701_b" name="S-Adenosyl-4-methylthio-2-oxobutanoate_b" compartment="c0" charge="0" boundaryCondition="true"/>
<species id="cpd00930_c0" name="3-Imidazol-4-yl-2-oxopropyl_phosphate_c0" compartment="c0" charge="-2" boundaryCondition="false"/>
<species id="cpd00807_c0" name="L-Histidinol_phosphate_c0" compartment="c0" charge="-1" boundaryCondition="false"/>
<species id="cpd00930_d0" name="3-Imidazol-4-yl-2-oxopropyl_phosphate_d0" compartment="d0" charge="-2" boundaryCondition="false"/>
<species id="cpd00807_d0" name="L-Histidinol_phosphate_d0" compartment="d0" charge="-1" boundaryCondition="false"/>
<species id="cpd00812_x0" name="R-5-Phosphomevalonate_x0" compartment="x0" charge="-3" boundaryCondition="false"/>
<species id="cpd02730_c0" name="3-Deoxy-D-manno-octulosonate_8-phosphate_c0" compartment="c0" charge="-3" boundaryCondition="false"/>
<species id="cpd02666_c0" name="R-4-Phosphopantothenoyl-L-cysteine_c0" compartment="c0" charge="-3" boundaryCondition="false"/>
<species id="cpd00858_c0" name="L-Glutamate_5-semialdehyde_c0" compartment="c0" charge="0" boundaryCondition="false"/>
<species id="cpd00858_d0" name="L-Glutamate_5-semialdehyde_d0" compartment="d0" charge="0" boundaryCondition="false"/>
<species id="cpd02333_c0" name="Quinolinate_c0" compartment="c0" charge="-2" boundaryCondition="false"/>
<species id="cpd02333_d0" name="Quinolinate_d0" compartment="d0" charge="-2" boundaryCondition="false"/>
<species id="cpd00873_d0" name="Nicotinate_D-ribonucleotide_d0" compartment="d0" charge="-2" boundaryCondition="false"/>
<species id="cpd00875_c0" name="3-Deoxy-D-manno-octulosonate_c0" compartment="c0" charge="-1" boundaryCondition="false"/>
<species id="cpd02546_c0" name="CMP-3-deoxy-D-manno-octulosonate_c0" compartment="c0" charge="-2" boundaryCondition="false"/>
<species id="cpd00875_m0" name="3-Deoxy-D-manno-octulosonate_m0" compartment="m0" charge="-1" boundaryCondition="false"/>
<species id="cpd02546_m0" name="CMP-3-deoxy-D-manno-octulosonate_m0" compartment="m0" charge="-2" boundaryCondition="false"/>
<species id="cpd00881_n0" name="Caffeate_n0" compartment="n0" charge="-1" boundaryCondition="false"/>
<species id="cpd01059_n0" name="Ferulate_n0" compartment="n0" charge="-1" boundaryCondition="false"/>
<species id="cpd00898_c0" name="1D-myo-Inositol_1_4-bisphosphate_c0" compartment="c0" charge="-4" boundaryCondition="false"/>
<species id="cpd00916_c0" name="D-myo-Inositol_1_4_5-trisphosphate_c0" compartment="c0" charge="-6" boundaryCondition="false"/>
<species id="cpd00898_n0" name="1D-myo-Inositol_1_4-bisphosphate_n0" compartment="n0" charge="-4" boundaryCondition="false"/>
<species id="cpd00916_n0" name="D-myo-Inositol_1_4_5-trisphosphate_n0" compartment="n0" charge="-6" boundaryCondition="false"/>
<species id="cpd00903_c0" name="12-OPDA_c0" compartment="c0" charge="-1" boundaryCondition="false"/>
<species id="cpd02905_c0" name="8-1R_2R-3-Oxo-2-{Z-pent-2-enyl}cyclopentyloctanoate_c0" compartment="c0" charge="-1" boundaryCondition="false"/>
<species id="cpd00903_x0" name="12-OPDA_x0" compartment="x0" charge="-1" boundaryCondition="false"/>
<species id="cpd02905_x0" name="8-1R_2R-3-Oxo-2-{Z-pent-2-enyl}cyclopentyloctanoate_x0" compartment="x0" charge="-1" boundaryCondition="false"/>
<species id="cpd02846_c0" name="9Z_15Z-13S-12_13-Epoxyoctadeca-9_11_15-trienoic_acid_c0" compartment="c0" charge="-1" boundaryCondition="false"/>
<species id="cpd02846_d0" name="9Z_15Z-13S-12_13-Epoxyoctadeca-9_11_15-trienoic_acid_d0" compartment="d0" charge="-1" boundaryCondition="false"/>
<species id="cpd00903_d0" name="12-OPDA_d0" compartment="d0" charge="-1" boundaryCondition="false"/>
<species id="cpd01133_c0" name="Stachyose_c0" compartment="c0" charge="0" boundaryCondition="false"/>
<species id="cpd00934_c0" name="1D-myo-Inositol_1_3_4_5-tetrakisphosphate_c0" compartment="c0" charge="-8" boundaryCondition="false"/>
<species id="cpd00914_c0" name="1D-myo-Inositol_1_3_4-trisphosphate_c0" compartment="c0" charge="-6" boundaryCondition="false"/>
<species id="cpd02729_c0" name="1D-myo-Inositol_1_3_4_6-tetrakisphosphate_c0" compartment="c0" charge="-8" boundaryCondition="false"/>
<species id="cpd02843_c0" name="D-erythro-1-Imidazol-4-ylglycerol_3-phosphate_c0" compartment="c0" charge="-2" boundaryCondition="false"/>
<species id="cpd02720_c0" name="5-Amino-6-5-phospho-D-ribitylaminouracil_c0" compartment="c0" charge="-2" boundaryCondition="false"/>
<species id="cpd00931_c0" name="5-Amino-6-5-phosphoribosylaminouracil_c0" compartment="c0" charge="-2" boundaryCondition="false"/>
<species id="cpd02720_d0" name="5-Amino-6-5-phospho-D-ribitylaminouracil_d0" compartment="d0" charge="-2" boundaryCondition="false"/>
<species id="cpd00931_d0" name="5-Amino-6-5-phosphoribosylaminouracil_d0" compartment="d0" charge="-2" boundaryCondition="false"/>
<species id="cpd02030_d0" name="Shikimate_3-phosphate_d0" compartment="d0" charge="-3" boundaryCondition="false"/>
<species id="cpd00943_c0" name="1D-myo-Inositol_1_3_4_5_6-pentakisphosphate_c0" compartment="c0" charge="-10" boundaryCondition="false"/>
<species id="cpd00943_n0" name="1D-myo-Inositol_1_3_4_5_6-pentakisphosphate_n0" compartment="n0" charge="-10" boundaryCondition="false"/>
<species id="cpd02729_n0" name="1D-myo-Inositol_1_3_4_6-tetrakisphosphate_n0" compartment="n0" charge="-8" boundaryCondition="false"/>
<species id="cpd00954_c0" name="2-Amino-4-hydroxy-6-hydroxymethyl-7_8-dihydropteridine_c0" compartment="c0" charge="0" boundaryCondition="false"/>
<species id="cpd00229_c0" name="Glycolaldehyde_c0" compartment="c0" charge="0" boundaryCondition="false"/>
<species id="cpd02961_c0" name="2-Amino-4-hydroxy-6-D-erythro-1_2_3-trihydroxypropyl-7_8-dihydropteridine_c0" compartment="c0" charge="0" boundaryCondition="false"/>
<species id="cpd00956_c0" name="1-2-Carboxyphenylamino-1-deoxy-D-ribulose_5-phosphate_c0" compartment="c0" charge="-3" boundaryCondition="false"/>
<species id="cpd02210_c0" name="Indoleglycerol_phosphate_c0" compartment="c0" charge="-2" boundaryCondition="false"/>
<species id="cpd00956_d0" name="1-2-Carboxyphenylamino-1-deoxy-D-ribulose_5-phosphate_d0" compartment="d0" charge="-3" boundaryCondition="false"/>
<species id="cpd02210_d0" name="Indoleglycerol_phosphate_d0" compartment="d0" charge="-2" boundaryCondition="false"/>
<species id="cpd01651_m0" name="3-Cyano-L-alanine_m0" compartment="m0" charge="0" boundaryCondition="false"/>
<species id="cpd01015_c0" name="Cyanate_c0" compartment="c0" charge="-1" boundaryCondition="false"/>
<species id="cpd01101_c0" name="Carbamate_c0" compartment="c0" charge="-1" boundaryCondition="false"/>
<species id="cpd03337_c0" name="5-Hydroxyferulic_acid_methyl_ester_c0" compartment="c0" charge="-1" boundaryCondition="false"/>
<species id="cpd00007_r0" name="Oxygen_r0" compartment="r0" charge="0" boundaryCondition="false"/>
<species id="cpd01059_r0" name="Ferulate_r0" compartment="r0" charge="-1" boundaryCondition="false"/>
<species id="cpd03337_r0" name="5-Hydroxyferulic_acid_methyl_ester_r0" compartment="r0" charge="-1" boundaryCondition="false"/>
<species id="cpd01554_c0" name="Sinapyl_alcohol_c0" compartment="c0" charge="0" boundaryCondition="false"/>
<species id="cpd01082_c0" name="Syringin_c0" compartment="c0" charge="0" boundaryCondition="false"/>
<species id="cpd03503_c0" name="Leucocyanidin_c0" compartment="c0" charge="0" boundaryCondition="false"/>
<species id="cpd03344_c0" name="Eriodictyol_c0" compartment="c0" charge="0" boundaryCondition="false"/>
<species id="cpd01451_c0" name="Cycloeucalenol_c0" compartment="c0" charge="0" boundaryCondition="false"/>
<species id="cpd01334_c0" name="Obtusifoliol_c0" compartment="c0" charge="0" boundaryCondition="false"/>
<species id="cpd03635_c0" name="Gibberellin_A44_diacid_c0" compartment="c0" charge="-2" boundaryCondition="false"/>
<species id="cpd01389_c0" name="Gibberellin_A19_c0" compartment="c0" charge="-2" boundaryCondition="false"/>
<species id="cpd03636_c0" name="Gibberellin_A29_c0" compartment="c0" charge="-1" boundaryCondition="false"/>
<species id="cpd01390_c0" name="Gibberellin_A20_c0" compartment="c0" charge="-1" boundaryCondition="false"/>
<species id="cpd01481_c0" name="UDP-L-rhamnose_c0" compartment="c0" charge="-2" boundaryCondition="false"/>
<species id="cpd03333_c0" name="Sinapoyl_aldehyde_c0" compartment="c0" charge="0" boundaryCondition="false"/>
<species id="cpd03333_w0" name="Sinapoyl_aldehyde_w0" compartment="w0" charge="0" boundaryCondition="false"/>
<species id="cpd01554_w0" name="Sinapyl_alcohol_w0" compartment="w0" charge="0" boundaryCondition="false"/>
<species id="cpd01646_c0" name="alpha-Isopropylmalate_c0" compartment="c0" charge="-2" boundaryCondition="false"/>
<species id="cpd01710_c0" name="2-Isopropylmaleate_c0" compartment="c0" charge="-2" boundaryCondition="false"/>
<species id="cpd01646_d0" name="alpha-Isopropylmalate_d0" compartment="d0" charge="-2" boundaryCondition="false"/>
<species id="cpd01710_d0" name="2-Isopropylmaleate_d0" compartment="d0" charge="-2" boundaryCondition="false"/>
<species id="cpd02693_c0" name="2R_3S-3-Isopropylmalate_c0" compartment="c0" charge="-2" boundaryCondition="false"/>
<species id="cpd02693_d0" name="2R_3S-3-Isopropylmalate_d0" compartment="d0" charge="-2" boundaryCondition="false"/>
<species id="cpd01722_c0" name="4-Coumaryl_alcohol_c0" compartment="c0" charge="0" boundaryCondition="false"/>
<species id="cpd03332_w0" name="4-Hydroxycinnamyl_aldehyde_w0" compartment="w0" charge="0" boundaryCondition="false"/>
<species id="cpd01722_w0" name="4-Coumaryl_alcohol_w0" compartment="w0" charge="0" boundaryCondition="false"/>
<species id="cpd02021_c0" name="2-Succinylbenzoyl-CoA_c0" compartment="c0" charge="-5" boundaryCondition="false"/>
<species id="cpd01772_c0" name="2-Succinylbenzoate_c0" compartment="c0" charge="-2" boundaryCondition="false"/>
<species id="cpd02021_d0" name="2-Succinylbenzoyl-CoA_d0" compartment="d0" charge="-5" boundaryCondition="false"/>
<species id="cpd01772_d0" name="2-Succinylbenzoate_d0" compartment="d0" charge="-2" boundaryCondition="false"/>
<species id="cpd02021_x0" name="2-Succinylbenzoyl-CoA_x0" compartment="x0" charge="-5" boundaryCondition="false"/>
<species id="cpd01772_x0" name="2-Succinylbenzoate_x0" compartment="x0" charge="-2" boundaryCondition="false"/>
<species id="cpd03451_c0" name="1R_6R-6-Hydroxy-2-succinylcyclohexa-2_4-diene-1-carboxylate_c0" compartment="c0" charge="-2" boundaryCondition="false"/>
<species id="cpd01777_c0" name="Phosphoribosyl-AMP_c0" compartment="c0" charge="-4" boundaryCondition="false"/>
<species id="cpd01777_d0" name="Phosphoribosyl-AMP_d0" compartment="d0" charge="-4" boundaryCondition="false"/>
<species id="cpd02979_c0" name="5-5-Phospho-D-ribosylaminoformimino-1-5-phosphoribosyl-imidazole-4-carboxamide_c0" compartment="c0" charge="-4" boundaryCondition="false"/>
<species id="cpd02979_d0" name="5-5-Phospho-D-ribosylaminoformimino-1-5-phosphoribosyl-imidazole-4-carboxamide_d0" compartment="d0" charge="-4" boundaryCondition="false"/>
<species id="cpd02574_c0" name="S-Methyl-5-thio-D-ribose_1-phosphate_c0" compartment="c0" charge="-2" boundaryCondition="false"/>
<species id="cpd02394_c0" name="5-Phosphoribosylglycinamide_c0" compartment="c0" charge="-1" boundaryCondition="false"/>
<species id="cpd02394_d0" name="5-Phosphoribosylglycinamide_d0" compartment="d0" charge="-1" boundaryCondition="false"/>
<species id="cpd02465_c0" name="2_3_4_5-Tetrahydrodipicolinate_c0" compartment="c0" charge="-2" boundaryCondition="false"/>
<species id="cpd02465_d0" name="2_3_4_5-Tetrahydrodipicolinate_d0" compartment="d0" charge="-2" boundaryCondition="false"/>
<species id="cpd02140_c0" name="Aminoimidazole_ribotide_c0" compartment="c0" charge="-1" boundaryCondition="false"/>
<species id="cpd02826_c0" name="2-Formamido-N1-5-phosphoribosylacetamidine_c0" compartment="c0" charge="-1" boundaryCondition="false"/>
<species id="cpd02140_d0" name="Aminoimidazole_ribotide_d0" compartment="d0" charge="-1" boundaryCondition="false"/>
<species id="cpd02826_d0" name="2-Formamido-N1-5-phosphoribosylacetamidine_d0" compartment="d0" charge="-1" boundaryCondition="false"/>
<species id="cpd02893_c0" name="1-5-Phospho-D-ribosyl-5-amino-4-imidazolecarboxylate_c0" compartment="c0" charge="-2" boundaryCondition="false"/>
<species id="cpd02893_d0" name="1-5-Phospho-D-ribosyl-5-amino-4-imidazolecarboxylate_d0" compartment="d0" charge="-2" boundaryCondition="false"/>
<species id="cpd03211_c0" name="15-cis-Phytoene_c0" compartment="c0" charge="0" boundaryCondition="false"/>
<species id="cpd03211_d0" name="15-cis-Phytoene_d0" compartment="d0" charge="0" boundaryCondition="false"/>
<species id="cpd02216_c0" name="Magnesium_protoporphyrin_c0" compartment="c0" charge="-2" boundaryCondition="false"/>
<species id="cpd02762_c0" name="Magnesium_protoporphyrin_monomethyl_ester_c0" compartment="c0" charge="-1" boundaryCondition="false"/>
<species id="cpd02216_d0" name="Magnesium_protoporphyrin_d0" compartment="d0" charge="-2" boundaryCondition="false"/>
<species id="cpd00019_d0" name="S-Adenosyl-L-homocysteine_d0" compartment="d0" charge="0" boundaryCondition="false"/>
<species id="cpd02762_d0" name="Magnesium_protoporphyrin_monomethyl_ester_d0" compartment="d0" charge="-1" boundaryCondition="false"/>
<species id="cpd00017_d0" name="S-Adenosyl-L-methionine_d0" compartment="d0" charge="1" boundaryCondition="false"/>
<species id="cpd02289_c0" name="cis-3_4-Leucopelargonidin_c0" compartment="c0" charge="0" boundaryCondition="false"/>
<species id="cpd03501_c0" name="Pelargonidin_c0" compartment="c0" charge="-1" boundaryCondition="false"/>
<species id="cpd02678_c0" name="5-Phosphoribosyl-N-formylglycinamide_c0" compartment="c0" charge="-2" boundaryCondition="false"/>
<species id="cpd02678_d0" name="5-Phosphoribosyl-N-formylglycinamide_d0" compartment="d0" charge="-2" boundaryCondition="false"/>
<species id="cpd02414_c0" name="L-2-Amino-6-oxoheptanedioate_c0" compartment="c0" charge="-1" boundaryCondition="false"/>
<species id="cpd02791_c0" name="S-Methyl-5-thio-D-ribulose_1-phosphate_c0" compartment="c0" charge="-2" boundaryCondition="false"/>
<species id="cpd02605_d0" name="2S-2-Isopropyl-3-oxosuccinate_d0" compartment="d0" charge="-2" boundaryCondition="false"/>
<species id="cpd02636_c0" name="5-2-Hydroxyethyl-4-methylthiazole_c0" compartment="c0" charge="0" boundaryCondition="false"/>
<species id="cpd02654_c0" name="4-Methyl-5-2-phosphoethyl-thiazole_c0" compartment="c0" charge="-2" boundaryCondition="false"/>
<species id="cpd11225_c0" name="L-3_4-Dihydroxybutan-2-one_4-phosphate_c0" compartment="c0" charge="-2" boundaryCondition="false"/>
<species id="cpd11225_d0" name="L-3_4-Dihydroxybutan-2-one_4-phosphate_d0" compartment="d0" charge="-2" boundaryCondition="false"/>
<species id="cpd02826_m0" name="2-Formamido-N1-5-phosphoribosylacetamidine_m0" compartment="m0" charge="-1" boundaryCondition="false"/>
<species id="cpd02678_m0" name="5-Phosphoribosyl-N-formylglycinamide_m0" compartment="m0" charge="-2" boundaryCondition="false"/>
<species id="cpd02719_c0" name="4alpha-Methyl-5alpha-cholest-7-en-3-one_c0" compartment="c0" charge="0" boundaryCondition="false"/>
<species id="cpd02939_c0" name="3beta-Hydroxy-4beta-methyl-5alpha-cholest-7-ene-4alpha-carboxylate_c0" compartment="c0" charge="-1" boundaryCondition="false"/>
<species id="cpd02851_c0" name="1-5-Phosphoribosyl-5-amino-4-imidazolecarboxamide_c0" compartment="c0" charge="-2" boundaryCondition="false"/>
<species id="cpd02991_c0" name="N-5-Phospho-D-1-ribulosylformimino-5-amino-1-5-phospho-D-ribosyl-4-imidazolecarboxamide_c0" compartment="c0" charge="-3" boundaryCondition="false"/>
<species id="cpd02851_d0" name="1-5-Phosphoribosyl-5-amino-4-imidazolecarboxamide_d0" compartment="d0" charge="-2" boundaryCondition="false"/>
<species id="cpd02843_d0" name="D-erythro-1-Imidazol-4-ylglycerol_3-phosphate_d0" compartment="d0" charge="-2" boundaryCondition="false"/>
<species id="cpd02991_d0" name="N-5-Phospho-D-1-ribulosylformimino-5-amino-1-5-phospho-D-ribosyl-4-imidazolecarboxamide_d0" compartment="d0" charge="-3" boundaryCondition="false"/>
<species id="cpd02886_c0" name="UDP-3-O-3-hydroxytetradecanoyl-N-acetylglucosamine_c0" compartment="c0" charge="-2" boundaryCondition="false"/>
<species id="cpd03584_c0" name="UDP-3-O-3-hydroxytetradecanoyl-D-glucosamine_c0" compartment="c0" charge="-1" boundaryCondition="false"/>
<species id="cpd02930_c0" name="Lipid_X_c0" compartment="c0" charge="-2" boundaryCondition="false"/>
<species id="cpd02835_c0" name="UDP-2_3-bis3-hydroxytetradecanoylglucosamine_c0" compartment="c0" charge="-2" boundaryCondition="false"/>
<species id="cpd03002_c0" name="Lipid_A_disaccharide_c0" compartment="c0" charge="-2" boundaryCondition="false"/>
<species id="cpd03521_c0" name="Dihydroneopterin_phosphate_c0" compartment="c0" charge="-2" boundaryCondition="false"/>
<species id="cpd02993_c0" name="2_3_23-Tetrakis3-hydroxytetradecanoyl-D-glucosaminyl-1_6-beta-D-glucosamine_1_4-bisphosphate_c0" compartment="c0" charge="-4" boundaryCondition="false"/>
<species id="cpd03585_c0" name="3-Deoxy-D-manno-octulosonyl-lipid_IVA_c0" compartment="c0" charge="-5" boundaryCondition="false"/>
<species id="cpd00046_m0" name="CMP_m0" compartment="m0" charge="-2" boundaryCondition="false"/>
<species id="cpd03585_m0" name="3-Deoxy-D-manno-octulosonyl-lipid_IVA_m0" compartment="m0" charge="-5" boundaryCondition="false"/>
<species id="cpd02993_m0" name="2_3_23-Tetrakis3-hydroxytetradecanoyl-D-glucosaminyl-1_6-beta-D-glucosamine_1_4-bisphosphate_m0" compartment="m0" charge="-4" boundaryCondition="false"/>
<species id="cpd03151_c0" name="3-Hexaprenyl-4-hydroxy-5-methoxybenzoate_c0" compartment="c0" charge="-1" boundaryCondition="false"/>
<species id="cpd03092_c0" name="3-Hexaprenyl-4_5-dihydroxybenzoate_c0" compartment="c0" charge="-1" boundaryCondition="false"/>
<species id="cpd03391_c0" name="Se-Methylselenomethionine_c0" compartment="c0" charge="1" boundaryCondition="false"/>
<species id="cpd03163_c0" name="L-Selenomethionine_c0" compartment="c0" charge="0" boundaryCondition="false"/>
<species id="cpd03199_c0" name="3-Ketolactose_c0" compartment="c0" charge="0" boundaryCondition="false"/>
<species id="cpd03193_c0" name="3-Keto-beta-D-galactose_c0" compartment="c0" charge="0" boundaryCondition="false"/>
<species id="cpd03388_c0" name="Adenylylselenate_c0" compartment="c0" charge="-1" boundaryCondition="false"/>
<species id="cpd03396_c0" name="Selenate_c0" compartment="c0" charge="0" boundaryCondition="false"/>
<species id="cpd03388_d0" name="Adenylylselenate_d0" compartment="d0" charge="-1" boundaryCondition="false"/>
<species id="cpd03396_d0" name="Selenate_d0" compartment="d0" charge="0" boundaryCondition="false"/>
<species id="cpd03479_c0" name="Coumarin_c0" compartment="c0" charge="0" boundaryCondition="false"/>
<species id="cpd03468_c0" name="cis-2-Hydroxycinnamate_c0" compartment="c0" charge="-1" boundaryCondition="false"/>
<species id="cpd03502_c0" name="Cyanidin_c0" compartment="c0" charge="-1" boundaryCondition="false"/>
<species id="cpd03586_c0" name="Di3-deoxy-D-manno-octulosonyl-lipid_IVA_c0" compartment="c0" charge="-6" boundaryCondition="false"/>
<species id="cpd03586_m0" name="Di3-deoxy-D-manno-octulosonyl-lipid_IVA_m0" compartment="m0" charge="-6" boundaryCondition="false"/>
<species id="cpd03630_c0" name="ent-Kaurene_c0" compartment="c0" charge="0" boundaryCondition="false"/>
<species id="cpd03630_d0" name="ent-Kaurene_d0" compartment="d0" charge="0" boundaryCondition="false"/>
<species id="cpd03634_c0" name="Gibberellin_A53_c0" compartment="c0" charge="-2" boundaryCondition="false"/>
<species id="cpd03682_c0" name="Neopinone_c0" compartment="c0" charge="1" boundaryCondition="false"/>
<species id="cpd03681_c0" name="Codeinone_c0" compartment="c0" charge="1" boundaryCondition="false"/>
<species id="cpd00885_c0" name="Phytic_acid_c0" compartment="c0" charge="-12" boundaryCondition="false"/>
<species id="cpd03217_c0" name="Lycopene_c0" compartment="c0" charge="0" boundaryCondition="false"/>
<species id="cpd03220_c0" name="gamma-Carotene_c0" compartment="c0" charge="0" boundaryCondition="false"/>
<species id="cpd03217_d0" name="Lycopene_d0" compartment="d0" charge="0" boundaryCondition="false"/>
<species id="cpd03220_d0" name="gamma-Carotene_d0" compartment="d0" charge="0" boundaryCondition="false"/>
<species id="cpd03043_c0" name="3-Hydroxybutanoyl-CoA_c0" compartment="c0" charge="-4" boundaryCondition="false"/>
<species id="cpd00650_c0" name="Crotonoyl-CoA_c0" compartment="c0" charge="-4" boundaryCondition="false"/>
<species id="cpd03043_x0" name="3-Hydroxybutanoyl-CoA_x0" compartment="x0" charge="-4" boundaryCondition="false"/>
<species id="cpd00650_x0" name="Crotonoyl-CoA_x0" compartment="x0" charge="-4" boundaryCondition="false"/>
<species id="cpd00999_c0" name="Phytol_c0" compartment="c0" charge="0" boundaryCondition="false"/>
<species id="cpd01449_c0" name="Chlorophyllide_c0" compartment="c0" charge="-2" boundaryCondition="false"/>
<species id="cpd03148_c0" name="Chlorophyll_a_c0" compartment="c0" charge="0" boundaryCondition="false"/>
<species id="cpd08286_c0" name="2-C-Methyl-D-erythritol_4-phosphate_c0" compartment="c0" charge="-2" boundaryCondition="false"/>
<species id="cpd08287_c0" name="4-Cytidine_5-diphospho-2-C-methyl-D-erythritol_c0" compartment="c0" charge="-2" boundaryCondition="false"/>
<species id="cpd08286_d0" name="2-C-Methyl-D-erythritol_4-phosphate_d0" compartment="d0" charge="-2" boundaryCondition="false"/>
<species id="cpd08287_d0" name="4-Cytidine_5-diphospho-2-C-methyl-D-erythritol_d0" compartment="d0" charge="-2" boundaryCondition="false"/>
<species id="cpd08289_c0" name="1-Deoxy-D-xylulose_5-phosphate_c0" compartment="c0" charge="-2" boundaryCondition="false"/>
<species id="cpd08289_d0" name="1-Deoxy-D-xylulose_5-phosphate_d0" compartment="d0" charge="-2" boundaryCondition="false"/>
<species id="cpd08288_c0" name="2-Phospho-4-cytidine_5-diphospho-2-C-methyl-D-erythritol_c0" compartment="c0" charge="-4" boundaryCondition="false"/>
<species id="cpd08301_c0" name="2-C-Methyl-D-erythritol_2_4-cyclodiphosphate_c0" compartment="c0" charge="-2" boundaryCondition="false"/>
<species id="cpd00046_d0" name="CMP_d0" compartment="d0" charge="-2" boundaryCondition="false"/>
<species id="cpd08288_d0" name="2-Phospho-4-cytidine_5-diphospho-2-C-methyl-D-erythritol_d0" compartment="d0" charge="-4" boundaryCondition="false"/>
<species id="cpd08301_d0" name="2-C-Methyl-D-erythritol_2_4-cyclodiphosphate_d0" compartment="d0" charge="-2" boundaryCondition="false"/>
<species id="cpd00081_d0" name="Sulfite_d0" compartment="d0" charge="-1" boundaryCondition="false"/>
<species id="cpd08347_c0" name="4alpha-Methyl-5alpha-ergosta-8_14_2428-trien-3beta-ol_c0" compartment="c0" charge="0" boundaryCondition="false"/>
<species id="cpd00047_r0" name="Formate_r0" compartment="r0" charge="-1" boundaryCondition="false"/>
<species id="cpd01334_r0" name="Obtusifoliol_r0" compartment="r0" charge="0" boundaryCondition="false"/>
<species id="cpd08347_r0" name="4alpha-Methyl-5alpha-ergosta-8_14_2428-trien-3beta-ol_r0" compartment="r0" charge="0" boundaryCondition="false"/>
<species id="cpd08351_c0" name="Methyl_jasmonate_c0" compartment="c0" charge="0" boundaryCondition="false"/>
<species id="cpd05399_c0" name="--Jasmonic_acid_c0" compartment="c0" charge="-1" boundaryCondition="false"/>
<species id="cpd03749_c0" name="--alpha-Pinene_c0" compartment="c0" charge="0" boundaryCondition="false"/>
<species id="cpd03748_c0" name="--beta-Pinene_c0" compartment="c0" charge="0" boundaryCondition="false"/>
<species id="cpd08377_c0" name="1D-myo-Inositol_1_4_5_6-tetrakisphosphate_c0" compartment="c0" charge="-8" boundaryCondition="false"/>
<species id="cpd08377_n0" name="1D-myo-Inositol_1_4_5_6-tetrakisphosphate_n0" compartment="n0" charge="-8" boundaryCondition="false"/>
<species id="cpd08445_c0" name="Vellosimine_c0" compartment="c0" charge="0" boundaryCondition="false"/>
<species id="cpd08444_c0" name="16-Epivellosimine_c0" compartment="c0" charge="0" boundaryCondition="false"/>
<species id="cpd03638_c0" name="d-Limonene_c0" compartment="c0" charge="0" boundaryCondition="false"/>
<species id="cpd03214_c0" name="Phytyl_diphosphate_c0" compartment="c0" charge="-2" boundaryCondition="false"/>
<species id="cpd03214_d0" name="Phytyl_diphosphate_d0" compartment="d0" charge="-2" boundaryCondition="false"/>
<species id="cpd03148_d0" name="Chlorophyll_a_d0" compartment="d0" charge="0" boundaryCondition="false"/>
<species id="cpd01449_d0" name="Chlorophyllide_d0" compartment="d0" charge="-2" boundaryCondition="false"/>
<species id="cpd08670_c0" name="Kaur-16-en-18-ol_c0" compartment="c0" charge="0" boundaryCondition="false"/>
<species id="cpd08670_d0" name="Kaur-16-en-18-ol_d0" compartment="d0" charge="0" boundaryCondition="false"/>
<species id="cpd08671_c0" name="Kaur-16-en-18-al_c0" compartment="c0" charge="0" boundaryCondition="false"/>
<species id="cpd08671_d0" name="Kaur-16-en-18-al_d0" compartment="d0" charge="0" boundaryCondition="false"/>
<species id="cpd08672_c0" name="Kaur-16-en-18-oic_acid_c0" compartment="c0" charge="-1" boundaryCondition="false"/>
<species id="cpd08672_d0" name="Kaur-16-en-18-oic_acid_d0" compartment="d0" charge="-1" boundaryCondition="false"/>
<species id="cpd08673_c0" name="ent-7alpha-Hydroxykaur-16-en-19-oic_acid_c0" compartment="c0" charge="-1" boundaryCondition="false"/>
<species id="cpd08672_r0" name="Kaur-16-en-18-oic_acid_r0" compartment="r0" charge="-1" boundaryCondition="false"/>
<species id="cpd08673_r0" name="ent-7alpha-Hydroxykaur-16-en-19-oic_acid_r0" compartment="r0" charge="-1" boundaryCondition="false"/>
<species id="cpd03633_c0" name="Gibberellin_A12_aldehyde_c0" compartment="c0" charge="-1" boundaryCondition="false"/>
<species id="cpd03633_r0" name="Gibberellin_A12_aldehyde_r0" compartment="r0" charge="-1" boundaryCondition="false"/>
<species id="cpd08655_c0" name="Gibberellin_A12_c0" compartment="c0" charge="-2" boundaryCondition="false"/>
<species id="cpd08655_r0" name="Gibberellin_A12_r0" compartment="r0" charge="-2" boundaryCondition="false"/>
<species id="cpd08659_c0" name="Gibberellin_A24_c0" compartment="c0" charge="-2" boundaryCondition="false"/>
<species id="cpd08660_c0" name="Gibberellin_A36_c0" compartment="c0" charge="-2" boundaryCondition="false"/>
<species id="cpd08661_c0" name="Gibberellin_A9_c0" compartment="c0" charge="-1" boundaryCondition="false"/>
<species id="cpd08662_c0" name="Gibberellin_A4_c0" compartment="c0" charge="-1" boundaryCondition="false"/>
<species id="cpd08663_c0" name="Gibberellin_A51_c0" compartment="c0" charge="-1" boundaryCondition="false"/>
<species id="cpd08666_c0" name="Gibberellin_A34_c0" compartment="c0" charge="-1" boundaryCondition="false"/>
<species id="cpd06735_c0" name="1_8-Cineole_c0" compartment="c0" charge="0" boundaryCondition="false"/>
<species id="cpd08247_c0" name="--alpha-Terpineol_c0" compartment="c0" charge="0" boundaryCondition="false"/>
<species id="cpd05535_c0" name="Lupeol_c0" compartment="c0" charge="0" boundaryCondition="false"/>
<species id="cpd05523_c0" name="beta-Amyrin_c0" compartment="c0" charge="0" boundaryCondition="false"/>
<species id="cpd05522_c0" name="alpha-Amyrin_c0" compartment="c0" charge="0" boundaryCondition="false"/>
<species id="cpd08926_c0" name="Phytosphingosine_c0" compartment="c0" charge="1" boundaryCondition="false"/>
<species id="cpd08919_c0" name="Pelargonidin_3-O-glucoside_c0" compartment="c0" charge="0" boundaryCondition="false"/>
<species id="cpd05511_c0" name="Chrysanthemin_c0" compartment="c0" charge="0" boundaryCondition="false"/>
<species id="cpd01047_c0" name="Apigenin_c0" compartment="c0" charge="-1" boundaryCondition="false"/>
<species id="cpd01071_c0" name="Luteolin_c0" compartment="c0" charge="-1" boundaryCondition="false"/>
<species id="cpd06654_c0" name="Liquiritigenin_c0" compartment="c0" charge="0" boundaryCondition="false"/>
<species id="cpd05556_c0" name="Isoliquiritigenin_c0" compartment="c0" charge="0" boundaryCondition="false"/>
<species id="cpd06654_n0" name="Liquiritigenin_n0" compartment="n0" charge="0" boundaryCondition="false"/>
<species id="cpd05556_n0" name="Isoliquiritigenin_n0" compartment="n0" charge="0" boundaryCondition="false"/>
<species id="cpd06654_r0" name="Liquiritigenin_r0" compartment="r0" charge="0" boundaryCondition="false"/>
<species id="cpd05556_r0" name="Isoliquiritigenin_r0" compartment="r0" charge="0" boundaryCondition="false"/>
<species id="cpd08984_c0" name="5-Hydroxyconiferaldehyde_c0" compartment="c0" charge="0" boundaryCondition="false"/>
<species id="cpd01733_r0" name="Coniferyl_aldehyde_r0" compartment="r0" charge="0" boundaryCondition="false"/>
<species id="cpd08984_r0" name="5-Hydroxyconiferaldehyde_r0" compartment="r0" charge="0" boundaryCondition="false"/>
<species id="cpd09028_c0" name="Kaempferol_3-O-glucoside_c0" compartment="c0" charge="-1" boundaryCondition="false"/>
<species id="cpd02170_c0" name="Quercimeritrin_c0" compartment="c0" charge="0" boundaryCondition="false"/>
<species id="cpd06996_c0" name="Myricetin_c0" compartment="c0" charge="-1" boundaryCondition="false"/>
<species id="cpd09264_c0" name="Laricitrin_c0" compartment="c0" charge="-1" boundaryCondition="false"/>
<species id="cpd06996_n0" name="Myricetin_n0" compartment="n0" charge="-1" boundaryCondition="false"/>
<species id="cpd09264_n0" name="Laricitrin_n0" compartment="n0" charge="-1" boundaryCondition="false"/>
<species id="cpd09444_c0" name="Phosphodimethylethanolamine_c0" compartment="c0" charge="-1" boundaryCondition="false"/>
<species id="cpd09439_c0" name="Xanthoxin_c0" compartment="c0" charge="0" boundaryCondition="false"/>
<species id="cpd09433_c0" name="9-cis-Neoxanthin_c0" compartment="c0" charge="0" boundaryCondition="false"/>
<species id="cpd09769_c0" name="C25-Allenic-apo-aldehyde_c0" compartment="c0" charge="0" boundaryCondition="false"/>
<species id="cpd09439_d0" name="Xanthoxin_d0" compartment="d0" charge="0" boundaryCondition="false"/>
<species id="cpd09433_d0" name="9-cis-Neoxanthin_d0" compartment="d0" charge="0" boundaryCondition="false"/>
<species id="cpd09769_d0" name="C25-Allenic-apo-aldehyde_d0" compartment="d0" charge="0" boundaryCondition="false"/>
<species id="cpd09441_c0" name="Abscisic_aldehyde_c0" compartment="c0" charge="0" boundaryCondition="false"/>
<species id="cpd03624_c0" name="Abscisate_c0" compartment="c0" charge="-1" boundaryCondition="false"/>
<species id="cpd05493_c0" name="delta-Carotene_c0" compartment="c0" charge="0" boundaryCondition="false"/>
<species id="cpd03218_c0" name="alpha-Carotene_c0" compartment="c0" charge="0" boundaryCondition="false"/>
<species id="cpd05493_d0" name="delta-Carotene_d0" compartment="d0" charge="0" boundaryCondition="false"/>
<species id="cpd03218_d0" name="alpha-Carotene_d0" compartment="d0" charge="0" boundaryCondition="false"/>
<species id="cpd09879_c0" name="S-Hydroxymethylglutathione_c0" compartment="c0" charge="-1" boundaryCondition="false"/>
<species id="cpd11194_c0" name="8-Hydroxyabscisate_c0" compartment="c0" charge="-1" boundaryCondition="false"/>
<species id="cpd11194_r0" name="8-Hydroxyabscisate_r0" compartment="r0" charge="-1" boundaryCondition="false"/>
<species id="cpd03624_r0" name="Abscisate_r0" compartment="r0" charge="-1" boundaryCondition="false"/>
<species id="cpd11206_c0" name="Precorrin_1_c0" compartment="c0" charge="-8" boundaryCondition="false"/>
<species id="cpd01620_c0" name="Precorrin_2_c0" compartment="c0" charge="-7" boundaryCondition="false"/>
<species id="cpd11216_c0" name="O-beta-D-Glucopyranosyl-cis-zeatin_c0" compartment="c0" charge="0" boundaryCondition="false"/>
<species id="cpd11215_c0" name="cis-Zeatin_c0" compartment="c0" charge="0" boundaryCondition="false"/>
<species id="cpd11217_c0" name="1_4-Dihydroxy-2-naphthoyl-CoA_c0" compartment="c0" charge="-4" boundaryCondition="false"/>
<species id="cpd11217_d0" name="1_4-Dihydroxy-2-naphthoyl-CoA_d0" compartment="d0" charge="-4" boundaryCondition="false"/>
<species id="cpd11217_x0" name="1_4-Dihydroxy-2-naphthoyl-CoA_x0" compartment="x0" charge="-4" boundaryCondition="false"/>
<species id="cpd00136_c0" name="4-Hydroxybenzoate_c0" compartment="c0" charge="-1" boundaryCondition="false"/>
<species id="cpd02419_c0" name="3-Nonaprenyl-4-hydroxybenzoate_c0" compartment="c0" charge="-1" boundaryCondition="false"/>
<species id="cpd02172_c0" name="all-trans-Nonaprenyl_diphosphate_c0" compartment="c0" charge="-2" boundaryCondition="false"/>
<species id="cpd00136_m0" name="4-Hydroxybenzoate_m0" compartment="m0" charge="-1" boundaryCondition="false"/>
<species id="cpd02419_m0" name="3-Nonaprenyl-4-hydroxybenzoate_m0" compartment="m0" charge="-1" boundaryCondition="false"/>
<species id="cpd02172_m0" name="all-trans-Nonaprenyl_diphosphate_m0" compartment="m0" charge="-2" boundaryCondition="false"/>
<species id="cpd11255_c0" name="1_2-Dihydroxy-5-methylthiopent-1-en-3-one_c0" compartment="c0" charge="0" boundaryCondition="false"/>
<species id="cpd11295_c0" name="2_3-Diketo-5-methylthiopentyl-1-phosphate_c0" compartment="c0" charge="-2" boundaryCondition="false"/>
<species id="cpd11296_c0" name="2-Hydroxy-3-keto-5-methylthiopentenyl-1-phosphate_c0" compartment="c0" charge="-2" boundaryCondition="false"/>
<species id="cpd11311_c0" name="1-Pyrroline_c0" compartment="c0" charge="1" boundaryCondition="false"/>
<species id="cpd11313_c0" name="Heme_O_c0" compartment="c0" charge="-2" boundaryCondition="false"/>
<species id="cpd02595_c0" name="p-Coumaroyl_quinic_acid_c0" compartment="c0" charge="-1" boundaryCondition="false"/>
<species id="cpd00205_c0" name="Potassium_cation_c0" compartment="c0" charge="1" boundaryCondition="false"/>
<species id="cpd00205_e0" name="Potassium_cation_e0" compartment="e0" charge="1" boundaryCondition="false"/>
<species id="cpd00048_e0" name="Sulfate_e0" compartment="e0" charge="-2" boundaryCondition="false"/>
<species id="cpd00001_e0" name="H2O_e0" compartment="e0" charge="0" boundaryCondition="false"/>
<species id="cpd11469_c0" name="trans-Dodec-2-enoyl-acp_c0" compartment="c0" charge="10000000" boundaryCondition="false"/>
<species id="cpd11468_c0" name="Dodecanoyl-acyl-carrier_protein_c0" compartment="c0" charge="10000000" boundaryCondition="false"/>
<species id="cpd11469_d0" name="trans-Dodec-2-enoyl-acp_d0" compartment="d0" charge="10000000" boundaryCondition="false"/>
<species id="cpd11468_d0" name="Dodecanoyl-acyl-carrier_protein_d0" compartment="d0" charge="10000000" boundaryCondition="false"/>
<species id="cpd11471_c0" name="trans-Oct-2-enoyl-acp_c0" compartment="c0" charge="10000000" boundaryCondition="false"/>
<species id="cpd11470_c0" name="Octanoyl-acp_c0" compartment="c0" charge="10000000" boundaryCondition="false"/>
<species id="cpd11471_d0" name="trans-Oct-2-enoyl-acp_d0" compartment="d0" charge="10000000" boundaryCondition="false"/>
<species id="cpd11470_d0" name="Octanoyl-acp_d0" compartment="d0" charge="10000000" boundaryCondition="false"/>
<species id="cpd11473_c0" name="trans-Hex-2-enoyl-acp_c0" compartment="c0" charge="10000000" boundaryCondition="false"/>
<species id="cpd11472_c0" name="Hexanoyl-acp_c0" compartment="c0" charge="10000000" boundaryCondition="false"/>
<species id="cpd11473_d0" name="trans-Hex-2-enoyl-acp_d0" compartment="d0" charge="10000000" boundaryCondition="false"/>
<species id="cpd11472_d0" name="Hexanoyl-acp_d0" compartment="d0" charge="10000000" boundaryCondition="false"/>
<species id="cpd11479_c0" name="R-3-Hydroxyhexanoyl-acp_c0" compartment="c0" charge="10000000" boundaryCondition="false"/>
<species id="cpd11479_d0" name="R-3-Hydroxyhexanoyl-acp_d0" compartment="d0" charge="10000000" boundaryCondition="false"/>
<species id="cpd11480_c0" name="R-3-Hydroxydodecanoyl-acp_c0" compartment="c0" charge="10000000" boundaryCondition="false"/>
<species id="cpd11480_d0" name="R-3-Hydroxydodecanoyl-acp_d0" compartment="d0" charge="10000000" boundaryCondition="false"/>
<species id="cpd11484_c0" name="3R-3-Hydroxytetradecanoyl-acyl-carrier_protein_c0" compartment="c0" charge="10000000" boundaryCondition="false"/>
<species id="cpd11467_c0" name="trans-Tetradec-2-enoyl-acp_c0" compartment="c0" charge="10000000" boundaryCondition="false"/>
<species id="cpd11484_d0" name="3R-3-Hydroxytetradecanoyl-acyl-carrier_protein_d0" compartment="d0" charge="10000000" boundaryCondition="false"/>
<species id="cpd11467_d0" name="trans-Tetradec-2-enoyl-acp_d0" compartment="d0" charge="10000000" boundaryCondition="false"/>
<species id="cpd11486_c0" name="3-Oxohexanoyl-acp_c0" compartment="c0" charge="10000000" boundaryCondition="false"/>
<species id="cpd11486_d0" name="3-Oxohexanoyl-acp_d0" compartment="d0" charge="10000000" boundaryCondition="false"/>
<species id="cpd11487_c0" name="3-Oxodecanoyl-acp_c0" compartment="c0" charge="10000000" boundaryCondition="false"/>
<species id="cpd11482_c0" name="3R-3-Hydroxydecanoyl-acyl-carrier_protein_c0" compartment="c0" charge="10000000" boundaryCondition="false"/>
<species id="cpd11487_d0" name="3-Oxodecanoyl-acp_d0" compartment="d0" charge="10000000" boundaryCondition="false"/>
<species id="cpd11482_d0" name="3R-3-Hydroxydecanoyl-acyl-carrier_protein_d0" compartment="d0" charge="10000000" boundaryCondition="false"/>
<species id="cpd11489_c0" name="3-Oxododecanoyl-acp_c0" compartment="c0" charge="10000000" boundaryCondition="false"/>
<species id="cpd11489_d0" name="3-Oxododecanoyl-acp_d0" compartment="d0" charge="10000000" boundaryCondition="false"/>
<species id="cpd11491_c0" name="3-Oxotetradecanoyl-acp_c0" compartment="c0" charge="10000000" boundaryCondition="false"/>
<species id="cpd11491_d0" name="3-Oxotetradecanoyl-acp_d0" compartment="d0" charge="10000000" boundaryCondition="false"/>
<species id="cpd11493_c0" name="Acyl-carrier_protein_c0" compartment="c0" charge="10000000" boundaryCondition="false"/>
<species id="cpd11492_c0" name="Malonyl-acyl-carrier_protein_c0" compartment="c0" charge="10000000" boundaryCondition="false"/>
<species id="cpd11493_d0" name="Acyl-carrier_protein_d0" compartment="d0" charge="10000000" boundaryCondition="false"/>
<species id="cpd11492_d0" name="Malonyl-acyl-carrier_protein_d0" compartment="d0" charge="10000000" boundaryCondition="false"/>
<species id="cpd11464_c0" name="Butyryl-acp_c0" compartment="c0" charge="10000000" boundaryCondition="false"/>
<species id="cpd11464_d0" name="Butyryl-acp_d0" compartment="d0" charge="10000000" boundaryCondition="false"/>
<species id="cpd11493_m0" name="Acyl-carrier_protein_m0" compartment="m0" charge="10000000" boundaryCondition="false"/>
<species id="cpd11464_m0" name="Butyryl-acp_m0" compartment="m0" charge="10000000" boundaryCondition="false"/>
<species id="cpd11486_m0" name="3-Oxohexanoyl-acp_m0" compartment="m0" charge="10000000" boundaryCondition="false"/>
<species id="cpd11492_m0" name="Malonyl-acyl-carrier_protein_m0" compartment="m0" charge="10000000" boundaryCondition="false"/>
<species id="cpd11494_c0" name="Acetyl-acyl-carrier_protein_c0" compartment="c0" charge="10000000" boundaryCondition="false"/>
<species id="cpd11488_c0" name="Acetoacetyl-acp_c0" compartment="c0" charge="10000000" boundaryCondition="false"/>
<species id="cpd11494_d0" name="Acetyl-acyl-carrier_protein_d0" compartment="d0" charge="10000000" boundaryCondition="false"/>
<species id="cpd11488_d0" name="Acetoacetyl-acp_d0" compartment="d0" charge="10000000" boundaryCondition="false"/>
<species id="cpd11474_c0" name="Decanoyl-acp_c0" compartment="c0" charge="10000000" boundaryCondition="false"/>
<species id="cpd11474_d0" name="Decanoyl-acp_d0" compartment="d0" charge="10000000" boundaryCondition="false"/>
<species id="cpd11490_c0" name="3-Oxooctanoyl-acp_c0" compartment="c0" charge="10000000" boundaryCondition="false"/>
<species id="cpd11490_d0" name="3-Oxooctanoyl-acp_d0" compartment="d0" charge="10000000" boundaryCondition="false"/>
<species id="cpd00070_d0" name="Malonyl-CoA_d0" compartment="d0" charge="-5" boundaryCondition="false"/>
<species id="cpd00011_e0" name="CO2_e0" compartment="e0" charge="0" boundaryCondition="false"/>
<species id="cpd00007_e0" name="Oxygen_e0" compartment="e0" charge="0" boundaryCondition="false"/>
<species id="cpd00254_c0" name="Magnesium_cation_c0" compartment="c0" charge="2" boundaryCondition="false"/>
<species id="cpd00254_e0" name="Magnesium_cation_e0" compartment="e0" charge="2" boundaryCondition="false"/>
<species id="cpd03847_c0" name="Tetradecanoic_acid_c0" compartment="c0" charge="-1" boundaryCondition="false"/>
<species id="cpd01695_c0" name="Tetradecanoyl-CoA_c0" compartment="c0" charge="-4" boundaryCondition="false"/>
<species id="cpd03847_d0" name="Tetradecanoic_acid_d0" compartment="d0" charge="-1" boundaryCondition="false"/>
<species id="cpd01695_d0" name="Tetradecanoyl-CoA_d0" compartment="d0" charge="-4" boundaryCondition="false"/>
<species id="cpd03847_r0" name="Tetradecanoic_acid_r0" compartment="r0" charge="-1" boundaryCondition="false"/>
<species id="cpd01695_r0" name="Tetradecanoyl-CoA_r0" compartment="r0" charge="-4" boundaryCondition="false"/>
<species id="cpd03847_x0" name="Tetradecanoic_acid_x0" compartment="x0" charge="-1" boundaryCondition="false"/>
<species id="cpd01695_x0" name="Tetradecanoyl-CoA_x0" compartment="x0" charge="-4" boundaryCondition="false"/>
<species id="cpd12822_c0" name="Pinene_c0" compartment="c0" charge="0" boundaryCondition="false"/>
<species id="cpd01393_c0" name="Eicosanoyl-CoA_c0" compartment="c0" charge="-4" boundaryCondition="false"/>
<species id="cpd00327_c0" name="Stearoyl-CoA_c0" compartment="c0" charge="-4" boundaryCondition="false"/>
<species id="cpd01393_x0" name="Eicosanoyl-CoA_x0" compartment="x0" charge="-4" boundaryCondition="false"/>
<species id="cpd00070_x0" name="Malonyl-CoA_x0" compartment="x0" charge="-5" boundaryCondition="false"/>
<species id="cpd00327_x0" name="Stearoyl-CoA_x0" compartment="x0" charge="-4" boundaryCondition="false"/>
<species id="cpd00003_x0" name="NAD_x0" compartment="x0" charge="-1" boundaryCondition="false"/>
<species id="cpd12372_c0" name="Histone_N6-methyl-L-lysine_c0" compartment="c0" charge="10000000" boundaryCondition="false"/>
<species id="cpd12101_c0" name="Histone-L-lysine_c0" compartment="c0" charge="10000000" boundaryCondition="false"/>
<species id="cpd12358_c0" name="Peptidylproline_omega=0_c0" compartment="c0" charge="10000000" boundaryCondition="false"/>
<species id="cpd12390_c0" name="Peptidylproline_omega=180_c0" compartment="c0" charge="10000000" boundaryCondition="false"/>
<species id="cpd12358_n0" name="Peptidylproline_omega=0_n0" compartment="n0" charge="10000000" boundaryCondition="false"/>
<species id="cpd12390_n0" name="Peptidylproline_omega=180_n0" compartment="n0" charge="10000000" boundaryCondition="false"/>
<species id="cpd12358_w0" name="Peptidylproline_omega=0_w0" compartment="w0" charge="10000000" boundaryCondition="false"/>
<species id="cpd12390_w0" name="Peptidylproline_omega=180_w0" compartment="w0" charge="10000000" boundaryCondition="false"/>
<species id="cpd11484_m0" name="3R-3-Hydroxytetradecanoyl-acyl-carrier_protein_m0" compartment="m0" charge="10000000" boundaryCondition="false"/>
<species id="cpd02886_m0" name="UDP-3-O-3-hydroxytetradecanoyl-N-acetylglucosamine_m0" compartment="m0" charge="-2" boundaryCondition="false"/>
<species id="cpd00037_m0" name="UDP-N-acetyl-D-glucosamine_m0" compartment="m0" charge="-2" boundaryCondition="false"/>
<species id="cpd14522_c0" name="5alpha-Campestan-3-one_c0" compartment="c0" charge="0" boundaryCondition="false"/>
<species id="cpd14521_c0" name="Campest-4-en-3-one_c0" compartment="c0" charge="0" boundaryCondition="false"/>
<species id="cpd14526_c0" name="Cathasterone_c0" compartment="c0" charge="0" boundaryCondition="false"/>
<species id="cpd14525_c0" name="6-Oxocampestanol_c0" compartment="c0" charge="0" boundaryCondition="false"/>
<species id="cpd14531_c0" name="22alpha-Hydroxy-campesterol_c0" compartment="c0" charge="0" boundaryCondition="false"/>
<species id="cpd01234_c0" name="Campesterol_c0" compartment="c0" charge="0" boundaryCondition="false"/>
<species id="cpd14532_c0" name="22alpha-Hydroxy-campest-4-en-3-one_c0" compartment="c0" charge="0" boundaryCondition="false"/>
<species id="cpd14533_c0" name="22alpha-Hydroxy-5alpha-campestan-3-one_c0" compartment="c0" charge="0" boundaryCondition="false"/>
<species id="cpd14523_c0" name="Campestanol_c0" compartment="c0" charge="0" boundaryCondition="false"/>
<species id="cpd14534_c0" name="6-Deoxocathasterone_c0" compartment="c0" charge="0" boundaryCondition="false"/>
<species id="cpd14537_c0" name="6-Deoxotyphasterol_c0" compartment="c0" charge="0" boundaryCondition="false"/>
<species id="cpd14529_c0" name="Typhasterol_c0" compartment="c0" charge="0" boundaryCondition="false"/>
<species id="cpd14513_c0" name="4alpha-Methylfecosterol_c0" compartment="c0" charge="0" boundaryCondition="false"/>
<species id="cpd08359_c0" name="24-Methylenelophenol_c0" compartment="c0" charge="0" boundaryCondition="false"/>
<species id="cpd14552_c0" name="3-Keto-4-methylzymosterol_c0" compartment="c0" charge="0" boundaryCondition="false"/>
<species id="cpd14544_c0" name="4alpha-Methylzymosterol-4-carboxylate_c0" compartment="c0" charge="-1" boundaryCondition="false"/>
<species id="cpd14589_c0" name="7_9_7_9-tetracis-Lycopene_c0" compartment="c0" charge="0" boundaryCondition="false"/>
<species id="cpd14589_d0" name="7_9_7_9-tetracis-Lycopene_d0" compartment="d0" charge="0" boundaryCondition="false"/>
<species id="cpd14694_c0" name="Abscisic_acid_glucose_ester_c0" compartment="c0" charge="0" boundaryCondition="false"/>
<species id="cpd06600_c0" name="Phaseic_acid_c0" compartment="c0" charge="-1" boundaryCondition="false"/>
<species id="cpd08243_c0" name="-Linalool_c0" compartment="c0" charge="0" boundaryCondition="false"/>
<species id="cpd14654_c0" name="GDP-L-gulose_c0" compartment="c0" charge="-2" boundaryCondition="false"/>
<species id="cpd12458_c0" name="Octadecanoyl-acyl-carrier_protein_c0" compartment="c0" charge="10000000" boundaryCondition="false"/>
<species id="cpd14940_c0" name="2E-Octadecenoyl-acp_c0" compartment="c0" charge="10000000" boundaryCondition="false"/>
<species id="cpd12458_d0" name="Octadecanoyl-acyl-carrier_protein_d0" compartment="d0" charge="10000000" boundaryCondition="false"/>
<species id="cpd14940_d0" name="2E-Octadecenoyl-acp_d0" compartment="d0" charge="10000000" boundaryCondition="false"/>
<species id="cpd14992_c0" name="epsilon-Carotene_c0" compartment="c0" charge="0" boundaryCondition="false"/>
<species id="cpd14992_d0" name="epsilon-Carotene_d0" compartment="d0" charge="0" boundaryCondition="false"/>
<species id="cpd15043_c0" name="OPC8-CoA_c0" compartment="c0" charge="-4" boundaryCondition="false"/>
<species id="cpd15043_x0" name="OPC8-CoA_x0" compartment="x0" charge="-4" boundaryCondition="false"/>
<species id="cpd15152_c0" name="Dihydrozeatin-O-glucoside_c0" compartment="c0" charge="0" boundaryCondition="false"/>
<species id="cpd01386_c0" name="Dihydrozeatin_c0" compartment="c0" charge="0" boundaryCondition="false"/>
<species id="cpd01061_c0" name="Geranial_c0" compartment="c0" charge="0" boundaryCondition="false"/>
<species id="cpd06738_c0" name="cis-Citral_c0" compartment="c0" charge="0" boundaryCondition="false"/>
<species id="cpd03846_c0" name="Octanoic_acid_c0" compartment="c0" charge="-1" boundaryCondition="false"/>
<species id="cpd03846_d0" name="Octanoic_acid_d0" compartment="d0" charge="-1" boundaryCondition="false"/>
<species id="cpd15582_c0" name="C55-PP-GlcNAc-ManNAcA-Fuc4NAc_c0" compartment="c0" charge="-3" boundaryCondition="false"/>
<species id="cpd15454_c0" name="TDP-Fuc4NAc_c0" compartment="c0" charge="-2" boundaryCondition="false"/>
<species id="cpd15581_c0" name="C55-PP-GlcNAc-ManNAcA_c0" compartment="c0" charge="-3" boundaryCondition="false"/>
<species id="cpd00297_c0" name="dTDP_c0" compartment="c0" charge="-2" boundaryCondition="false"/>
<species id="cpd15582_g0" name="C55-PP-GlcNAc-ManNAcA-Fuc4NAc_g0" compartment="g0" charge="-3" boundaryCondition="false"/>
<species id="cpd15454_g0" name="TDP-Fuc4NAc_g0" compartment="g0" charge="-2" boundaryCondition="false"/>
<species id="cpd15581_g0" name="C55-PP-GlcNAc-ManNAcA_g0" compartment="g0" charge="-3" boundaryCondition="false"/>
<species id="cpd00297_g0" name="dTDP_g0" compartment="g0" charge="-2" boundaryCondition="false"/>
<species id="cpd15560_c0" name="Ubiquinone-8_c0" compartment="c0" charge="0" boundaryCondition="false"/>
<species id="cpd15561_c0" name="ubiquinol8_c0" compartment="c0" charge="0" boundaryCondition="false"/>
<species id="cpd15277_c0" name="Palmitoyl-ACPs_c0" compartment="c0" charge="10000000" boundaryCondition="false"/>
<species id="cpd11477_c0" name="trans-Hexadec-2-enoyl-acp_c0" compartment="c0" charge="10000000" boundaryCondition="false"/>
<species id="cpd15277_d0" name="Palmitoyl-ACPs_d0" compartment="d0" charge="10000000" boundaryCondition="false"/>
<species id="cpd11477_d0" name="trans-Hexadec-2-enoyl-acp_d0" compartment="d0" charge="10000000" boundaryCondition="false"/>
<species id="cpd01741_c0" name="Dodecanoic_acid_c0" compartment="c0" charge="-1" boundaryCondition="false"/>
<species id="cpd01260_c0" name="Lauroyl-CoA_c0" compartment="c0" charge="-4" boundaryCondition="false"/>
<species id="cpd01741_x0" name="Dodecanoic_acid_x0" compartment="x0" charge="-1" boundaryCondition="false"/>
<species id="cpd01260_x0" name="Lauroyl-CoA_x0" compartment="x0" charge="-4" boundaryCondition="false"/>
<species id="cpd01080_c0" name="Octadecanoic_acid_c0" compartment="c0" charge="-1" boundaryCondition="false"/>
<species id="cpd01080_x0" name="Octadecanoic_acid_x0" compartment="x0" charge="-1" boundaryCondition="false"/>
<species id="cpd02201_c0" name="D-4-Phosphopantothenate_c0" compartment="c0" charge="-3" boundaryCondition="false"/>
<species id="cpd00327_d0" name="Stearoyl-CoA_d0" compartment="d0" charge="-4" boundaryCondition="false"/>
<species id="cpd01080_d0" name="Octadecanoic_acid_d0" compartment="d0" charge="-1" boundaryCondition="false"/>
<species id="cpd00327_r0" name="Stearoyl-CoA_r0" compartment="r0" charge="-4" boundaryCondition="false"/>
<species id="cpd01080_r0" name="Octadecanoic_acid_r0" compartment="r0" charge="-1" boundaryCondition="false"/>
<species id="cpd14937_x0" name="2E-Octadecenoyl-CoA_x0" compartment="x0" charge="-4" boundaryCondition="false"/>
<species id="cpd02060_x0" name="2-trans-Dodecenoyl-CoA_x0" compartment="x0" charge="-4" boundaryCondition="false"/>
<species id="cpd03128_x0" name="Decanoyl-CoA_x0" compartment="x0" charge="-4" boundaryCondition="false"/>
<species id="cpd03129_x0" name="trans-Dec-2-enoyl-CoA_x0" compartment="x0" charge="-4" boundaryCondition="false"/>
<species id="cpd00067_e0" name="H_e0" compartment="e0" charge="1" boundaryCondition="false"/>
<species id="cpd00011_g0" name="CO2_g0" compartment="g0" charge="0" boundaryCondition="false"/>
<species id="cpd00011_v0" name="CO2_v0" compartment="v0" charge="0" boundaryCondition="false"/>
<species id="cpd00099_c0" name="Cl-_c0" compartment="c0" charge="-1" boundaryCondition="false"/>
<species id="cpd00099_e0" name="Cl-_e0" compartment="e0" charge="-1" boundaryCondition="false"/>
<species id="cpd00009_e0" name="Orthophosphate_e0" compartment="e0" charge="-2" boundaryCondition="false"/>
<species id="cpd00209_e0" name="Nitrate_e0" compartment="e0" charge="-1" boundaryCondition="false"/>
<species id="cpd10515_e0" name="Fe2_e0" compartment="e0" charge="2" boundaryCondition="false"/>
<species id="cpd01420_c0" name="beta-Carotene_c0" compartment="c0" charge="0" boundaryCondition="false"/>
<species id="cpd01420_d0" name="beta-Carotene_d0" compartment="d0" charge="0" boundaryCondition="false"/>
<species id="cpd03157_c0" name="7-O-Acetylsalutaridinol_c0" compartment="c0" charge="1" boundaryCondition="false"/>
<species id="cpd03683_c0" name="Thebaine_c0" compartment="c0" charge="1" boundaryCondition="false"/>
<species id="cpd14536_c0" name="3-Dehydro-6-deoxoteasterone_c0" compartment="c0" charge="0" boundaryCondition="false"/>
<species id="cpd14967_c0" name="3-epi-6-Deoxocathasterone_c0" compartment="c0" charge="0" boundaryCondition="false"/>
<species id="cpd16333_c0" name="Indolylmethyl-desulfoglucosinolate_c0" compartment="c0" charge="0" boundaryCondition="false"/>
<species id="cpd16332_c0" name="Indolylmethylthiohydroximate_c0" compartment="c0" charge="-1" boundaryCondition="false"/>
<species id="cpd16335_c0" name="2-Succinyl-5-enolpyruvyl-6-hydroxy-3-cyclohexene-1-carboxylate_c0" compartment="c0" charge="-3" boundaryCondition="false"/>
<species id="cpd03467_c0" name="Glucobrassicin_c0" compartment="c0" charge="-1" boundaryCondition="false"/>
<species id="cpd16354_c0" name="71-Hydroxychlorophyllide_a_c0" compartment="c0" charge="-2" boundaryCondition="false"/>
<species id="cpd16354_d0" name="71-Hydroxychlorophyllide_a_d0" compartment="d0" charge="-2" boundaryCondition="false"/>
<species id="cpd16355_c0" name="Chlorophyllide_b_c0" compartment="c0" charge="-2" boundaryCondition="false"/>
<species id="cpd16355_d0" name="Chlorophyllide_b_d0" compartment="d0" charge="-2" boundaryCondition="false"/>
<species id="cpd00486_c0" name="Indole-3-acetaldehyde_c0" compartment="c0" charge="0" boundaryCondition="false"/>
<species id="cpd16334_c0" name="S-Indolylmethylthiohydroximoyl-L-cysteine_c0" compartment="c0" charge="0" boundaryCondition="false"/>
<species id="cpd06578_c0" name="Humulene_c0" compartment="c0" charge="0" boundaryCondition="false"/>
<species id="cpd06523_c0" name="beta-Caryophyllene_c0" compartment="c0" charge="0" boundaryCondition="false"/>
<species id="cpd00536_c0" name="9Z-Octadecenoic_acid_c0" compartment="c0" charge="-1" boundaryCondition="false"/>
<species id="cpd16638_c0" name="9Z-octadec-9-enoyl-CoA_c0" compartment="c0" charge="-4" boundaryCondition="false"/>
<species id="cpd00536_d0" name="9Z-Octadecenoic_acid_d0" compartment="d0" charge="-1" boundaryCondition="false"/>
<species id="cpd16638_d0" name="9Z-octadec-9-enoyl-CoA_d0" compartment="d0" charge="-4" boundaryCondition="false"/>
<species id="cpd00536_r0" name="9Z-Octadecenoic_acid_r0" compartment="r0" charge="-1" boundaryCondition="false"/>
<species id="cpd16638_r0" name="9Z-octadec-9-enoyl-CoA_r0" compartment="r0" charge="-4" boundaryCondition="false"/>
<species id="cpd00536_x0" name="9Z-Octadecenoic_acid_x0" compartment="x0" charge="-1" boundaryCondition="false"/>
<species id="cpd16638_x0" name="9Z-octadec-9-enoyl-CoA_x0" compartment="x0" charge="-4" boundaryCondition="false"/>
<species id="cpd00033_m0" name="Glycine_m0" compartment="m0" charge="0" boundaryCondition="false"/>
<species id="cpd10515_m0" name="Fe2_m0" compartment="m0" charge="2" boundaryCondition="false"/>
<species id="cpd01504_c0" name="3-Aminopropanal_c0" compartment="c0" charge="1" boundaryCondition="false"/>
<species id="cpd00558_x0" name="Spermine_x0" compartment="x0" charge="4" boundaryCondition="false"/>
<species id="cpd00264_x0" name="Spermidine_x0" compartment="x0" charge="3" boundaryCondition="false"/>
<species id="cpd01504_x0" name="3-Aminopropanal_x0" compartment="x0" charge="1" boundaryCondition="false"/>
<species id="cpd17400_c0" name="2-2-Methylthioethylmalic_acid_c0" compartment="c0" charge="-2" boundaryCondition="false"/>
<species id="cpd17402_c0" name="3-2-Methylthioethylmalic_acid_c0" compartment="c0" charge="-2" boundaryCondition="false"/>
<species id="cpd17400_d0" name="2-2-Methylthioethylmalic_acid_d0" compartment="d0" charge="-2" boundaryCondition="false"/>
<species id="cpd17402_d0" name="3-2-Methylthioethylmalic_acid_d0" compartment="d0" charge="-2" boundaryCondition="false"/>
<species id="cpd17416_c0" name="2-6-Methylthiohexylmalic_acid_c0" compartment="c0" charge="-2" boundaryCondition="false"/>
<species id="cpd17417_c0" name="3-6-Methylthiohexylmalic_acid_c0" compartment="c0" charge="-2" boundaryCondition="false"/>
<species id="cpd17416_d0" name="2-6-Methylthiohexylmalic_acid_d0" compartment="d0" charge="-2" boundaryCondition="false"/>
<species id="cpd17417_d0" name="3-6-Methylthiohexylmalic_acid_d0" compartment="d0" charge="-2" boundaryCondition="false"/>
<species id="cpd17409_c0" name="3-4-Methylthiobutylmalic_acid_c0" compartment="c0" charge="-2" boundaryCondition="false"/>
<species id="cpd17408_c0" name="2-4-Methylthiobutylmalic_acid_c0" compartment="c0" charge="-2" boundaryCondition="false"/>
<species id="cpd17409_d0" name="3-4-Methylthiobutylmalic_acid_d0" compartment="d0" charge="-2" boundaryCondition="false"/>
<species id="cpd17408_d0" name="2-4-Methylthiobutylmalic_acid_d0" compartment="d0" charge="-2" boundaryCondition="false"/>
<species id="cpd17427_c0" name="S-Phenylacetothiohydroximoyl-L-cysteine_c0" compartment="c0" charge="0" boundaryCondition="false"/>
<species id="cpd17433_c0" name="4-Methylthiobutylthiohydroximate_c0" compartment="c0" charge="-1" boundaryCondition="false"/>
<species id="cpd17434_c0" name="3-Methylthiopropyl-desulfoglucosinolate_c0" compartment="c0" charge="0" boundaryCondition="false"/>
<species id="cpd00318_c0" name="Tryptamine_c0" compartment="c0" charge="1" boundaryCondition="false"/>
<species id="cpd17394_c0" name="N-Hydroxyl-tryptamine_c0" compartment="c0" charge="0" boundaryCondition="false"/>
<species id="cpd17569_c0" name="Dihydrogeranylgeranyl_diphosphate_c0" compartment="c0" charge="-2" boundaryCondition="false"/>
<species id="cpd17570_c0" name="Tetrahydrogeranylgeranyl_diphosphate_c0" compartment="c0" charge="-2" boundaryCondition="false"/>
<species id="cpd17569_d0" name="Dihydrogeranylgeranyl_diphosphate_d0" compartment="d0" charge="-2" boundaryCondition="false"/>
<species id="cpd17570_d0" name="Tetrahydrogeranylgeranyl_diphosphate_d0" compartment="d0" charge="-2" boundaryCondition="false"/>
<species id="cpd05324_c0" name="Glucoiberverin_c0" compartment="c0" charge="-1" boundaryCondition="false"/>
<species id="cpd17421_c0" name="3-7-Methylthioheptylmalic_acid_c0" compartment="c0" charge="-2" boundaryCondition="false"/>
<species id="cpd17420_c0" name="2-7-Methylthioheptylmalic_acid_c0" compartment="c0" charge="-2" boundaryCondition="false"/>
<species id="cpd17421_d0" name="3-7-Methylthioheptylmalic_acid_d0" compartment="d0" charge="-2" boundaryCondition="false"/>
<species id="cpd17420_d0" name="2-7-Methylthioheptylmalic_acid_d0" compartment="d0" charge="-2" boundaryCondition="false"/>
<species id="cpd06560_c0" name="beta-Farnesene_c0" compartment="c0" charge="0" boundaryCondition="false"/>
<species id="cpd01495_c0" name="Dehydroalanine_c0" compartment="c0" charge="0" boundaryCondition="false"/>
<species id="cpd17404_c0" name="2-3-Methylthiopropylmalic_acid_c0" compartment="c0" charge="-2" boundaryCondition="false"/>
<species id="cpd17405_c0" name="3-3-Methylthiopropylmalic_acid_c0" compartment="c0" charge="-2" boundaryCondition="false"/>
<species id="cpd17404_d0" name="2-3-Methylthiopropylmalic_acid_d0" compartment="d0" charge="-2" boundaryCondition="false"/>
<species id="cpd17405_d0" name="3-3-Methylthiopropylmalic_acid_d0" compartment="d0" charge="-2" boundaryCondition="false"/>
<species id="cpd17412_c0" name="2-5-Methylthiopentylmalic_acid_c0" compartment="c0" charge="-2" boundaryCondition="false"/>
<species id="cpd17413_c0" name="3-5-Methylthiopentylmalic_acid_c0" compartment="c0" charge="-2" boundaryCondition="false"/>
<species id="cpd17412_d0" name="2-5-Methylthiopentylmalic_acid_d0" compartment="d0" charge="-2" boundaryCondition="false"/>
<species id="cpd17413_d0" name="3-5-Methylthiopentylmalic_acid_d0" compartment="d0" charge="-2" boundaryCondition="false"/>
<species id="cpd06559_c0" name="alpha-Farnesene_c0" compartment="c0" charge="0" boundaryCondition="false"/>
<species id="cpd05321_c0" name="Glucoerucin_c0" compartment="c0" charge="-1" boundaryCondition="false"/>
<species id="cpd17437_c0" name="4-Methylthiobutyl-desulfoglucosinolate_c0" compartment="c0" charge="0" boundaryCondition="false"/>
<species id="cpd00665_c0" name="alpha-Maltose_c0" compartment="c0" charge="0" boundaryCondition="false"/>
<species id="cpd02622_c0" name="1_2-Bis-O-sinapoyl-beta-D-glucoside_c0" compartment="c0" charge="0" boundaryCondition="false"/>
<species id="cpd19047_c0" name="S-2-Acetolactate_c0" compartment="c0" charge="-1" boundaryCondition="false"/>
<species id="cpd19047_d0" name="S-2-Acetolactate_d0" compartment="d0" charge="-1" boundaryCondition="false"/>
<species id="cpd00353_c0" name="1R_2S-1-Hydroxypropane-1_2_3-tricarboxylate_c0" compartment="c0" charge="-3" boundaryCondition="false"/>
<species id="cpd00353_m0" name="1R_2S-1-Hydroxypropane-1_2_3-tricarboxylate_m0" compartment="m0" charge="-3" boundaryCondition="false"/>
<species id="cpd00353_x0" name="1R_2S-1-Hydroxypropane-1_2_3-tricarboxylate_x0" compartment="x0" charge="-3" boundaryCondition="false"/>
<species id="cpd00036_x0" name="Succinate_x0" compartment="x0" charge="-2" boundaryCondition="false"/>
<species id="cpd30321_c0" name="beta-D-Fructose_c0" compartment="c0" charge="0" boundaryCondition="false"/>
<species id="cpd30321_d0" name="beta-D-Fructose_d0" compartment="d0" charge="0" boundaryCondition="false"/>
<species id="cpd00076_d0" name="Sucrose_d0" compartment="d0" charge="0" boundaryCondition="false"/>
<species id="cpd19001_d0" name="alpha-D-Glucose_d0" compartment="d0" charge="0" boundaryCondition="false"/>
<species id="cpd30321_m0" name="beta-D-Fructose_m0" compartment="m0" charge="0" boundaryCondition="false"/>
<species id="cpd00076_m0" name="Sucrose_m0" compartment="m0" charge="0" boundaryCondition="false"/>
<species id="cpd19001_m0" name="alpha-D-Glucose_m0" compartment="m0" charge="0" boundaryCondition="false"/>
<species id="cpd30321_n0" name="beta-D-Fructose_n0" compartment="n0" charge="0" boundaryCondition="false"/>
<species id="cpd00076_n0" name="Sucrose_n0" compartment="n0" charge="0" boundaryCondition="false"/>
<species id="cpd19001_n0" name="alpha-D-Glucose_n0" compartment="n0" charge="0" boundaryCondition="false"/>
<species id="cpd16443_c0" name="beta-D-Ribofuranose_c0" compartment="c0" charge="0" boundaryCondition="false"/>
<species id="cpd00724_c0" name="alpha-D-Galactose_c0" compartment="c0" charge="0" boundaryCondition="false"/>
<species id="cpd00348_m0" name="alpha-D-Galactose_1-phosphate_m0" compartment="m0" charge="-2" boundaryCondition="false"/>
<species id="cpd00724_m0" name="alpha-D-Galactose_m0" compartment="m0" charge="0" boundaryCondition="false"/>
<species id="cpd01171_c0" name="Galactitol_c0" compartment="c0" charge="0" boundaryCondition="false"/>
<species id="cpd00709_c0" name="beta-D-Galactose_c0" compartment="c0" charge="0" boundaryCondition="false"/>
<species id="cpd01171_d0" name="Galactitol_d0" compartment="d0" charge="0" boundaryCondition="false"/>
<species id="cpd00709_d0" name="beta-D-Galactose_d0" compartment="d0" charge="0" boundaryCondition="false"/>
<species id="cpd03198_c0" name="Melibiose_c0" compartment="c0" charge="0" boundaryCondition="false"/>
<species id="cpd03198_w0" name="Melibiose_w0" compartment="w0" charge="0" boundaryCondition="false"/>
<species id="cpd00724_w0" name="alpha-D-Galactose_w0" compartment="w0" charge="0" boundaryCondition="false"/>
<species id="cpd00190_w0" name="beta-D-Glucose_w0" compartment="w0" charge="0" boundaryCondition="false"/>
<species id="cpd05264_c0" name="beta-D-Glucopyranuronic_acid_c0" compartment="c0" charge="-1" boundaryCondition="false"/>
<species id="cpd00121_n0" name="myo-Inositol_n0" compartment="n0" charge="0" boundaryCondition="false"/>
<species id="cpd00007_n0" name="Oxygen_n0" compartment="n0" charge="0" boundaryCondition="false"/>
<species id="cpd05264_n0" name="beta-D-Glucopyranuronic_acid_n0" compartment="n0" charge="-1" boundaryCondition="false"/>
<species id="cpd02016_c0" name="Nicotinamide-beta-riboside_c0" compartment="c0" charge="1" boundaryCondition="false"/>
<species id="cpd00133_w0" name="Nicotinamide_w0" compartment="w0" charge="0" boundaryCondition="false"/>
<species id="cpd16443_w0" name="beta-D-Ribofuranose_w0" compartment="w0" charge="0" boundaryCondition="false"/>
<species id="cpd02016_w0" name="Nicotinamide-beta-riboside_w0" compartment="w0" charge="1" boundaryCondition="false"/>
<species id="cpd19019_c0" name="L-Cystathionine_c0" compartment="c0" charge="0" boundaryCondition="false"/>
<species id="cpd19019_d0" name="L-Cystathionine_d0" compartment="d0" charge="0" boundaryCondition="false"/>
<species id="cpd01487_c0" name="Xylose_c0" compartment="c0" charge="0" boundaryCondition="false"/>
<species id="cpd01422_c0" name="beta-D-Xylose_c0" compartment="c0" charge="0" boundaryCondition="false"/>
<species id="cpd02428_c0" name="beta-L-Arabinose_1-phosphate_c0" compartment="c0" charge="-2" boundaryCondition="false"/>
<species id="cpd01698_c0" name="alpha-L-Arabinose_c0" compartment="c0" charge="0" boundaryCondition="false"/>
<species id="cpd00246_c0" name="Inosine_c0" compartment="c0" charge="0" boundaryCondition="false"/>
<species id="cpd00246_w0" name="Inosine_w0" compartment="w0" charge="0" boundaryCondition="false"/>
<species id="cpd00226_w0" name="Hypoxanthine_w0" compartment="w0" charge="0" boundaryCondition="false"/>
<species id="cpd19006_m0" name="alpha-D-Glucose_6-phosphate_m0" compartment="m0" charge="-2" boundaryCondition="false"/>
<species id="cpd00353_d0" name="1R_2S-1-Hydroxypropane-1_2_3-tricarboxylate_d0" compartment="d0" charge="-3" boundaryCondition="false"/>
<species id="cpd19036_c0" name="beta-D-Fructose_1_6-bisphosphate_c0" compartment="c0" charge="-4" boundaryCondition="false"/>
<species id="cpd01217_c0" name="Xanthosine_c0" compartment="c0" charge="0" boundaryCondition="false"/>
<species id="cpd19020_c0" name="S-Allantoin_c0" compartment="c0" charge="-1" boundaryCondition="false"/>
<species id="cpd00503_c0" name="beta-D-Fructose_2_6-bisphosphate_c0" compartment="c0" charge="-4" boundaryCondition="false"/>
<species id="cpd00523_c0" name="alpha_alpha-Trehalose_6-phosphate_c0" compartment="c0" charge="-2" boundaryCondition="false"/>
<species id="cpd00026_m0" name="UDP-glucose_m0" compartment="m0" charge="-2" boundaryCondition="false"/>
<species id="cpd00523_m0" name="alpha_alpha-Trehalose_6-phosphate_m0" compartment="m0" charge="-2" boundaryCondition="false"/>
<species id="cpd00026_n0" name="UDP-glucose_n0" compartment="n0" charge="-2" boundaryCondition="false"/>
<species id="cpd00523_n0" name="alpha_alpha-Trehalose_6-phosphate_n0" compartment="n0" charge="-2" boundaryCondition="false"/>
<species id="cpd19006_n0" name="alpha-D-Glucose_6-phosphate_n0" compartment="n0" charge="-2" boundaryCondition="false"/>
<species id="cpd00026_x0" name="UDP-glucose_x0" compartment="x0" charge="-2" boundaryCondition="false"/>
<species id="cpd00523_x0" name="alpha_alpha-Trehalose_6-phosphate_x0" compartment="x0" charge="-2" boundaryCondition="false"/>
<species id="cpd19006_x0" name="alpha-D-Glucose_6-phosphate_x0" compartment="x0" charge="-2" boundaryCondition="false"/>
<species id="cpd00690_c0" name="Sinapine_c0" compartment="c0" charge="1" boundaryCondition="false"/>
<species id="cpd00822_c0" name="O-Succinyl-L-homoserine_c0" compartment="c0" charge="-1" boundaryCondition="false"/>
<species id="cpd01849_c0" name="Sinapoyl_malate_c0" compartment="c0" charge="-2" boundaryCondition="false"/>
<species id="cpd19035_m0" name="beta-D-Fructose_6-phosphate_m0" compartment="m0" charge="-2" boundaryCondition="false"/>
<species id="cpd19036_d0" name="beta-D-Fructose_1_6-bisphosphate_d0" compartment="d0" charge="-4" boundaryCondition="false"/>
<species id="cpd00208_c0" name="Lactose_c0" compartment="c0" charge="0" boundaryCondition="false"/>
<species id="cpd02484_c0" name="1D-myo-Inositol_3-phosphate_c0" compartment="c0" charge="-2" boundaryCondition="false"/>
<species id="cpd14968_c0" name="22R_23R-22_23-Dihydroxycampesterol_c0" compartment="c0" charge="0" boundaryCondition="false"/>
<species id="cpd14969_c0" name="22R_23R-22_23-Dihydroxy-campest-4-en-3-one_c0" compartment="c0" charge="0" boundaryCondition="false"/>
<species id="cpd17848_c0" name="cyclo-Dopa_5-O-glucoside_c0" compartment="c0" charge="-1" boundaryCondition="false"/>
<species id="cpd05447_c0" name="Betanin_c0" compartment="c0" charge="-2" boundaryCondition="false"/>
<species id="cpd05445_c0" name="Betalamic_acid_c0" compartment="c0" charge="-2" boundaryCondition="false"/>
<species id="cpd03330_c0" name="2-Carboxy-2_3-dihydro-5_6-dihydroxyindole_c0" compartment="c0" charge="-1" boundaryCondition="false"/>
<species id="cpd05446_c0" name="Betanidin_c0" compartment="c0" charge="-3" boundaryCondition="false"/>
<species id="cpd05472_c0" name="Portulacaxanthin_II_c0" compartment="c0" charge="-2" boundaryCondition="false"/>
<species id="cpd05450_c0" name="Dopaxanthin_c0" compartment="c0" charge="-2" boundaryCondition="false"/>
<species id="cpd00521_c0" name="4_6-Dideoxy-4-oxo-dTDP-D-glucose_c0" compartment="c0" charge="-2" boundaryCondition="false"/>
<species id="cpd02113_c0" name="dTDP-6-deoxy-L-mannose_c0" compartment="c0" charge="-2" boundaryCondition="false"/>
<species id="cpd18051_c0" name="N1_N5_N10-Tricoumaroyl_spermidine_c0" compartment="c0" charge="0" boundaryCondition="false"/>
<species id="cpd19365_c0" name="UDP-L-arabinofuranose_c0" compartment="c0" charge="-2" boundaryCondition="false"/>
<species id="cpd19365_g0" name="UDP-L-arabinofuranose_g0" compartment="g0" charge="-2" boundaryCondition="false"/>
<species id="cpd19365_w0" name="UDP-L-arabinofuranose_w0" compartment="w0" charge="-2" boundaryCondition="false"/>
<species id="cpd00691_w0" name="UDP-L-arabinose_w0" compartment="w0" charge="-2" boundaryCondition="false"/>
<species id="cpd18005_c0" name="Red_chlorophyll_catabolite_c0" compartment="c0" charge="-1" boundaryCondition="false"/>
<species id="cpd19368_c0" name="Primary_fluorescent_chlorophyll_catabolite_c0" compartment="c0" charge="-1" boundaryCondition="false"/>
<species id="cpd18005_d0" name="Red_chlorophyll_catabolite_d0" compartment="d0" charge="-1" boundaryCondition="false"/>
<species id="cpd19368_d0" name="Primary_fluorescent_chlorophyll_catabolite_d0" compartment="d0" charge="-1" boundaryCondition="false"/>
<species id="cpd18005_m0" name="Red_chlorophyll_catabolite_m0" compartment="m0" charge="-1" boundaryCondition="false"/>
<species id="cpd19368_m0" name="Primary_fluorescent_chlorophyll_catabolite_m0" compartment="m0" charge="-1" boundaryCondition="false"/>
<species id="cpd03149_c0" name="Chlorophyll_b_c0" compartment="c0" charge="0" boundaryCondition="false"/>
<species id="cpd03149_d0" name="Chlorophyll_b_d0" compartment="d0" charge="0" boundaryCondition="false"/>
<species id="cpd19421_c0" name="71-Hydroxychlorophyll_a_c0" compartment="c0" charge="-1" boundaryCondition="false"/>
<species id="cpd19421_d0" name="71-Hydroxychlorophyll_a_d0" compartment="d0" charge="-1" boundaryCondition="false"/>
<species id="cpd00118_x0" name="Putrescine_x0" compartment="x0" charge="2" boundaryCondition="false"/>
<species id="cpd20131_c0" name="Selenodiglutathione_c0" compartment="c0" charge="-1" boundaryCondition="false"/>
<species id="cpd03387_c0" name="Selenite_c0" compartment="c0" charge="0" boundaryCondition="false"/>
<species id="cpd19486_c0" name="16-Hydroxypalmitate_c0" compartment="c0" charge="-1" boundaryCondition="false"/>
<species id="cpd19486_r0" name="16-Hydroxypalmitate_r0" compartment="r0" charge="-1" boundaryCondition="false"/>
<species id="cpd20873_c0" name="9_10-Epoxy-18-hydroxystearate_c0" compartment="c0" charge="-1" boundaryCondition="false"/>
<species id="cpd20674_c0" name="cis-9_10-Epoxystearic_acid_c0" compartment="c0" charge="-1" boundaryCondition="false"/>
<species id="cpd20873_r0" name="9_10-Epoxy-18-hydroxystearate_r0" compartment="r0" charge="-1" boundaryCondition="false"/>
<species id="cpd20674_r0" name="cis-9_10-Epoxystearic_acid_r0" compartment="r0" charge="-1" boundaryCondition="false"/>
<species id="cpd05200_c0" name="10_16-Dihydroxyhexadecanoic_acid_c0" compartment="c0" charge="-1" boundaryCondition="false"/>
<species id="cpd05229_c0" name="9R_10R-Dihydroxyoctadecanoic_acid_c0" compartment="c0" charge="-1" boundaryCondition="false"/>
<species id="cpd20874_c0" name="9_10_18-Trihydroxystearate_c0" compartment="c0" charge="-1" boundaryCondition="false"/>
<species id="cpd05229_r0" name="9R_10R-Dihydroxyoctadecanoic_acid_r0" compartment="r0" charge="-1" boundaryCondition="false"/>
<species id="cpd20874_r0" name="9_10_18-Trihydroxystearate_r0" compartment="r0" charge="-1" boundaryCondition="false"/>
<species id="cpd06642_c0" name="Zingiberene_c0" compartment="c0" charge="0" boundaryCondition="false"/>
<species id="cpd02188_c0" name="2-trans_6-trans-Farnesal_c0" compartment="c0" charge="0" boundaryCondition="false"/>
<species id="cpd20939_c0" name="Farnesylcysteine_c0" compartment="c0" charge="0" boundaryCondition="false"/>
<species id="cpd20960_c0" name="N-Hydroxy-L-phenylalanine_c0" compartment="c0" charge="-1" boundaryCondition="false"/>
<species id="cpd20963_c0" name="N_N-Dihydroxy-L-phenylalanine_c0" compartment="c0" charge="-1" boundaryCondition="false"/>
<species id="cpd20987_c0" name="-alpha-Barbatene_c0" compartment="c0" charge="0" boundaryCondition="false"/>
<species id="cpd17147_c0" name="gamma-Bisabolene_c0" compartment="c0" charge="0" boundaryCondition="false"/>
<species id="cpd17117_c0" name="beta-Bisabolene_c0" compartment="c0" charge="0" boundaryCondition="false"/>
<species id="cpd21003_c0" name="Z-3-Hexen-1-ol_acetate_c0" compartment="c0" charge="0" boundaryCondition="false"/>
<species id="cpd05400_c0" name="3-Hexenol_c0" compartment="c0" charge="0" boundaryCondition="false"/>
<species id="cpd21010_c0" name="9_15_9-tricis-zeta-Carotene_c0" compartment="c0" charge="0" boundaryCondition="false"/>
<species id="cpd14588_c0" name="9_9-dicis-zeta-Carotene_c0" compartment="c0" charge="0" boundaryCondition="false"/>
<species id="cpd21010_d0" name="9_15_9-tricis-zeta-Carotene_d0" compartment="d0" charge="0" boundaryCondition="false"/>
<species id="cpd14588_d0" name="9_9-dicis-zeta-Carotene_d0" compartment="d0" charge="0" boundaryCondition="false"/>
<species id="cpd21071_c0" name="Arabidiol_c0" compartment="c0" charge="0" boundaryCondition="false"/>
<species id="cpd21074_c0" name="Thalianol_c0" compartment="c0" charge="0" boundaryCondition="false"/>
<species id="cpd21090_c0" name="Adenylated_molybdopterin_c0" compartment="c0" charge="-3" boundaryCondition="false"/>
<species id="cpd03520_c0" name="Molybdopterin_c0" compartment="c0" charge="-3" boundaryCondition="false"/>
<species id="cpd19503_c0" name="Molybdoenzyme_molybdenum_cofactor_c0" compartment="c0" charge="-2" boundaryCondition="false"/>
<species id="cpd11574_c0" name="Molybdate_c0" compartment="c0" charge="0" boundaryCondition="false"/>
<species id="cpd00315_c0" name="GDP-glucose_c0" compartment="c0" charge="-2" boundaryCondition="false"/>
<species id="cpd21354_c0" name="trans_trans-Farnesyl_phosphate_c0" compartment="c0" charge="-2" boundaryCondition="false"/>
<species id="cpd00829_c0" name="2-trans_6-trans-Farnesol_c0" compartment="c0" charge="0" boundaryCondition="false"/>
<species id="cpd02511_c0" name="Bis5-adenosyl_pentaphosphate_c0" compartment="c0" charge="-5" boundaryCondition="false"/>
<species id="cpd02198_c0" name="Adenosine_tetraphosphate_c0" compartment="c0" charge="-4" boundaryCondition="false"/>
<species id="cpd02511_d0" name="Bis5-adenosyl_pentaphosphate_d0" compartment="d0" charge="-5" boundaryCondition="false"/>
<species id="cpd02198_d0" name="Adenosine_tetraphosphate_d0" compartment="d0" charge="-4" boundaryCondition="false"/>
<species id="cpd21413_c0" name="--alpha-Cuprenene_c0" compartment="c0" charge="0" boundaryCondition="false"/>
<species id="cpd21425_c0" name="Marneral_c0" compartment="c0" charge="0" boundaryCondition="false"/>
<species id="cpd21433_c0" name="Baruol_c0" compartment="c0" charge="0" boundaryCondition="false"/>
<species id="cpd06763_c0" name="E-beta-Ocimene_c0" compartment="c0" charge="0" boundaryCondition="false"/>
<species id="cpd17118_c0" name="beta-Sesquiphellandrene_c0" compartment="c0" charge="0" boundaryCondition="false"/>
<species id="cpd27127_c0" name="GUANOSINE_DIPHOSPHATE_FUCOSE_c0" compartment="c0" charge="-2" boundaryCondition="false"/>
<species id="cpd00634_r0" name="Chlorogenate_r0" compartment="r0" charge="-1" boundaryCondition="false"/>
<species id="cpd02595_r0" name="p-Coumaroyl_quinic_acid_r0" compartment="r0" charge="-1" boundaryCondition="false"/>
<species id="cpd28082_c0" name="Reduced-ferredoxins_c0" compartment="c0" charge="-1" boundaryCondition="false"/>
<species id="cpd27757_c0" name="Oxidized-ferredoxins_c0" compartment="c0" charge="0" boundaryCondition="false"/>
<species id="cpd28082_d0" name="Reduced-ferredoxins_d0" compartment="d0" charge="-1" boundaryCondition="false"/>
<species id="cpd27757_d0" name="Oxidized-ferredoxins_d0" compartment="d0" charge="0" boundaryCondition="false"/>
<species id="cpd22416_c0" name="BCAA-dehydrogenase-2MP-DH-lipoyl_c0" compartment="c0" charge="10000000" boundaryCondition="false"/>
<species id="cpd22419_c0" name="BCAA-dehydrogenase-lipoyl_c0" compartment="c0" charge="10000000" boundaryCondition="false"/>
<species id="cpd22416_d0" name="BCAA-dehydrogenase-2MP-DH-lipoyl_d0" compartment="d0" charge="10000000" boundaryCondition="false"/>
<species id="cpd22419_d0" name="BCAA-dehydrogenase-lipoyl_d0" compartment="d0" charge="10000000" boundaryCondition="false"/>
<species id="cpd00123_d0" name="3-Methyl-2-oxobutanoic_acid_d0" compartment="d0" charge="-1" boundaryCondition="false"/>
<species id="cpd22416_m0" name="BCAA-dehydrogenase-2MP-DH-lipoyl_m0" compartment="m0" charge="10000000" boundaryCondition="false"/>
<species id="cpd22419_m0" name="BCAA-dehydrogenase-lipoyl_m0" compartment="m0" charge="10000000" boundaryCondition="false"/>
<species id="cpd27735_c0" name="Ox-Thioredoxin_c0" compartment="c0" charge="0" boundaryCondition="false"/>
<species id="cpd28060_c0" name="Red-Thioredoxin_c0" compartment="c0" charge="-2" boundaryCondition="false"/>
<species id="cpd27735_d0" name="Ox-Thioredoxin_d0" compartment="d0" charge="0" boundaryCondition="false"/>
<species id="cpd28060_d0" name="Red-Thioredoxin_d0" compartment="d0" charge="-2" boundaryCondition="false"/>
<species id="cpd02274_c0" name="Methyl_beta-D-galactoside_c0" compartment="c0" charge="0" boundaryCondition="false"/>
<species id="cpd27358_c0" name="L-FUCOSE_c0" compartment="c0" charge="0" boundaryCondition="false"/>
<species id="cpd02860_c0" name="Methyl-2-alpha-L-fucopyranosyl-beta-D-galactoside_c0" compartment="c0" charge="0" boundaryCondition="false"/>
<species id="cpd00017_r0" name="S-Adenosyl-L-methionine_r0" compartment="r0" charge="1" boundaryCondition="false"/>
<species id="cpd08359_r0" name="24-Methylenelophenol_r0" compartment="r0" charge="0" boundaryCondition="false"/>
<species id="cpd00019_r0" name="S-Adenosyl-L-homocysteine_r0" compartment="r0" charge="0" boundaryCondition="false"/>
<species id="cpd08360_r0" name="24-Ethylidenelophenol_r0" compartment="r0" charge="0" boundaryCondition="false"/>
<species id="cpd24737_c0" name="3-demethylubiquinol-9_c0" compartment="c0" charge="0" boundaryCondition="false"/>
<species id="cpd25914_c0" name="ubiquinol9_c0" compartment="c0" charge="0" boundaryCondition="false"/>
<species id="cpd22418_c0" name="BCAA-dehydrogenase-DH-lipoyl_c0" compartment="c0" charge="10000000" boundaryCondition="false"/>
<species id="cpd00481_c0" name="2-Methylpropanoyl-CoA_c0" compartment="c0" charge="-4" boundaryCondition="false"/>
<species id="cpd22418_m0" name="BCAA-dehydrogenase-DH-lipoyl_m0" compartment="m0" charge="10000000" boundaryCondition="false"/>
<species id="cpd00481_m0" name="2-Methylpropanoyl-CoA_m0" compartment="m0" charge="-4" boundaryCondition="false"/>
<species id="cpd27830_c0" name="Palmitoleoyl-ACPs_c0" compartment="c0" charge="10000000" boundaryCondition="false"/>
<species id="cpd22077_c0" name="3-oxo-cis-vaccenoyl-ACPs_c0" compartment="c0" charge="10000000" boundaryCondition="false"/>
<species id="cpd27830_d0" name="Palmitoleoyl-ACPs_d0" compartment="d0" charge="10000000" boundaryCondition="false"/>
<species id="cpd22077_d0" name="3-oxo-cis-vaccenoyl-ACPs_d0" compartment="d0" charge="10000000" boundaryCondition="false"/>
<species id="cpd27628_c0" name="N4-{N-acetyl-beta-D-glucosaminyl-1_2-alpha-D-mannosyl-1_3-N-acetyl-beta-D-glucosaminyl-1_2-alpha-D-mannosyl-1_6-beta-D-mannosyl-1_4-N-acetyl-beta-D-glucosaminyl-1_4-alpha-L-fucosyl-1_3-N-acetyl-beta-D-glucosaminyl}asparagine_c0" compartment="c0" charge="0" boundaryCondition="false"/>
<species id="cpd27627_c0" name="GnGn-GP_c0" compartment="c0" charge="0" boundaryCondition="false"/>
<species id="cpd23744_c0" name="GDP-beta-L-fucose_c0" compartment="c0" charge="-2" boundaryCondition="false"/>
<species id="cpd24353_c0" name="CPD-171_c0" compartment="c0" charge="-1" boundaryCondition="false"/>
<species id="cpd26919_c0" name="DOLICHOLP_c0" compartment="c0" charge="-2" boundaryCondition="false"/>
<species id="cpd27630_c0" name="GnGnX-GP_c0" compartment="c0" charge="0" boundaryCondition="false"/>
<species id="cpd27630_g0" name="GnGnX-GP_g0" compartment="g0" charge="0" boundaryCondition="false"/>
<species id="cpd27627_g0" name="GnGn-GP_g0" compartment="g0" charge="0" boundaryCondition="false"/>
<species id="cpd01912_c0" name="L-Fucose_1-phosphate_c0" compartment="c0" charge="-2" boundaryCondition="false"/>
<species id="cpd15390_c0" name="N-Acetyl-alpha-D-galactosamine_1-phosphate_c0" compartment="c0" charge="-2" boundaryCondition="false"/>
<species id="cpd00175_c0" name="UDP-N-acetyl-D-galactosamine_c0" compartment="c0" charge="-2" boundaryCondition="false"/>
<species id="cpd24361_c0" name="CPD-190_c0" compartment="c0" charge="-2" boundaryCondition="false"/>
<species id="cpd03091_c0" name="5-Deoxyadenosine_c0" compartment="c0" charge="0" boundaryCondition="false"/>
<species id="cpd00104_c0" name="Biotin_c0" compartment="c0" charge="-1" boundaryCondition="false"/>
<species id="cpd00060_m0" name="L-Methionine_m0" compartment="m0" charge="0" boundaryCondition="false"/>
<species id="cpd00017_m0" name="S-Adenosyl-L-methionine_m0" compartment="m0" charge="1" boundaryCondition="false"/>
<species id="cpd03091_m0" name="5-Deoxyadenosine_m0" compartment="m0" charge="0" boundaryCondition="false"/>
<species id="cpd01311_m0" name="Dethiobiotin_m0" compartment="m0" charge="-1" boundaryCondition="false"/>
<species id="cpd00104_m0" name="Biotin_m0" compartment="m0" charge="-1" boundaryCondition="false"/>
<species id="cpd27763_c0" name="Oxo-glutarate-dehydro-suc-DH-lipoyl_c0" compartment="c0" charge="10000000" boundaryCondition="false"/>
<species id="cpd27765_c0" name="Oxo-glutarate-dehydrogenase-lipoyl_c0" compartment="c0" charge="10000000" boundaryCondition="false"/>
<species id="cpd27763_m0" name="Oxo-glutarate-dehydro-suc-DH-lipoyl_m0" compartment="m0" charge="10000000" boundaryCondition="false"/>
<species id="cpd27765_m0" name="Oxo-glutarate-dehydrogenase-lipoyl_m0" compartment="m0" charge="10000000" boundaryCondition="false"/>
<species id="cpd00623_r0" name="Sphinganine_r0" compartment="r0" charge="1" boundaryCondition="false"/>
<species id="cpd01879_r0" name="3-Dehydrosphinganine_r0" compartment="r0" charge="1" boundaryCondition="false"/>
<species id="cpd09027_x0" name="5-Hydroxy-2-oxo-4-ureido-2_5-dihydro-1H-imidazole-5-carboxylate_x0" compartment="x0" charge="-1" boundaryCondition="false"/>
<species id="cpd08625_x0" name="5-Hydroxyisourate_x0" compartment="x0" charge="0" boundaryCondition="false"/>
<species id="cpd16343_c0" name="Docosanoyl-CoA_c0" compartment="c0" charge="-4" boundaryCondition="false"/>
<species id="cpd16343_x0" name="Docosanoyl-CoA_x0" compartment="x0" charge="-4" boundaryCondition="false"/>
<species id="cpd26755_c0" name="Crotonyl-ACPs_c0" compartment="c0" charge="10000000" boundaryCondition="false"/>
<species id="cpd22445_c0" name="Beta-3-hydroxybutyryl-ACPs_c0" compartment="c0" charge="10000000" boundaryCondition="false"/>
<species id="cpd26755_d0" name="Crotonyl-ACPs_d0" compartment="d0" charge="10000000" boundaryCondition="false"/>
<species id="cpd22445_d0" name="Beta-3-hydroxybutyryl-ACPs_d0" compartment="d0" charge="10000000" boundaryCondition="false"/>
<species id="cpd22021_c0" name="3-Hydroxy-octanoyl-ACPs_c0" compartment="c0" charge="10000000" boundaryCondition="false"/>
<species id="cpd22021_d0" name="3-Hydroxy-octanoyl-ACPs_d0" compartment="d0" charge="10000000" boundaryCondition="false"/>
<species id="cpd28023_c0" name="R-3-Hydroxypalmitoyl-ACPs_c0" compartment="c0" charge="10000000" boundaryCondition="false"/>
<species id="cpd28023_d0" name="R-3-Hydroxypalmitoyl-ACPs_d0" compartment="d0" charge="10000000" boundaryCondition="false"/>
<species id="cpd26869_c0" name="DIOH-ISOVALERATE_c0" compartment="c0" charge="-1" boundaryCondition="false"/>
<species id="cpd26869_d0" name="DIOH-ISOVALERATE_d0" compartment="d0" charge="-1" boundaryCondition="false"/>
<species id="cpd00498_c0" name="2-Aceto-2-hydroxybutanoate_c0" compartment="c0" charge="-1" boundaryCondition="false"/>
<species id="cpd02535_c0" name="2_3-Dihydroxy-3-methylpentanoate_c0" compartment="c0" charge="-1" boundaryCondition="false"/>
<species id="cpd00498_d0" name="2-Aceto-2-hydroxybutanoate_d0" compartment="d0" charge="-1" boundaryCondition="false"/>
<species id="cpd02535_d0" name="2_3-Dihydroxy-3-methylpentanoate_d0" compartment="d0" charge="-1" boundaryCondition="false"/>
<species id="cpd24271_c0" name="2E-docosenoyl-CoA_c0" compartment="c0" charge="-4" boundaryCondition="false"/>
<species id="cpd24272_c0" name="2E-lignocerenoyl-CoA_c0" compartment="c0" charge="-4" boundaryCondition="false"/>
<species id="cpd15297_c0" name="Tetracosanoyl-CoA_c0" compartment="c0" charge="-4" boundaryCondition="false"/>
<species id="cpd24270_c0" name="2E-arachidoenoyl-CoA_c0" compartment="c0" charge="-4" boundaryCondition="false"/>
<species id="cpd24273_c0" name="2E-cerotenoyl-CoA_c0" compartment="c0" charge="-4" boundaryCondition="false"/>
<species id="cpd26581_c0" name="cerotoyl-CoA_c0" compartment="c0" charge="-4" boundaryCondition="false"/>
<species id="cpd00443_d0" name="4-Aminobenzoate_d0" compartment="d0" charge="-1" boundaryCondition="false"/>
<species id="cpd00048_d0" name="Sulfate_d0" compartment="d0" charge="-2" boundaryCondition="false"/>
<species id="cpd00018_w0" name="AMP_w0" compartment="w0" charge="-2" boundaryCondition="false"/>
<species id="cpd00048_w0" name="Sulfate_w0" compartment="w0" charge="-2" boundaryCondition="false"/>
<species id="cpd00193_w0" name="Adenylyl_sulfate_w0" compartment="w0" charge="-2" boundaryCondition="false"/>
<species id="cpd00193_x0" name="Adenylyl_sulfate_x0" compartment="x0" charge="-2" boundaryCondition="false"/>
<species id="cpd15026_c0" name="3-Hexenal_c0" compartment="c0" charge="0" boundaryCondition="false"/>
<species id="cpd05400_d0" name="3-Hexenol_d0" compartment="d0" charge="0" boundaryCondition="false"/>
<species id="cpd15026_d0" name="3-Hexenal_d0" compartment="d0" charge="0" boundaryCondition="false"/>
<species id="cpd23790_c0" name="E-2-pentenol_c0" compartment="c0" charge="0" boundaryCondition="false"/>
<species id="cpd23789_c0" name="E-2-penten-1-al_c0" compartment="c0" charge="0" boundaryCondition="false"/>
<species id="cpd23790_d0" name="E-2-pentenol_d0" compartment="d0" charge="0" boundaryCondition="false"/>
<species id="cpd23789_d0" name="E-2-penten-1-al_d0" compartment="d0" charge="0" boundaryCondition="false"/>
<species id="cpd28229_c0" name="trans-2-hexenol_c0" compartment="c0" charge="0" boundaryCondition="false"/>
<species id="cpd05405_c0" name="E-2-Hexenal_c0" compartment="c0" charge="0" boundaryCondition="false"/>
<species id="cpd28229_d0" name="trans-2-hexenol_d0" compartment="d0" charge="0" boundaryCondition="false"/>
<species id="cpd05405_d0" name="E-2-Hexenal_d0" compartment="d0" charge="0" boundaryCondition="false"/>
<species id="cpd10089_c0" name="Heptanal_c0" compartment="c0" charge="0" boundaryCondition="false"/>
<species id="cpd15608_c0" name="Heptanoic_acid_c0" compartment="c0" charge="-1" boundaryCondition="false"/>
<species id="cpd01369_d0" name="Allyl_alcohol_d0" compartment="d0" charge="0" boundaryCondition="false"/>
<species id="cpd01044_d0" name="Acrolein_d0" compartment="d0" charge="0" boundaryCondition="false"/>
<species id="cpd00434_x0" name="4-Aminobutyraldehyde_x0" compartment="x0" charge="1" boundaryCondition="false"/>
<species id="cpd00281_x0" name="4-Aminobutanoate_x0" compartment="x0" charge="0" boundaryCondition="false"/>
<species id="cpd01399_c0" name="Maltotetraose_c0" compartment="c0" charge="0" boundaryCondition="false"/>
<species id="cpd01262_c0" name="Maltotriose_c0" compartment="c0" charge="0" boundaryCondition="false"/>
<species id="cpd01355_c0" name="beta-Maltose_c0" compartment="c0" charge="0" boundaryCondition="false"/>
<species id="cpd27666_c0" name="Naringenin_c0" compartment="c0" charge="0" boundaryCondition="false"/>
<species id="cpd27666_n0" name="Naringenin_n0" compartment="n0" charge="0" boundaryCondition="false"/>
<species id="cpd27666_r0" name="Naringenin_r0" compartment="r0" charge="0" boundaryCondition="false"/>
<species id="cpd09793_c0" name="1-Naphthaldehyde_c0" compartment="c0" charge="0" boundaryCondition="false"/>
<species id="cpd09794_c0" name="1-Naphthoic_acid_c0" compartment="c0" charge="-1" boundaryCondition="false"/>
<species id="cpd00540_x0" name="Betaine_x0" compartment="x0" charge="0" boundaryCondition="false"/>
<species id="cpd00447_x0" name="Betaine_aldehyde_x0" compartment="x0" charge="1" boundaryCondition="false"/>
<species id="cpd00322_c0" name="L-Isoleucine_c0" compartment="c0" charge="0" boundaryCondition="false"/>
<species id="cpd00508_c0" name="S-3-Methyl-2-oxopentanoic_acid_c0" compartment="c0" charge="-1" boundaryCondition="false"/>
<species id="cpd00322_d0" name="L-Isoleucine_d0" compartment="d0" charge="0" boundaryCondition="false"/>
<species id="cpd00508_d0" name="S-3-Methyl-2-oxopentanoic_acid_d0" compartment="d0" charge="-1" boundaryCondition="false"/>
<species id="cpd00322_m0" name="L-Isoleucine_m0" compartment="m0" charge="0" boundaryCondition="false"/>
<species id="cpd00508_m0" name="S-3-Methyl-2-oxopentanoic_acid_m0" compartment="m0" charge="-1" boundaryCondition="false"/>
<species id="cpd00107_c0" name="L-Leucine_c0" compartment="c0" charge="0" boundaryCondition="false"/>
<species id="cpd00107_d0" name="L-Leucine_d0" compartment="d0" charge="0" boundaryCondition="false"/>
<species id="cpd00200_d0" name="4-Methyl-2-oxopentanoate_d0" compartment="d0" charge="-1" boundaryCondition="false"/>
<species id="cpd00107_m0" name="L-Leucine_m0" compartment="m0" charge="0" boundaryCondition="false"/>
<species id="cpd00200_m0" name="4-Methyl-2-oxopentanoate_m0" compartment="m0" charge="-1" boundaryCondition="false"/>
<species id="cpd00156_c0" name="L-Valine_c0" compartment="c0" charge="0" boundaryCondition="false"/>
<species id="cpd00156_d0" name="L-Valine_d0" compartment="d0" charge="0" boundaryCondition="false"/>
<species id="cpd00156_m0" name="L-Valine_m0" compartment="m0" charge="0" boundaryCondition="false"/>
<species id="cpd00616_d0" name="L-Arogenate_d0" compartment="d0" charge="-1" boundaryCondition="false"/>
<species id="cpd00066_d0" name="L-Phenylalanine_d0" compartment="d0" charge="0" boundaryCondition="false"/>
<species id="cpd23593_d0" name="CDP-1_2-dipalmitoylglycerol_d0" compartment="d0" charge="-2" boundaryCondition="false"/>
<species id="cpd26147_d0" name="dipalmitoyl_phosphatidate_d0" compartment="d0" charge="-2" boundaryCondition="false"/>
<species id="cpd00137_x0" name="Citrate_x0" compartment="x0" charge="-3" boundaryCondition="false"/>
<species id="cpd26784_m0" name="Cytochromes-C-Oxidized_m0" compartment="m0" charge="0" boundaryCondition="false"/>
<species id="cpd26785_m0" name="Cytochromes-C-Reduced_m0" compartment="m0" charge="-1" boundaryCondition="false"/>
<species id="cpd00330_d0" name="Dihydrofolate_d0" compartment="d0" charge="-2" boundaryCondition="false"/>
<species id="cpd00683_d0" name="Dihydropteroate_d0" compartment="d0" charge="-1" boundaryCondition="false"/>
<species id="cpd00330_m0" name="Dihydrofolate_m0" compartment="m0" charge="-2" boundaryCondition="false"/>
<species id="cpd00683_m0" name="Dihydropteroate_m0" compartment="m0" charge="-1" boundaryCondition="false"/>
<species id="cpd08300_c0" name="dTDP-4-dehydro-6-deoxy-beta-L-mannose_c0" compartment="c0" charge="-2" boundaryCondition="false"/>
<species id="cpd03956_c0" name="Ethylene_c0" compartment="c0" charge="0" boundaryCondition="false"/>
<species id="cpd00909_g0" name="1-Aminocyclopropane-1-carboxylate_g0" compartment="g0" charge="0" boundaryCondition="false"/>
<species id="cpd00059_g0" name="Ascorbate_g0" compartment="g0" charge="-1" boundaryCondition="false"/>
<species id="cpd00335_g0" name="Dehydroascorbate_g0" compartment="g0" charge="-1" boundaryCondition="false"/>
<species id="cpd03956_g0" name="Ethylene_g0" compartment="g0" charge="0" boundaryCondition="false"/>
<species id="cpd00007_g0" name="Oxygen_g0" compartment="g0" charge="0" boundaryCondition="false"/>
<species id="cpd19012_g0" name="Hydrogen_cyanide_g0" compartment="g0" charge="0" boundaryCondition="false"/>
<species id="cpd00909_r0" name="1-Aminocyclopropane-1-carboxylate_r0" compartment="r0" charge="0" boundaryCondition="false"/>
<species id="cpd00059_r0" name="Ascorbate_r0" compartment="r0" charge="-1" boundaryCondition="false"/>
<species id="cpd00335_r0" name="Dehydroascorbate_r0" compartment="r0" charge="-1" boundaryCondition="false"/>
<species id="cpd03956_r0" name="Ethylene_r0" compartment="r0" charge="0" boundaryCondition="false"/>
<species id="cpd19012_r0" name="Hydrogen_cyanide_r0" compartment="r0" charge="0" boundaryCondition="false"/>
<species id="cpd00102_m0" name="D-Glyceraldehyde_3-phosphate_m0" compartment="m0" charge="-2" boundaryCondition="false"/>
<species id="cpd19036_m0" name="beta-D-Fructose_1_6-bisphosphate_m0" compartment="m0" charge="-4" boundaryCondition="false"/>
<species id="cpd28273_c0" name="Trans-D2-decenoyl-ACPs_c0" compartment="c0" charge="10000000" boundaryCondition="false"/>
<species id="cpd28273_d0" name="Trans-D2-decenoyl-ACPs_d0" compartment="d0" charge="10000000" boundaryCondition="false"/>
<species id="cpd00350_d0" name="trans_trans-Farnesyl_diphosphate_d0" compartment="d0" charge="-2" boundaryCondition="false"/>
<species id="cpd00289_m0" name="Geranylgeranyl_diphosphate_m0" compartment="m0" charge="-2" boundaryCondition="false"/>
<species id="cpd00350_m0" name="trans_trans-Farnesyl_diphosphate_m0" compartment="m0" charge="-2" boundaryCondition="false"/>
<species id="cpd00289_r0" name="Geranylgeranyl_diphosphate_r0" compartment="r0" charge="-2" boundaryCondition="false"/>
<species id="cpd00113_r0" name="Isopentenyl_diphosphate_r0" compartment="r0" charge="-2" boundaryCondition="false"/>
<species id="cpd28083_c0" name="Reduced-flavodoxins_c0" compartment="c0" charge="-2" boundaryCondition="false"/>
<species id="cpd27758_c0" name="Oxidized-flavodoxins_c0" compartment="c0" charge="0" boundaryCondition="false"/>
<species id="cpd28083_d0" name="Reduced-flavodoxins_d0" compartment="d0" charge="-2" boundaryCondition="false"/>
<species id="cpd27758_d0" name="Oxidized-flavodoxins_d0" compartment="d0" charge="0" boundaryCondition="false"/>
<species id="cpd00106_m0" name="Fumarate_m0" compartment="m0" charge="-2" boundaryCondition="false"/>
<species id="cpd00820_c0" name="L-Galactono-1_4-lactone_c0" compartment="c0" charge="0" boundaryCondition="false"/>
<species id="cpd26785_c0" name="Cytochromes-C-Reduced_c0" compartment="c0" charge="-1" boundaryCondition="false"/>
<species id="cpd26784_c0" name="Cytochromes-C-Oxidized_c0" compartment="c0" charge="0" boundaryCondition="false"/>
<species id="cpd00059_m0" name="Ascorbate_m0" compartment="m0" charge="-1" boundaryCondition="false"/>
<species id="cpd00820_m0" name="L-Galactono-1_4-lactone_m0" compartment="m0" charge="0" boundaryCondition="false"/>
<species id="cpd00203_m0" name="3-Phospho-D-glyceroyl_phosphate_m0" compartment="m0" charge="-4" boundaryCondition="false"/>
<species id="cpd00203_n0" name="3-Phospho-D-glyceroyl_phosphate_n0" compartment="n0" charge="-4" boundaryCondition="false"/>
<species id="cpd00003_n0" name="NAD_n0" compartment="n0" charge="-1" boundaryCondition="false"/>
<species id="cpd00102_n0" name="D-Glyceraldehyde_3-phosphate_n0" compartment="n0" charge="-2" boundaryCondition="false"/>
<species id="cpd00004_n0" name="NADH_n0" compartment="n0" charge="-2" boundaryCondition="false"/>
<species id="cpd28082_m0" name="Reduced-ferredoxins_m0" compartment="m0" charge="-1" boundaryCondition="false"/>
<species id="cpd27757_m0" name="Oxidized-ferredoxins_m0" compartment="m0" charge="0" boundaryCondition="false"/>
<species id="cpd00145_x0" name="Hydroxypyruvate_x0" compartment="x0" charge="-1" boundaryCondition="false"/>
<species id="cpd00223_x0" name="D-Glycerate_x0" compartment="x0" charge="-1" boundaryCondition="false"/>
<species id="cpd00727_c0" name="2-Phosphoglycolate_c0" compartment="c0" charge="-3" boundaryCondition="false"/>
<species id="cpd00727_d0" name="2-Phosphoglycolate_d0" compartment="d0" charge="-3" boundaryCondition="false"/>
<species id="cpd00727_n0" name="2-Phosphoglycolate_n0" compartment="n0" charge="-3" boundaryCondition="false"/>
<species id="cpd00139_n0" name="Glycolate_n0" compartment="n0" charge="-1" boundaryCondition="false"/>
<species id="cpd10096_c0" name="Dinitrochlorobenzene_c0" compartment="c0" charge="0" boundaryCondition="false"/>
<species id="cpd08051_c0" name="S-2_4-Dinitrophenylglutathione_c0" compartment="c0" charge="-1" boundaryCondition="false"/>
<species id="cpd00099_d0" name="Cl-_d0" compartment="d0" charge="-1" boundaryCondition="false"/>
<species id="cpd10096_d0" name="Dinitrochlorobenzene_d0" compartment="d0" charge="0" boundaryCondition="false"/>
<species id="cpd08051_d0" name="S-2_4-Dinitrophenylglutathione_d0" compartment="d0" charge="-1" boundaryCondition="false"/>
<species id="cpd00099_w0" name="Cl-_w0" compartment="w0" charge="-1" boundaryCondition="false"/>
<species id="cpd00042_w0" name="Glutathione_w0" compartment="w0" charge="-1" boundaryCondition="false"/>
<species id="cpd10096_w0" name="Dinitrochlorobenzene_w0" compartment="w0" charge="0" boundaryCondition="false"/>
<species id="cpd08051_w0" name="S-2_4-Dinitrophenylglutathione_w0" compartment="w0" charge="-1" boundaryCondition="false"/>
<species id="cpd23695_c0" name="tetrahydropteroyl_tri-L-glutamate_c0" compartment="c0" charge="-4" boundaryCondition="false"/>
<species id="cpd02738_c0" name="5-Methyltetrahydropteroyltri-L-glutamate_c0" compartment="c0" charge="-4" boundaryCondition="false"/>
<species id="cpd23695_d0" name="tetrahydropteroyl_tri-L-glutamate_d0" compartment="d0" charge="-4" boundaryCondition="false"/>
<species id="cpd02738_d0" name="5-Methyltetrahydropteroyltri-L-glutamate_d0" compartment="d0" charge="-4" boundaryCondition="false"/>
<species id="cpd15027_d0" name="12-Oxo-9Z-dodecenoic_acid_d0" compartment="d0" charge="-1" boundaryCondition="false"/>
<species id="cpd02873_d0" name="9Z_11E-13S-13-Hydroperoxyoctadeca-9_11-dienoic_acid_d0" compartment="d0" charge="-1" boundaryCondition="false"/>
<species id="cpd15611_d0" name="hexaldehyde_d0" compartment="d0" charge="0" boundaryCondition="false"/>
<species id="cpd02625_c0" name="L-1-Pyrroline-3-hydroxy-5-carboxylate_c0" compartment="c0" charge="-1" boundaryCondition="false"/>
<species id="cpd00851_c0" name="Hydroxyproline_c0" compartment="c0" charge="0" boundaryCondition="false"/>
<species id="cpd08615_d0" name="1-Hydroxy-2-methyl-2-butenyl_4-diphosphate_d0" compartment="d0" charge="-2" boundaryCondition="false"/>
<species id="cpd00130_x0" name="S-Malate_x0" compartment="x0" charge="-2" boundaryCondition="false"/>
<species id="cpd01329_c0" name="Maltohexaose_c0" compartment="c0" charge="0" boundaryCondition="false"/>
<species id="cpd03718_c0" name="Celloheptaose_c0" compartment="c0" charge="0" boundaryCondition="false"/>
<species id="cpd00439_c0" name="Mandelonitrile_c0" compartment="c0" charge="0" boundaryCondition="false"/>
<species id="cpd27437_c0" name="MANNOSE_c0" compartment="c0" charge="0" boundaryCondition="false"/>
<species id="cpd00235_m0" name="D-Mannose_6-phosphate_m0" compartment="m0" charge="-2" boundaryCondition="false"/>
<species id="cpd27437_m0" name="MANNOSE_m0" compartment="m0" charge="0" boundaryCondition="false"/>
<species id="cpd00274_m0" name="L-Citrulline_m0" compartment="m0" charge="0" boundaryCondition="false"/>
<species id="cpd00146_m0" name="Carbamoyl_phosphate_m0" compartment="m0" charge="-2" boundaryCondition="false"/>
<species id="cpd00858_m0" name="L-Glutamate_5-semialdehyde_m0" compartment="m0" charge="0" boundaryCondition="false"/>
<species id="cpd00080_d0" name="sn-Glycerol_3-phosphate_d0" compartment="d0" charge="-2" boundaryCondition="false"/>
<species id="cpd23599_d0" name="1_2-dipalmitoyl-phosphatidylglycerol-phosphate_d0" compartment="d0" charge="-3" boundaryCondition="false"/>
<species id="cpd00080_m0" name="sn-Glycerol_3-phosphate_m0" compartment="m0" charge="-2" boundaryCondition="false"/>
<species id="cpd23593_m0" name="CDP-1_2-dipalmitoylglycerol_m0" compartment="m0" charge="-2" boundaryCondition="false"/>
<species id="cpd23599_m0" name="1_2-dipalmitoyl-phosphatidylglycerol-phosphate_m0" compartment="m0" charge="-3" boundaryCondition="false"/>
<species id="cpd00080_v0" name="sn-Glycerol_3-phosphate_v0" compartment="v0" charge="-2" boundaryCondition="false"/>
<species id="cpd23593_v0" name="CDP-1_2-dipalmitoylglycerol_v0" compartment="v0" charge="-2" boundaryCondition="false"/>
<species id="cpd00046_v0" name="CMP_v0" compartment="v0" charge="-2" boundaryCondition="false"/>
<species id="cpd23599_v0" name="1_2-dipalmitoyl-phosphatidylglycerol-phosphate_v0" compartment="v0" charge="-3" boundaryCondition="false"/>
<species id="cpd27797_c0" name="PLASTOQUINONE_c0" compartment="c0" charge="0" boundaryCondition="false"/>
<species id="cpd27796_c0" name="PLASTOQUINOL-1_c0" compartment="c0" charge="0" boundaryCondition="false"/>
<species id="cpd27884_c0" name="Plastocyanin-Reduced_c0" compartment="c0" charge="-1" boundaryCondition="false"/>
<species id="cpd27746_c0" name="Oxidized-Plastocyanins_c0" compartment="c0" charge="0" boundaryCondition="false"/>
<species id="cpd27797_d0" name="PLASTOQUINONE_d0" compartment="d0" charge="0" boundaryCondition="false"/>
<species id="cpd27796_d0" name="PLASTOQUINOL-1_d0" compartment="d0" charge="0" boundaryCondition="false"/>
<species id="cpd27884_d0" name="Plastocyanin-Reduced_d0" compartment="d0" charge="-1" boundaryCondition="false"/>
<species id="cpd27746_d0" name="Oxidized-Plastocyanins_d0" compartment="d0" charge="0" boundaryCondition="false"/>
<species id="cpd01680_c0" name="N1-Acetylspermine_c0" compartment="c0" charge="3" boundaryCondition="false"/>
<species id="cpd00470_c0" name="N1-Acetylspermidine_c0" compartment="c0" charge="2" boundaryCondition="false"/>
<species id="cpd01680_x0" name="N1-Acetylspermine_x0" compartment="x0" charge="3" boundaryCondition="false"/>
<species id="cpd00470_x0" name="N1-Acetylspermidine_x0" compartment="x0" charge="2" boundaryCondition="false"/>
<species id="cpd11632_d0" name="hn_d0" compartment="d0" charge="0" boundaryCondition="false"/>
<species id="cpd02775_d0" name="4-Amino-2-methyl-5-phosphomethylpyrimidine_d0" compartment="d0" charge="-2" boundaryCondition="false"/>
<species id="cpd00204_d0" name="CO_d0" compartment="d0" charge="1" boundaryCondition="false"/>
<species id="cpd03091_d0" name="5-Deoxyadenosine_d0" compartment="d0" charge="0" boundaryCondition="false"/>
<species id="cpd02431_m0" name="S-1-Pyrroline-5-carboxylate_m0" compartment="m0" charge="-1" boundaryCondition="false"/>
<species id="cpd00169_x0" name="3-Phospho-D-glycerate_x0" compartment="x0" charge="-3" boundaryCondition="false"/>
<species id="cpd00871_x0" name="D-Ribulose_1_5-bisphosphate_x0" compartment="x0" charge="-4" boundaryCondition="false"/>
<species id="cpd22899_c0" name="IAA-Gly_c0" compartment="c0" charge="-1" boundaryCondition="false"/>
<species id="cpd00018_n0" name="AMP_n0" compartment="n0" charge="-2" boundaryCondition="false"/>
<species id="cpd22899_n0" name="IAA-Gly_n0" compartment="n0" charge="-1" boundaryCondition="false"/>
<species id="cpd00033_n0" name="Glycine_n0" compartment="n0" charge="0" boundaryCondition="false"/>
<species id="cpd22900_c0" name="IAA-Ile_c0" compartment="c0" charge="-1" boundaryCondition="false"/>
<species id="cpd22901_c0" name="IAA-Met_c0" compartment="c0" charge="-1" boundaryCondition="false"/>
<species id="cpd22901_n0" name="IAA-Met_n0" compartment="n0" charge="-1" boundaryCondition="false"/>
<species id="cpd22902_c0" name="IAA-Tyr_c0" compartment="c0" charge="-1" boundaryCondition="false"/>
<species id="cpd00069_n0" name="L-Tyrosine_n0" compartment="n0" charge="0" boundaryCondition="false"/>
<species id="cpd22902_n0" name="IAA-Tyr_n0" compartment="n0" charge="-1" boundaryCondition="false"/>
<species id="cpd22903_c0" name="IAA-Trp_c0" compartment="c0" charge="-1" boundaryCondition="false"/>
<species id="cpd22903_n0" name="IAA-Trp_n0" compartment="n0" charge="-1" boundaryCondition="false"/>
<species id="cpd00065_n0" name="L-Tryptophan_n0" compartment="n0" charge="0" boundaryCondition="false"/>
<species id="cpd22904_c0" name="IAA-Pro_c0" compartment="c0" charge="-1" boundaryCondition="false"/>
<species id="cpd19962_c0" name="--Jasmonoyl-L-isoleucine_c0" compartment="c0" charge="-1" boundaryCondition="false"/>
<species id="cpd25460_c0" name="E_E-geranyllinalool_c0" compartment="c0" charge="0" boundaryCondition="false"/>
<species id="cpd22920_c0" name="-7-iso-JA-L-Ile_c0" compartment="c0" charge="-1" boundaryCondition="false"/>
<species id="cpd20869_r0" name="18-Hydroxyoleate_r0" compartment="r0" charge="-1" boundaryCondition="false"/>
<species id="cpd00501_c0" name="beta-D-Glucose_1-phosphate_c0" compartment="c0" charge="-2" boundaryCondition="false"/>
<species id="cpd22977_c0" name="triketide_pyrone_c0" compartment="c0" charge="0" boundaryCondition="false"/>
<species id="cpd03124_c0" name="Hexanoyl-CoA_c0" compartment="c0" charge="-4" boundaryCondition="false"/>
<species id="cpd22979_x0" name="OPC8-trans-2-enoyl-CoA_x0" compartment="x0" charge="-4" boundaryCondition="false"/>
<species id="cpd22980_c0" name="OPC8-3-hydroxyacyl-CoA_c0" compartment="c0" charge="-4" boundaryCondition="false"/>
<species id="cpd22979_c0" name="OPC8-trans-2-enoyl-CoA_c0" compartment="c0" charge="-4" boundaryCondition="false"/>
<species id="cpd22980_x0" name="OPC8-3-hydroxyacyl-CoA_x0" compartment="x0" charge="-4" boundaryCondition="false"/>
<species id="cpd22981_c0" name="OPC8-3-ketoacyl-CoA_c0" compartment="c0" charge="-4" boundaryCondition="false"/>
<species id="cpd22981_x0" name="OPC8-3-ketoacyl-CoA_x0" compartment="x0" charge="-4" boundaryCondition="false"/>
<species id="cpd22984_c0" name="OPC6-3-ketoacyl-CoA_c0" compartment="c0" charge="-4" boundaryCondition="false"/>
<species id="cpd22983_c0" name="OPC6-3-hydroxyacyl-CoA_c0" compartment="c0" charge="-4" boundaryCondition="false"/>
<species id="cpd22984_x0" name="OPC6-3-ketoacyl-CoA_x0" compartment="x0" charge="-4" boundaryCondition="false"/>
<species id="cpd22983_x0" name="OPC6-3-hydroxyacyl-CoA_x0" compartment="x0" charge="-4" boundaryCondition="false"/>
<species id="cpd22987_c0" name="OPC4-3-ketoacyl-CoA_c0" compartment="c0" charge="-4" boundaryCondition="false"/>
<species id="cpd22986_c0" name="OPC4-3-hydroxyacyl-CoA_c0" compartment="c0" charge="-4" boundaryCondition="false"/>
<species id="cpd22987_x0" name="OPC4-3-ketoacyl-CoA_x0" compartment="x0" charge="-4" boundaryCondition="false"/>
<species id="cpd22986_x0" name="OPC4-3-hydroxyacyl-CoA_x0" compartment="x0" charge="-4" boundaryCondition="false"/>
<species id="cpd22982_c0" name="OPC6-trans-2-enoyl-CoA_c0" compartment="c0" charge="-4" boundaryCondition="false"/>
<species id="cpd22982_x0" name="OPC6-trans-2-enoyl-CoA_x0" compartment="x0" charge="-4" boundaryCondition="false"/>
<species id="cpd22985_c0" name="OPC4-trans-2-enoyl-CoA_c0" compartment="c0" charge="-4" boundaryCondition="false"/>
<species id="cpd22985_x0" name="OPC4-trans-2-enoyl-CoA_x0" compartment="x0" charge="-4" boundaryCondition="false"/>
<species id="cpd15047_x0" name="OPC6-CoA_x0" compartment="x0" charge="-4" boundaryCondition="false"/>
<species id="cpd00116_c0" name="Methanol_c0" compartment="c0" charge="0" boundaryCondition="false"/>
<species id="cpd22713_c0" name="IAA_methyl_ester_c0" compartment="c0" charge="0" boundaryCondition="false"/>
<species id="cpd09060_c0" name="beta-Ionone_c0" compartment="c0" charge="0" boundaryCondition="false"/>
<species id="cpd23843_c0" name="beta-apo-10-carotenal_c0" compartment="c0" charge="0" boundaryCondition="false"/>
<species id="cpd09060_d0" name="beta-Ionone_d0" compartment="d0" charge="0" boundaryCondition="false"/>
<species id="cpd23843_d0" name="beta-apo-10-carotenal_d0" compartment="d0" charge="0" boundaryCondition="false"/>
<species id="cpd27318_c0" name="Jasmonic-Acids_c0" compartment="c0" charge="-1" boundaryCondition="false"/>
<species id="cpd27508_c0" name="Methyl-Jasmonates_c0" compartment="c0" charge="0" boundaryCondition="false"/>
<species id="cpd23035_c0" name="4-methylumbelliferyl_glucoside_c0" compartment="c0" charge="0" boundaryCondition="false"/>
<species id="cpd01976_c0" name="4-Methylumbelliferone_c0" compartment="c0" charge="0" boundaryCondition="false"/>
<species id="cpd05158_c0" name="Gentiobiose_c0" compartment="c0" charge="0" boundaryCondition="false"/>
<species id="cpd23048_c0" name="5-hydroxyindole_thiazolidine_carboxylate_c0" compartment="c0" charge="0" boundaryCondition="false"/>
<species id="cpd03345_c0" name="5-Hydroxyindoleacetaldehyde_c0" compartment="c0" charge="0" boundaryCondition="false"/>
<species id="cpd06158_c0" name="Esculetin_c0" compartment="c0" charge="0" boundaryCondition="false"/>
<species id="cpd06159_c0" name="Esculin_c0" compartment="c0" charge="0" boundaryCondition="false"/>
<species id="cpd23083_c0" name="7_8-dihydromonapterin_c0" compartment="c0" charge="0" boundaryCondition="false"/>
<species id="cpd26627_c0" name="22R_23R-28-homobrassinolide_c0" compartment="c0" charge="0" boundaryCondition="false"/>
<species id="cpd23095_c0" name="22R_23R-28-homobrassinolide-22-sulfate_c0" compartment="c0" charge="-1" boundaryCondition="false"/>
<species id="cpd23096_c0" name="22R_23R-28-homocastasterone_c0" compartment="c0" charge="0" boundaryCondition="false"/>
<species id="cpd23097_c0" name="22R_23R-28-homocastasterone-22-O-sulfate_c0" compartment="c0" charge="-1" boundaryCondition="false"/>
<species id="cpd23100_c0" name="24-epicathasterone_c0" compartment="c0" charge="0" boundaryCondition="false"/>
<species id="cpd23101_c0" name="24-epicathasterone-22-O-sulfate_c0" compartment="c0" charge="-1" boundaryCondition="false"/>
<species id="cpd26527_c0" name="4-aminobenzoyl-glutamate_c0" compartment="c0" charge="-2" boundaryCondition="false"/>
<species id="cpd23104_c0" name="N-4-hydroxy-3-methoxybenzoyl-L-glutamate_c0" compartment="c0" charge="-2" boundaryCondition="false"/>
<species id="cpd04073_c0" name="Vanillate_c0" compartment="c0" charge="-1" boundaryCondition="false"/>
<species id="cpd23105_c0" name="BA-Glu_c0" compartment="c0" charge="-2" boundaryCondition="false"/>
<species id="cpd23106_c0" name="4HBA-Glu_c0" compartment="c0" charge="-2" boundaryCondition="false"/>
<species id="cpd00881_r0" name="Caffeate_r0" compartment="r0" charge="-1" boundaryCondition="false"/>
<species id="cpd00604_r0" name="4-Coumarate_r0" compartment="r0" charge="-1" boundaryCondition="false"/>
<species id="cpd18052_c0" name="N1_N5_N10-Tricaffeoyl_spermidine_c0" compartment="c0" charge="0" boundaryCondition="false"/>
<species id="cpd18053_c0" name="N1_N5_N10-Triferuloyl_spermidine_c0" compartment="c0" charge="0" boundaryCondition="false"/>
<species id="cpd23047_c0" name="N_N-bis5-hydroxyferuloyl-N-sinapoylspermidine_c0" compartment="c0" charge="0" boundaryCondition="false"/>
<species id="cpd18054_c0" name="N1_N5_N10-Tri-hydroxyferuloyl-spermidine_c0" compartment="c0" charge="0" boundaryCondition="false"/>
<species id="cpd00023_n0" name="L-Glutamate_n0" compartment="n0" charge="-1" boundaryCondition="false"/>
<species id="cpd00016_n0" name="Pyridoxal_phosphate_n0" compartment="n0" charge="-2" boundaryCondition="false"/>
<species id="cpd00053_n0" name="L-Glutamine_n0" compartment="n0" charge="0" boundaryCondition="false"/>
<species id="cpd00102_w0" name="D-Glyceraldehyde_3-phosphate_w0" compartment="w0" charge="-2" boundaryCondition="false"/>
<species id="cpd00023_w0" name="L-Glutamate_w0" compartment="w0" charge="-1" boundaryCondition="false"/>
<species id="cpd00101_w0" name="D-Ribose_5-phosphate_w0" compartment="w0" charge="-2" boundaryCondition="false"/>
<species id="cpd00016_w0" name="Pyridoxal_phosphate_w0" compartment="w0" charge="-2" boundaryCondition="false"/>
<species id="cpd00053_w0" name="L-Glutamine_w0" compartment="w0" charge="0" boundaryCondition="false"/>
<species id="cpd23357_c0" name="GA9_methyl_ester_c0" compartment="c0" charge="0" boundaryCondition="false"/>
<species id="cpd23358_c0" name="GA4_c0" compartment="c0" charge="0" boundaryCondition="false"/>
<species id="cpd23359_c0" name="GA20_methyl_ester_c0" compartment="c0" charge="0" boundaryCondition="false"/>
<species id="cpd27794_c0" name="phytosphingosine-1-P_c0" compartment="c0" charge="-1" boundaryCondition="false"/>
<species id="cpd23365_c0" name="GA34_methyl_ester_c0" compartment="c0" charge="0" boundaryCondition="false"/>
<species id="cpd21207_c0" name="8-Oxo-dGMP_c0" compartment="c0" charge="-2" boundaryCondition="false"/>
<species id="cpd26323_c0" name="8-oxo-7_8-dihydro-2-dGTP_c0" compartment="c0" charge="-4" boundaryCondition="false"/>
<species id="cpd23376_c0" name="8-oxo-GMP_c0" compartment="c0" charge="-2" boundaryCondition="false"/>
<species id="cpd23375_c0" name="8-oxo-GTP_c0" compartment="c0" charge="-4" boundaryCondition="false"/>
<species id="cpd23377_c0" name="9-cis-neurosporene_c0" compartment="c0" charge="0" boundaryCondition="false"/>
<species id="cpd21005_c0" name="7_9_9-tricis-Neurosporene_c0" compartment="c0" charge="0" boundaryCondition="false"/>
<species id="cpd23377_d0" name="9-cis-neurosporene_d0" compartment="d0" charge="0" boundaryCondition="false"/>
<species id="cpd21005_d0" name="7_9_9-tricis-Neurosporene_d0" compartment="d0" charge="0" boundaryCondition="false"/>
<species id="cpd23378_c0" name="7_9-cis-lycopene_c0" compartment="c0" charge="0" boundaryCondition="false"/>
<species id="cpd23378_d0" name="7_9-cis-lycopene_d0" compartment="d0" charge="0" boundaryCondition="false"/>
<species id="cpd23383_c0" name="2-phenylacetonitrile_oxide_c0" compartment="c0" charge="0" boundaryCondition="false"/>
<species id="cpd14796_c0" name="Z-Phenylacetaldehyde_oxime_c0" compartment="c0" charge="0" boundaryCondition="false"/>
<species id="cpd23383_r0" name="2-phenylacetonitrile_oxide_r0" compartment="r0" charge="0" boundaryCondition="false"/>
<species id="cpd14796_r0" name="Z-Phenylacetaldehyde_oxime_r0" compartment="r0" charge="0" boundaryCondition="false"/>
<species id="cpd23709_c0" name="Z-3-indoleacetaldoxime_c0" compartment="c0" charge="0" boundaryCondition="false"/>
<species id="cpd23386_c0" name="indole-3-acetonitrile_oxide_c0" compartment="c0" charge="0" boundaryCondition="false"/>
<species id="cpd23709_r0" name="Z-3-indoleacetaldoxime_r0" compartment="r0" charge="0" boundaryCondition="false"/>
<species id="cpd23386_r0" name="indole-3-acetonitrile_oxide_r0" compartment="r0" charge="0" boundaryCondition="false"/>
<species id="cpd23389_c0" name="4-methylthiobutanonitrile_oxide_c0" compartment="c0" charge="0" boundaryCondition="false"/>
<species id="cpd17431_c0" name="4-Methylthiobutanaldoxime_c0" compartment="c0" charge="0" boundaryCondition="false"/>
<species id="cpd23389_r0" name="4-methylthiobutanonitrile_oxide_r0" compartment="r0" charge="0" boundaryCondition="false"/>
<species id="cpd17431_r0" name="4-Methylthiobutanaldoxime_r0" compartment="r0" charge="0" boundaryCondition="false"/>
<species id="cpd23392_c0" name="5-methylthiopentanonitrile_oxide_c0" compartment="c0" charge="0" boundaryCondition="false"/>
<species id="cpd17435_c0" name="5-Methylthiopentanaldoxime_c0" compartment="c0" charge="0" boundaryCondition="false"/>
<species id="cpd23392_r0" name="5-methylthiopentanonitrile_oxide_r0" compartment="r0" charge="0" boundaryCondition="false"/>
<species id="cpd17435_r0" name="5-Methylthiopentanaldoxime_r0" compartment="r0" charge="0" boundaryCondition="false"/>
<species id="cpd23395_c0" name="6-methylthiohexanonitrile_oxide_c0" compartment="c0" charge="0" boundaryCondition="false"/>
<species id="cpd17436_c0" name="6-Methylthiohexanaldoxime_c0" compartment="c0" charge="0" boundaryCondition="false"/>
<species id="cpd23395_r0" name="6-methylthiohexanonitrile_oxide_r0" compartment="r0" charge="0" boundaryCondition="false"/>
<species id="cpd17436_r0" name="6-Methylthiohexanaldoxime_r0" compartment="r0" charge="0" boundaryCondition="false"/>
<species id="cpd23398_c0" name="7-methylthioheptanonitrile_oxide_c0" compartment="c0" charge="0" boundaryCondition="false"/>
<species id="cpd17438_c0" name="7-Methylthioheptanaldoxime_c0" compartment="c0" charge="0" boundaryCondition="false"/>
<species id="cpd23398_r0" name="7-methylthioheptanonitrile_oxide_r0" compartment="r0" charge="0" boundaryCondition="false"/>
<species id="cpd17438_r0" name="7-Methylthioheptanaldoxime_r0" compartment="r0" charge="0" boundaryCondition="false"/>
<species id="cpd17440_c0" name="8-Methylthiooctanaldoxime_c0" compartment="c0" charge="0" boundaryCondition="false"/>
<species id="cpd23401_c0" name="8-methylthiooctanonitrile_oxide_c0" compartment="c0" charge="0" boundaryCondition="false"/>
<species id="cpd17440_r0" name="8-Methylthiooctanaldoxime_r0" compartment="r0" charge="0" boundaryCondition="false"/>
<species id="cpd23401_r0" name="8-methylthiooctanonitrile_oxide_r0" compartment="r0" charge="0" boundaryCondition="false"/>
<species id="cpd17442_c0" name="9-Methylthiononanaldoxime_c0" compartment="c0" charge="0" boundaryCondition="false"/>
<species id="cpd23404_c0" name="9-methylthiononanonitrile_oxide_c0" compartment="c0" charge="0" boundaryCondition="false"/>
<species id="cpd17442_r0" name="9-Methylthiononanaldoxime_r0" compartment="r0" charge="0" boundaryCondition="false"/>
<species id="cpd23404_r0" name="9-methylthiononanonitrile_oxide_r0" compartment="r0" charge="0" boundaryCondition="false"/>
<species id="cpd23384_c0" name="S-Z-Phenylacetohydroximoyl-L-glutathione_c0" compartment="c0" charge="-1" boundaryCondition="false"/>
<species id="cpd23387_c0" name="indole-3-acetohydroximoyl-glutathione_c0" compartment="c0" charge="-1" boundaryCondition="false"/>
<species id="cpd23385_c0" name="N-S-Z-phenylacetohydroximoyl-L-cysteinylglycine_c0" compartment="c0" charge="0" boundaryCondition="false"/>
<species id="cpd23388_c0" name="indole-3-acetohydroximoyl-cysteinylglycine_c0" compartment="c0" charge="0" boundaryCondition="false"/>
<species id="cpd23391_c0" name="4-methylthiobutylhydroximoyl-cysteinylglycine_c0" compartment="c0" charge="0" boundaryCondition="false"/>
<species id="cpd23390_c0" name="4-methylthiobutylhydroximoyl-glutathione_c0" compartment="c0" charge="-1" boundaryCondition="false"/>
<species id="cpd23394_c0" name="5-methylthiopentylhydroximoyl-cysteinylglycine_c0" compartment="c0" charge="0" boundaryCondition="false"/>
<species id="cpd23393_c0" name="5-methylthiopentylhydroximoyl-glutathione_c0" compartment="c0" charge="-1" boundaryCondition="false"/>
<species id="cpd23396_c0" name="6-methylthiohexylhydroximoyl-glutathione_c0" compartment="c0" charge="-1" boundaryCondition="false"/>
<species id="cpd23397_c0" name="6-methylthiohexylhydroximoyl-cysteinylglycine_c0" compartment="c0" charge="0" boundaryCondition="false"/>
<species id="cpd23399_c0" name="7-methylthioheptylhydroximoyl-glutathione_c0" compartment="c0" charge="-1" boundaryCondition="false"/>
<species id="cpd23400_c0" name="7-methylthioheptylhydroximoyl-cysteinylglycine_c0" compartment="c0" charge="0" boundaryCondition="false"/>
<species id="cpd23403_c0" name="8-methylthiooctylhydroximoyl-cysteinylglycine_c0" compartment="c0" charge="0" boundaryCondition="false"/>
<species id="cpd23402_c0" name="8-methylthiooctylhydroximoyl-glutathione_c0" compartment="c0" charge="-1" boundaryCondition="false"/>
<species id="cpd23406_c0" name="9-methylthiononylhydroximoyl-cysteinylglycine_c0" compartment="c0" charge="0" boundaryCondition="false"/>
<species id="cpd23405_c0" name="9-methylthiononylhydroximoyl-glutathione_c0" compartment="c0" charge="-1" boundaryCondition="false"/>
<species id="cpd15612_c0" name="L-seryl-glycine_c0" compartment="c0" charge="0" boundaryCondition="false"/>
<species id="cpd26636_c0" name="5-methylthiopentylhydroximate_c0" compartment="c0" charge="-1" boundaryCondition="false"/>
<species id="cpd26637_c0" name="6-methylthiohexylhydroximate_c0" compartment="c0" charge="-1" boundaryCondition="false"/>
<species id="cpd26638_c0" name="7-methylthioheptylhydroximate_c0" compartment="c0" charge="-1" boundaryCondition="false"/>
<species id="cpd26639_c0" name="8-methylthiooctylhydroximate_c0" compartment="c0" charge="-1" boundaryCondition="false"/>
<species id="cpd26640_c0" name="9-methylthiononylhydroximate_c0" compartment="c0" charge="-1" boundaryCondition="false"/>
<species id="cpd14694_r0" name="Abscisic_acid_glucose_ester_r0" compartment="r0" charge="0" boundaryCondition="false"/>
<species id="cpd00190_r0" name="beta-D-Glucose_r0" compartment="r0" charge="0" boundaryCondition="false"/>
<species id="cpd02172_d0" name="all-trans-Nonaprenyl_diphosphate_d0" compartment="d0" charge="-2" boundaryCondition="false"/>
<species id="cpd02172_r0" name="all-trans-Nonaprenyl_diphosphate_r0" compartment="r0" charge="-2" boundaryCondition="false"/>
<species id="cpd17833_c0" name="7-Oxateasterone_c0" compartment="c0" charge="0" boundaryCondition="false"/>
<species id="cpd14527_c0" name="Teasterone_c0" compartment="c0" charge="0" boundaryCondition="false"/>
<species id="cpd17835_c0" name="7-Oxatyphasterol_c0" compartment="c0" charge="0" boundaryCondition="false"/>
<species id="cpd16290_c0" name="Farnesoic_acid_c0" compartment="c0" charge="-1" boundaryCondition="false"/>
<species id="cpd16291_c0" name="Methyl_farnesoate_c0" compartment="c0" charge="0" boundaryCondition="false"/>
<species id="cpd24271_r0" name="2E-docosenoyl-CoA_r0" compartment="r0" charge="-4" boundaryCondition="false"/>
<species id="cpd24267_r0" name="3R-3-hydroxy-behenoyl-CoA_r0" compartment="r0" charge="-4" boundaryCondition="false"/>
<species id="cpd24272_r0" name="2E-lignocerenoyl-CoA_r0" compartment="r0" charge="-4" boundaryCondition="false"/>
<species id="cpd24268_r0" name="3R-3-hydroxy-lignoceroyl-CoA_r0" compartment="r0" charge="-4" boundaryCondition="false"/>
<species id="cpd24273_r0" name="2E-cerotenoyl-CoA_r0" compartment="r0" charge="-4" boundaryCondition="false"/>
<species id="cpd24269_r0" name="3R-3-hydroxy-cerotoyl-CoA_r0" compartment="r0" charge="-4" boundaryCondition="false"/>
<species id="cpd25885_c0" name="2-methoxy-6-all_trans-nonaprenyl-2-methoxy-1_4-benzoquinol_c0" compartment="c0" charge="0" boundaryCondition="false"/>
<species id="cpd25887_c0" name="2-nonaprenyl-3-methyl-6-methoxy-1_4-benzoquinol_c0" compartment="c0" charge="0" boundaryCondition="false"/>
<species id="cpd25897_c0" name="3-3_7_11_15_19_23-nonamethyltetracosa-2_6_10_14_18_22-hexaenyl_-4-hydroxy-5-methoxy-benzoic_acid_c0" compartment="c0" charge="-1" boundaryCondition="false"/>
<species id="cpd25895_c0" name="3_4-dihydroxy-5-all-trans-nonaprenylbenzoate_c0" compartment="c0" charge="-1" boundaryCondition="false"/>
<species id="cpd08668_c0" name="Gibberellin_A8-catabolite_c0" compartment="c0" charge="-2" boundaryCondition="false"/>
<species id="cpd02249_c0" name="Gibberellin_A8_c0" compartment="c0" charge="-1" boundaryCondition="false"/>
<species id="cpd19013_c0" name="NH4_c0" compartment="c0" charge="1" boundaryCondition="false"/>
<species id="cpd23611_c0" name="29-norlanosterol_c0" compartment="c0" charge="0" boundaryCondition="false"/>
<species id="cpd23610_c0" name="31-norcycloartenol_c0" compartment="c0" charge="0" boundaryCondition="false"/>
<species id="cpd23612_c0" name="4alpha-methyl-5alpha-cholesta-8_14_24-trien-3beta-ol_c0" compartment="c0" charge="0" boundaryCondition="false"/>
<species id="cpd23612_r0" name="4alpha-methyl-5alpha-cholesta-8_14_24-trien-3beta-ol_r0" compartment="r0" charge="0" boundaryCondition="false"/>
<species id="cpd23611_r0" name="29-norlanosterol_r0" compartment="r0" charge="0" boundaryCondition="false"/>
<species id="cpd03035_c0" name="4alpha-Methylzymosterol_c0" compartment="c0" charge="0" boundaryCondition="false"/>
<species id="cpd23614_c0" name="24-dehydrolophenol_c0" compartment="c0" charge="0" boundaryCondition="false"/>
<species id="cpd25459_c0" name="1-buten-3-one_c0" compartment="c0" charge="0" boundaryCondition="false"/>
<species id="cpd06597_c0" name="Nerolidol_c0" compartment="c0" charge="0" boundaryCondition="false"/>
<species id="cpd25457_c0" name="3E-4_8-dimethyl-1_3_7-nonatriene_c0" compartment="c0" charge="0" boundaryCondition="false"/>
<species id="cpd23640_c0" name="4alpha-carboxy_4beta_14alpha-dimethyl-9beta_19-cyclo-5alpha-cholest-24-en-3beta-ol_c0" compartment="c0" charge="-1" boundaryCondition="false"/>
<species id="cpd23641_c0" name="4alpha_14alpha-dimethyl-9beta_19-cyclo-5alpha-cholest-24-en-3-one_c0" compartment="c0" charge="0" boundaryCondition="false"/>
<species id="cpd23647_c0" name="4alpha-carboxy-5alpha-cholesta-7_24-dien-3beta-ol_c0" compartment="c0" charge="-1" boundaryCondition="false"/>
<species id="cpd23648_c0" name="5alpha-cholesta-7_24-dien-3-one_c0" compartment="c0" charge="0" boundaryCondition="false"/>
<species id="cpd01989_c0" name="Benzyl_isothiocyanate_c0" compartment="c0" charge="0" boundaryCondition="false"/>
<species id="cpd23692_c0" name="benzylglucosinolate_aglycone_c0" compartment="c0" charge="-2" boundaryCondition="false"/>
<species id="cpd20964_d0" name="N-Hydroxy-L-tryptophan_d0" compartment="d0" charge="-1" boundaryCondition="false"/>
<species id="cpd00065_d0" name="L-Tryptophan_d0" compartment="d0" charge="0" boundaryCondition="false"/>
<species id="cpd20965_d0" name="N_N-Dihydroxy-L-tryptophan_d0" compartment="d0" charge="-1" boundaryCondition="false"/>
<species id="cpd01880_d0" name="Indole-3-acetaldehyde_oxime_d0" compartment="d0" charge="0" boundaryCondition="false"/>
<species id="cpd01880_c0" name="Indole-3-acetaldehyde_oxime_c0" compartment="c0" charge="0" boundaryCondition="false"/>
<species id="cpd11229_c0" name="N-Benzylformamide_c0" compartment="c0" charge="0" boundaryCondition="false"/>
<species id="cpd00237_c0" name="Androstenedione_c0" compartment="c0" charge="0" boundaryCondition="false"/>
<species id="cpd00511_c0" name="5alpha-Androstane-3_17-dione_c0" compartment="c0" charge="0" boundaryCondition="false"/>
<species id="cpd23727_c0" name="3_5-didehydroshikimate_c0" compartment="c0" charge="-1" boundaryCondition="false"/>
<species id="cpd23727_d0" name="3_5-didehydroshikimate_d0" compartment="d0" charge="-1" boundaryCondition="false"/>
<species id="cpd01020_c0" name="Gallate_c0" compartment="c0" charge="-1" boundaryCondition="false"/>
<species id="cpd05280_c0" name="Vernolic_acid_c0" compartment="c0" charge="-1" boundaryCondition="false"/>
<species id="cpd10533_c0" name="9_10-12_13-Diepoxyoctadecanoate_c0" compartment="c0" charge="-1" boundaryCondition="false"/>
<species id="cpd05280_v0" name="Vernolic_acid_v0" compartment="v0" charge="-1" boundaryCondition="false"/>
<species id="cpd10533_v0" name="9_10-12_13-Diepoxyoctadecanoate_v0" compartment="v0" charge="-1" boundaryCondition="false"/>
<species id="cpd00007_v0" name="Oxygen_v0" compartment="v0" charge="0" boundaryCondition="false"/>
<species id="cpd23729_c0" name="9_10-epoxyoctadeca-12_15-dienoate_c0" compartment="c0" charge="-1" boundaryCondition="false"/>
<species id="cpd03850_c0" name="9Z_12Z_15Z-Octadecatrienoic_acid_c0" compartment="c0" charge="-1" boundaryCondition="false"/>
<species id="cpd23729_v0" name="9_10-epoxyoctadeca-12_15-dienoate_v0" compartment="v0" charge="-1" boundaryCondition="false"/>
<species id="cpd03850_v0" name="9Z_12Z_15Z-Octadecatrienoic_acid_v0" compartment="v0" charge="-1" boundaryCondition="false"/>
<species id="cpd23730_c0" name="12_13-epoxyoctadeca-9_15-dienoate_c0" compartment="c0" charge="-1" boundaryCondition="false"/>
<species id="cpd23730_v0" name="12_13-epoxyoctadeca-9_15-dienoate_v0" compartment="v0" charge="-1" boundaryCondition="false"/>
<species id="cpd23731_c0" name="15_16-epoxyoctadeca-9_12-dienoate_c0" compartment="c0" charge="-1" boundaryCondition="false"/>
<species id="cpd23731_v0" name="15_16-epoxyoctadeca-9_12-dienoate_v0" compartment="v0" charge="-1" boundaryCondition="false"/>
<species id="cpd00536_v0" name="9Z-Octadecenoic_acid_v0" compartment="v0" charge="-1" boundaryCondition="false"/>
<species id="cpd20674_v0" name="cis-9_10-Epoxystearic_acid_v0" compartment="v0" charge="-1" boundaryCondition="false"/>
<species id="cpd01607_c0" name="L-Rhamnofuranose_c0" compartment="c0" charge="0" boundaryCondition="false"/>
<species id="cpd27379_c0" name="L-rhamnose_c0" compartment="c0" charge="0" boundaryCondition="false"/>
<species id="cpd08358_d0" name="UDP-6-sulfoquinovose_d0" compartment="d0" charge="-3" boundaryCondition="false"/>
<species id="cpd00026_d0" name="UDP-glucose_d0" compartment="d0" charge="-2" boundaryCondition="false"/>
<species id="cpd21011_c0" name="15_9-dicis-Phytofluene_c0" compartment="c0" charge="0" boundaryCondition="false"/>
<species id="cpd21011_d0" name="15_9-dicis-Phytofluene_d0" compartment="d0" charge="0" boundaryCondition="false"/>
<species id="cpd01044_c0" name="Acrolein_c0" compartment="c0" charge="0" boundaryCondition="false"/>
<species id="cpd00371_c0" name="Propanal_c0" compartment="c0" charge="0" boundaryCondition="false"/>
<species id="cpd00371_d0" name="Propanal_d0" compartment="d0" charge="0" boundaryCondition="false"/>
<species id="cpd01011_c0" name="Butanal_c0" compartment="c0" charge="0" boundaryCondition="false"/>
<species id="cpd24799_c0" name="Z-but-2-enal_c0" compartment="c0" charge="0" boundaryCondition="false"/>
<species id="cpd01011_d0" name="Butanal_d0" compartment="d0" charge="0" boundaryCondition="false"/>
<species id="cpd24799_d0" name="Z-but-2-enal_d0" compartment="d0" charge="0" boundaryCondition="false"/>
<species id="cpd01834_c0" name="Methyl_ethyl_ketone_c0" compartment="c0" charge="0" boundaryCondition="false"/>
<species id="cpd25459_d0" name="1-buten-3-one_d0" compartment="d0" charge="0" boundaryCondition="false"/>
<species id="cpd01834_d0" name="Methyl_ethyl_ketone_d0" compartment="d0" charge="0" boundaryCondition="false"/>
<species id="cpd23783_c0" name="1-pentan-3-one_c0" compartment="c0" charge="0" boundaryCondition="false"/>
<species id="cpd23782_c0" name="1-penten-3-one_c0" compartment="c0" charge="0" boundaryCondition="false"/>
<species id="cpd23783_d0" name="1-pentan-3-one_d0" compartment="d0" charge="0" boundaryCondition="false"/>
<species id="cpd23782_d0" name="1-penten-3-one_d0" compartment="d0" charge="0" boundaryCondition="false"/>
<species id="cpd23784_c0" name="E-2-hexen-4-one_c0" compartment="c0" charge="0" boundaryCondition="false"/>
<species id="cpd23785_c0" name="3-hexanone_c0" compartment="c0" charge="0" boundaryCondition="false"/>
<species id="cpd23784_d0" name="E-2-hexen-4-one_d0" compartment="d0" charge="0" boundaryCondition="false"/>
<species id="cpd23785_d0" name="3-hexanone_d0" compartment="d0" charge="0" boundaryCondition="false"/>
<species id="cpd23795_c0" name="E-geranyl_phosphate_c0" compartment="c0" charge="-2" boundaryCondition="false"/>
<species id="cpd01062_c0" name="Geraniol_c0" compartment="c0" charge="0" boundaryCondition="false"/>
<species id="cpd05990_c0" name="Geranylgeraniol_c0" compartment="c0" charge="0" boundaryCondition="false"/>
<species id="cpd23488_c0" name="2E_6E_10E-geranylgeranyl_monophosphate_c0" compartment="c0" charge="-2" boundaryCondition="false"/>
<species id="cpd00085_x0" name="beta-Alanine_x0" compartment="x0" charge="0" boundaryCondition="false"/>
<species id="cpd23836_c0" name="6-hydroxyferuloyl-CoA_c0" compartment="c0" charge="-4" boundaryCondition="false"/>
<species id="cpd01209_c0" name="Scopoletin_c0" compartment="c0" charge="0" boundaryCondition="false"/>
<species id="cpd23845_c0" name="2E_4E_6E-4-methylocta-2_4_6-trienedial_c0" compartment="c0" charge="0" boundaryCondition="false"/>
<species id="cpd23844_c0" name="13-apo-beta-carotenone_c0" compartment="c0" charge="0" boundaryCondition="false"/>
<species id="cpd23845_d0" name="2E_4E_6E-4-methylocta-2_4_6-trienedial_d0" compartment="d0" charge="0" boundaryCondition="false"/>
<species id="cpd23844_d0" name="13-apo-beta-carotenone_d0" compartment="d0" charge="0" boundaryCondition="false"/>
<species id="cpd23866_c0" name="3R__7S-12-OH-JA-Ile_c0" compartment="c0" charge="-1" boundaryCondition="false"/>
<species id="cpd28011_c0" name="Pyruvate-dehydrogenase-acetylDHlipoyl_c0" compartment="c0" charge="-1" boundaryCondition="false"/>
<species id="cpd28013_c0" name="Pyruvate-dehydrogenase-lipoate_c0" compartment="c0" charge="0" boundaryCondition="false"/>
<species id="cpd28011_d0" name="Pyruvate-dehydrogenase-acetylDHlipoyl_d0" compartment="d0" charge="-1" boundaryCondition="false"/>
<species id="cpd28013_d0" name="Pyruvate-dehydrogenase-lipoate_d0" compartment="d0" charge="0" boundaryCondition="false"/>
<species id="cpd28011_m0" name="Pyruvate-dehydrogenase-acetylDHlipoyl_m0" compartment="m0" charge="-1" boundaryCondition="false"/>
<species id="cpd28013_m0" name="Pyruvate-dehydrogenase-lipoate_m0" compartment="m0" charge="0" boundaryCondition="false"/>
<species id="cpd17154_c0" name="Hydroxyl_radical_c0" compartment="c0" charge="0" boundaryCondition="false"/>
<species id="cpd00003_r0" name="NAD_r0" compartment="r0" charge="-1" boundaryCondition="false"/>
<species id="cpd00004_r0" name="NADH_r0" compartment="r0" charge="-2" boundaryCondition="false"/>
<species id="cpd26862_r0" name="DIHYDRO-SPHINGOSINE_r0" compartment="r0" charge="1" boundaryCondition="false"/>
<species id="cpd23958_r0" name="2-amino-1-hydroxyicosan-3-one_r0" compartment="r0" charge="1" boundaryCondition="false"/>
<species id="cpd23959_r0" name="1_3-eicosanediol__2-amino-_r0" compartment="r0" charge="1" boundaryCondition="false"/>
<species id="cpd23960_r0" name="L-threo-DHS_r0" compartment="r0" charge="1" boundaryCondition="false"/>
<species id="cpd23993_c0" name="2-naphthol_6-O-malonylglucoside_c0" compartment="c0" charge="-1" boundaryCondition="false"/>
<species id="cpd23991_c0" name="2-naphthol_glucoside_c0" compartment="c0" charge="0" boundaryCondition="false"/>
<species id="cpd23994_c0" name="1-naphthol_glucoside_c0" compartment="c0" charge="0" boundaryCondition="false"/>
<species id="cpd23995_c0" name="1-naphthol_6-O-malonylglucoside_c0" compartment="c0" charge="-1" boundaryCondition="false"/>
<species id="cpd23996_c0" name="4-methylumbelliferone_6-O-malonylglucoside_c0" compartment="c0" charge="-1" boundaryCondition="false"/>
<species id="cpd27371_c0" name="L-selenocysteine_c0" compartment="c0" charge="0" boundaryCondition="false"/>
<species id="cpd03398_c0" name="L-Selenocystathionine_c0" compartment="c0" charge="0" boundaryCondition="false"/>
<species id="cpd02951_c0" name="6S-6-Hydroxy-1_4_5_6-tetrahydronicotinamide-adenine_dinucleotide_c0" compartment="c0" charge="-2" boundaryCondition="false"/>
<species id="cpd26514_c0" name="6R-6-beta-hydroxy-1_4_5_6-tetrahydronicotinamide-adenine_dinucleotide_c0" compartment="c0" charge="-2" boundaryCondition="false"/>
<species id="cpd02784_c0" name="4R_5S-4_5_6-Trihydroxy-2_3-dioxohexanoate_c0" compartment="c0" charge="-1" boundaryCondition="false"/>
<species id="cpd24087_c0" name="dehydroascorbate_bicyclic_form_c0" compartment="c0" charge="0" boundaryCondition="false"/>
<species id="cpd01138_c0" name="Threonate_c0" compartment="c0" charge="-1" boundaryCondition="false"/>
<species id="cpd00180_c0" name="Oxalate_c0" compartment="c0" charge="-2" boundaryCondition="false"/>
<species id="cpd24091_c0" name="2-carboxy-L-xylonolactone_c0" compartment="c0" charge="-1" boundaryCondition="false"/>
<species id="cpd24090_c0" name="2-carboxy-L-threo-pentonate_c0" compartment="c0" charge="-2" boundaryCondition="false"/>
<species id="cpd24088_c0" name="3_4-cyclic_oxalyl_theronolactone_c0" compartment="c0" charge="-1" boundaryCondition="false"/>
<species id="cpd24092_c0" name="2_3-cyclic_oxalyl_theronolactone_c0" compartment="c0" charge="-1" boundaryCondition="false"/>
<species id="cpd03850_d0" name="9Z_12Z_15Z-Octadecatrienoic_acid_d0" compartment="d0" charge="-1" boundaryCondition="false"/>
<species id="cpd02907_d0" name="13S-HPOT_d0" compartment="d0" charge="-1" boundaryCondition="false"/>
<species id="cpd24267_c0" name="3R-3-hydroxy-behenoyl-CoA_c0" compartment="c0" charge="-4" boundaryCondition="false"/>
<species id="cpd22630_c0" name="3-oxo-behenoyl-CoA_c0" compartment="c0" charge="-4" boundaryCondition="false"/>
<species id="cpd22630_r0" name="3-oxo-behenoyl-CoA_r0" compartment="r0" charge="-4" boundaryCondition="false"/>
<species id="cpd24263_c0" name="3-oxo-arachidoyl-CoA_c0" compartment="c0" charge="-4" boundaryCondition="false"/>
<species id="cpd24266_c0" name="3R-3-hydroxy-arachidoyl-CoA_c0" compartment="c0" charge="-4" boundaryCondition="false"/>
<species id="cpd24263_r0" name="3-oxo-arachidoyl-CoA_r0" compartment="r0" charge="-4" boundaryCondition="false"/>
<species id="cpd24266_r0" name="3R-3-hydroxy-arachidoyl-CoA_r0" compartment="r0" charge="-4" boundaryCondition="false"/>
<species id="cpd24264_c0" name="3-oxo-lignoceroyl-CoA_c0" compartment="c0" charge="-4" boundaryCondition="false"/>
<species id="cpd24268_c0" name="3R-3-hydroxy-lignoceroyl-CoA_c0" compartment="c0" charge="-4" boundaryCondition="false"/>
<species id="cpd24264_r0" name="3-oxo-lignoceroyl-CoA_r0" compartment="r0" charge="-4" boundaryCondition="false"/>
<species id="cpd24265_c0" name="3-oxo-cerotoyl-CoA_c0" compartment="c0" charge="-4" boundaryCondition="false"/>
<species id="cpd24269_c0" name="3R-3-hydroxy-cerotoyl-CoA_c0" compartment="c0" charge="-4" boundaryCondition="false"/>
<species id="cpd24265_r0" name="3-oxo-cerotoyl-CoA_r0" compartment="r0" charge="-4" boundaryCondition="false"/>
<species id="cpd24265_x0" name="3-oxo-cerotoyl-CoA_x0" compartment="x0" charge="-4" boundaryCondition="false"/>
<species id="cpd15297_x0" name="Tetracosanoyl-CoA_x0" compartment="x0" charge="-4" boundaryCondition="false"/>
<species id="cpd24270_r0" name="2E-arachidoenoyl-CoA_r0" compartment="r0" charge="-4" boundaryCondition="false"/>
<species id="cpd24280_c0" name="3-oxo-11Z-eicos-11-enoyl-CoA_c0" compartment="c0" charge="-4" boundaryCondition="false"/>
<species id="cpd01881_r0" name="3-Indoleacetonitrile_r0" compartment="r0" charge="0" boundaryCondition="false"/>
<species id="cpd24359_c0" name="indol-3-ylacetothiohydroxamate-O-sulfonate_c0" compartment="c0" charge="-2" boundaryCondition="false"/>
<species id="cpd08652_c0" name="Gibberellin_A51-catabolite_c0" compartment="c0" charge="-2" boundaryCondition="false"/>
<species id="cpd24369_d0" name="1-9Z-octadecenoyl-2-3E-hexadecenoyl-sn-glycero-3-phospho-1-sn-glycerol_d0" compartment="d0" charge="-1" boundaryCondition="false"/>
<species id="cpd24368_d0" name="1-18_1-2-16_0-phosphatidylglycerol_d0" compartment="d0" charge="-1" boundaryCondition="false"/>
<species id="cpd24370_d0" name="1-9Z_12Z-octadecadienoyl-2-3E-hexadecenoyl-sn-glycero-3-phospho-1-sn-glycerol_d0" compartment="d0" charge="-1" boundaryCondition="false"/>
<species id="cpd24369_r0" name="1-9Z-octadecenoyl-2-3E-hexadecenoyl-sn-glycero-3-phospho-1-sn-glycerol_r0" compartment="r0" charge="-1" boundaryCondition="false"/>
<species id="cpd24370_r0" name="1-9Z_12Z-octadecadienoyl-2-3E-hexadecenoyl-sn-glycero-3-phospho-1-sn-glycerol_r0" compartment="r0" charge="-1" boundaryCondition="false"/>
<species id="cpd24371_d0" name="1-9Z_12Z_15Z-octadecatrienoyl-2-3E-hexadecenoyl-sn-glycero-3-phospho-1-sn-glycerol_d0" compartment="d0" charge="-1" boundaryCondition="false"/>
<species id="cpd24371_r0" name="1-9Z_12Z_15Z-octadecatrienoyl-2-3E-hexadecenoyl-sn-glycero-3-phospho-1-sn-glycerol_r0" compartment="r0" charge="-1" boundaryCondition="false"/>
<species id="cpd24372_d0" name="1-9Z-octadecenoyl-2-hexadecanoyl-3-O-beta-D-galactosyl-sn-glycerol_d0" compartment="d0" charge="0" boundaryCondition="false"/>
<species id="cpd24373_d0" name="1-9Z-octadecenoyl-2-7Z-hexadecenoyl-3-O-beta-D-galactosyl-sn-glycerol__d0" compartment="d0" charge="0" boundaryCondition="false"/>
<species id="cpd27360_c0" name="beta-L-galactose_c0" compartment="c0" charge="0" boundaryCondition="false"/>
<species id="cpd20870_c0" name="18-Oxooleate_c0" compartment="c0" charge="-1" boundaryCondition="false"/>
<species id="cpd20869_c0" name="18-Hydroxyoleate_c0" compartment="c0" charge="-1" boundaryCondition="false"/>
<species id="cpd00869_d0" name="4-Methylthio-2-oxobutanoic_acid_d0" compartment="d0" charge="-1" boundaryCondition="false"/>
<species id="cpd17403_r0" name="Homomethionine_r0" compartment="r0" charge="0" boundaryCondition="false"/>
<species id="cpd08023_c0" name="Methanesulfonic_acid_c0" compartment="c0" charge="-1" boundaryCondition="false"/>
<species id="cpd05323_c0" name="Glucoiberin_c0" compartment="c0" charge="-1" boundaryCondition="false"/>
<species id="cpd05338_c0" name="Sinigrin_c0" compartment="c0" charge="-1" boundaryCondition="false"/>
<species id="cpd00426_d0" name="Homogentisate_d0" compartment="d0" charge="-1" boundaryCondition="false"/>
<species id="cpd14613_d0" name="2-Methyl-6-phytylquinol_d0" compartment="d0" charge="0" boundaryCondition="false"/>
<species id="cpd14614_d0" name="2_3-Dimethyl-5-phytylquinol_d0" compartment="d0" charge="0" boundaryCondition="false"/>
<species id="cpd01631_d0" name="gamma-Tocopherol_d0" compartment="d0" charge="0" boundaryCondition="false"/>
<species id="cpd09850_d0" name="delta-Tocopherol_d0" compartment="d0" charge="0" boundaryCondition="false"/>
<species id="cpd09851_d0" name="beta-Tocopherol_d0" compartment="d0" charge="0" boundaryCondition="false"/>
<species id="cpd22504_r0" name="caffeoylshikimate_r0" compartment="r0" charge="-1" boundaryCondition="false"/>
<species id="cpd01890_r0" name="4-Coumaroylshikimate_r0" compartment="r0" charge="-1" boundaryCondition="false"/>
<species id="cpd22504_c0" name="caffeoylshikimate_c0" compartment="c0" charge="-1" boundaryCondition="false"/>
<species id="cpd17691_d0" name="2-Methyl-6-solanyl-1_4-benzoquinol_d0" compartment="d0" charge="0" boundaryCondition="false"/>
<species id="cpd16503_d0" name="Plastoquinol-9_d0" compartment="d0" charge="0" boundaryCondition="false"/>
<species id="cpd08667_c0" name="Gibberellin_A34-catabolite_c0" compartment="c0" charge="-2" boundaryCondition="false"/>
<species id="cpd27274_c0" name="IAA-Ala_c0" compartment="c0" charge="-1" boundaryCondition="false"/>
<species id="cpd00035_n0" name="L-Alanine_n0" compartment="n0" charge="0" boundaryCondition="false"/>
<species id="cpd27274_n0" name="IAA-Ala_n0" compartment="n0" charge="-1" boundaryCondition="false"/>
<species id="cpd27280_c0" name="IAA-Leu_c0" compartment="c0" charge="-1" boundaryCondition="false"/>
<species id="cpd27275_c0" name="IAA-Asp_c0" compartment="c0" charge="-2" boundaryCondition="false"/>
<species id="cpd00041_n0" name="L-Aspartate_n0" compartment="n0" charge="-1" boundaryCondition="false"/>
<species id="cpd27275_n0" name="IAA-Asp_n0" compartment="n0" charge="-2" boundaryCondition="false"/>
<species id="cpd27279_c0" name="IAA-Glu_c0" compartment="c0" charge="-2" boundaryCondition="false"/>
<species id="cpd27279_n0" name="IAA-Glu_n0" compartment="n0" charge="-2" boundaryCondition="false"/>
<species id="cpd27278_c0" name="IAA-Gln_c0" compartment="c0" charge="-1" boundaryCondition="false"/>
<species id="cpd27278_n0" name="IAA-Gln_n0" compartment="n0" charge="-1" boundaryCondition="false"/>
<species id="cpd00703_r0" name="Indole-3-acetate_r0" compartment="r0" charge="-1" boundaryCondition="false"/>
<species id="cpd00035_r0" name="L-Alanine_r0" compartment="r0" charge="0" boundaryCondition="false"/>
<species id="cpd27274_r0" name="IAA-Ala_r0" compartment="r0" charge="-1" boundaryCondition="false"/>
<species id="cpd00107_r0" name="L-Leucine_r0" compartment="r0" charge="0" boundaryCondition="false"/>
<species id="cpd27280_r0" name="IAA-Leu_r0" compartment="r0" charge="-1" boundaryCondition="false"/>
<species id="cpd27276_c0" name="4-O-indol-3-ylacetyl-beta-D-glucose_c0" compartment="c0" charge="0" boundaryCondition="false"/>
<species id="cpd27277_c0" name="6-O-indol-3-ylacetyl-beta-D-glucose_c0" compartment="c0" charge="0" boundaryCondition="false"/>
<species id="cpd24408_c0" name="pyruvic_oxime_c0" compartment="c0" charge="-1" boundaryCondition="false"/>
<species id="cpd00165_c0" name="Hydroxylamine_c0" compartment="c0" charge="0" boundaryCondition="false"/>
<species id="cpd05727_r0" name="24-Methylenecycloartanol_r0" compartment="r0" charge="0" boundaryCondition="false"/>
<species id="cpd01306_r0" name="Cycloartenol_r0" compartment="r0" charge="0" boundaryCondition="false"/>
<species id="cpd24470_c0" name="delta24-25-sitosterol_c0" compartment="c0" charge="0" boundaryCondition="false"/>
<species id="cpd05717_c0" name="Isofucosterol_c0" compartment="c0" charge="0" boundaryCondition="false"/>
<species id="cpd24470_r0" name="delta24-25-sitosterol_r0" compartment="r0" charge="0" boundaryCondition="false"/>
<species id="cpd05717_r0" name="Isofucosterol_r0" compartment="r0" charge="0" boundaryCondition="false"/>
<species id="cpd24470_w0" name="delta24-25-sitosterol_w0" compartment="w0" charge="0" boundaryCondition="false"/>
<species id="cpd05717_w0" name="Isofucosterol_w0" compartment="w0" charge="0" boundaryCondition="false"/>
<species id="cpd24469_c0" name="24-methyldesmosterol_c0" compartment="c0" charge="0" boundaryCondition="false"/>
<species id="cpd14517_c0" name="24-Methylenecholesterol_c0" compartment="c0" charge="0" boundaryCondition="false"/>
<species id="cpd24469_r0" name="24-methyldesmosterol_r0" compartment="r0" charge="0" boundaryCondition="false"/>
<species id="cpd14517_r0" name="24-Methylenecholesterol_r0" compartment="r0" charge="0" boundaryCondition="false"/>
<species id="cpd24469_w0" name="24-methyldesmosterol_w0" compartment="w0" charge="0" boundaryCondition="false"/>
<species id="cpd14517_w0" name="24-Methylenecholesterol_w0" compartment="w0" charge="0" boundaryCondition="false"/>
<species id="cpd01210_c0" name="beta-Sitosterol_c0" compartment="c0" charge="0" boundaryCondition="false"/>
<species id="cpd01210_r0" name="beta-Sitosterol_r0" compartment="r0" charge="0" boundaryCondition="false"/>
<species id="cpd01210_w0" name="beta-Sitosterol_w0" compartment="w0" charge="0" boundaryCondition="false"/>
<species id="cpd03225_c0" name="Stigmasterol_c0" compartment="c0" charge="0" boundaryCondition="false"/>
<species id="cpd15131_c0" name="Isopentenyladenosine-5-diphosphate_c0" compartment="c0" charge="-2" boundaryCondition="false"/>
<species id="cpd15131_d0" name="Isopentenyladenosine-5-diphosphate_d0" compartment="d0" charge="-2" boundaryCondition="false"/>
<species id="cpd15131_m0" name="Isopentenyladenosine-5-diphosphate_m0" compartment="m0" charge="-2" boundaryCondition="false"/>
<species id="cpd02870_d0" name="N6-delta2-Isopentenyl-adenosine_5-monophosphate_d0" compartment="d0" charge="-2" boundaryCondition="false"/>
<species id="cpd02870_m0" name="N6-delta2-Isopentenyl-adenosine_5-monophosphate_m0" compartment="m0" charge="-2" boundaryCondition="false"/>
<species id="cpd04535_c0" name="3-Methyl-2-butenal_c0" compartment="c0" charge="0" boundaryCondition="false"/>
<species id="cpd00982_c0" name="FADH2_c0" compartment="c0" charge="-2" boundaryCondition="false"/>
<species id="cpd02526_c0" name="N6-delta2-Isopentenyl-adenine_c0" compartment="c0" charge="0" boundaryCondition="false"/>
<species id="cpd04535_r0" name="3-Methyl-2-butenal_r0" compartment="r0" charge="0" boundaryCondition="false"/>
<species id="cpd00128_r0" name="Adenine_r0" compartment="r0" charge="0" boundaryCondition="false"/>
<species id="cpd00982_r0" name="FADH2_r0" compartment="r0" charge="-2" boundaryCondition="false"/>
<species id="cpd00015_r0" name="FAD_r0" compartment="r0" charge="-3" boundaryCondition="false"/>
<species id="cpd02526_r0" name="N6-delta2-Isopentenyl-adenine_r0" compartment="r0" charge="0" boundaryCondition="false"/>
<species id="cpd04535_v0" name="3-Methyl-2-butenal_v0" compartment="v0" charge="0" boundaryCondition="false"/>
<species id="cpd00128_v0" name="Adenine_v0" compartment="v0" charge="0" boundaryCondition="false"/>
<species id="cpd00982_v0" name="FADH2_v0" compartment="v0" charge="-2" boundaryCondition="false"/>
<species id="cpd00015_v0" name="FAD_v0" compartment="v0" charge="-3" boundaryCondition="false"/>
<species id="cpd02526_v0" name="N6-delta2-Isopentenyl-adenine_v0" compartment="v0" charge="0" boundaryCondition="false"/>
<species id="cpd15132_c0" name="Isopentenyl_adenosine_c0" compartment="c0" charge="0" boundaryCondition="false"/>
<species id="cpd00182_r0" name="Adenosine_r0" compartment="r0" charge="0" boundaryCondition="false"/>
<species id="cpd15132_r0" name="Isopentenyl_adenosine_r0" compartment="r0" charge="0" boundaryCondition="false"/>
<species id="cpd00182_v0" name="Adenosine_v0" compartment="v0" charge="0" boundaryCondition="false"/>
<species id="cpd15132_v0" name="Isopentenyl_adenosine_v0" compartment="v0" charge="0" boundaryCondition="false"/>
<species id="cpd24484_c0" name="3-methyl-4-trans-hydroxy-2-butenal_c0" compartment="c0" charge="0" boundaryCondition="false"/>
<species id="cpd24483_c0" name="3-methyl-4-cis-hydroxy-2-butenal_c0" compartment="c0" charge="0" boundaryCondition="false"/>
<species id="cpd24483_r0" name="3-methyl-4-cis-hydroxy-2-butenal_r0" compartment="r0" charge="0" boundaryCondition="false"/>
<species id="cpd11215_r0" name="cis-Zeatin_r0" compartment="r0" charge="0" boundaryCondition="false"/>
<species id="cpd24483_v0" name="3-methyl-4-cis-hydroxy-2-butenal_v0" compartment="v0" charge="0" boundaryCondition="false"/>
<species id="cpd11215_v0" name="cis-Zeatin_v0" compartment="v0" charge="0" boundaryCondition="false"/>
<species id="cpd15136_c0" name="trans-Zeatin_riboside_c0" compartment="c0" charge="0" boundaryCondition="false"/>
<species id="cpd24484_r0" name="3-methyl-4-trans-hydroxy-2-butenal_r0" compartment="r0" charge="0" boundaryCondition="false"/>
<species id="cpd15136_r0" name="trans-Zeatin_riboside_r0" compartment="r0" charge="0" boundaryCondition="false"/>
<species id="cpd24484_v0" name="3-methyl-4-trans-hydroxy-2-butenal_v0" compartment="v0" charge="0" boundaryCondition="false"/>
<species id="cpd15136_v0" name="trans-Zeatin_riboside_v0" compartment="v0" charge="0" boundaryCondition="false"/>
<species id="cpd24522_c0" name="trans-zeatin-7-N-glucoside_c0" compartment="c0" charge="0" boundaryCondition="false"/>
<species id="cpd24523_c0" name="trans-zeatin-9-N-glucoside_c0" compartment="c0" charge="0" boundaryCondition="false"/>
<species id="cpd24524_c0" name="dihydrozeatin-7-N-glucose_c0" compartment="c0" charge="0" boundaryCondition="false"/>
<species id="cpd24525_c0" name="dihydrozeatin-9-N-glucoside_c0" compartment="c0" charge="0" boundaryCondition="false"/>
<species id="cpd24516_c0" name="isopentenyladenine-7-N-glucoside_c0" compartment="c0" charge="0" boundaryCondition="false"/>
<species id="cpd24517_c0" name="isopentenyladenine-9-N-glucoside_c0" compartment="c0" charge="0" boundaryCondition="false"/>
<species id="cpd08126_c0" name="6-Benzylaminopurine_c0" compartment="c0" charge="0" boundaryCondition="false"/>
<species id="cpd24518_c0" name="benzyladenine-7-N-glucoside_c0" compartment="c0" charge="0" boundaryCondition="false"/>
<species id="cpd24519_c0" name="benzyladenine-9-N-glucoside_c0" compartment="c0" charge="0" boundaryCondition="false"/>
<species id="cpd05188_c0" name="Kinetin_c0" compartment="c0" charge="0" boundaryCondition="false"/>
<species id="cpd24520_c0" name="kinetin-7-N-glucoside_c0" compartment="c0" charge="0" boundaryCondition="false"/>
<species id="cpd24521_c0" name="kinetin-9-N-glucoside_c0" compartment="c0" charge="0" boundaryCondition="false"/>
<species id="cpd24526_c0" name="cis-zeatin-7-N-glucoside_c0" compartment="c0" charge="0" boundaryCondition="false"/>
<species id="cpd24527_c0" name="cis-zeatin-9-N-glucoside_c0" compartment="c0" charge="0" boundaryCondition="false"/>
<species id="cpd24529_c0" name="trans-zeatin-O-glucoside-7-N-glucoside_c0" compartment="c0" charge="0" boundaryCondition="false"/>
<species id="cpd24528_c0" name="dihydrozeatin-9-N-glucoside-O-glucoside_c0" compartment="c0" charge="0" boundaryCondition="false"/>
<species id="cpd24545_c0" name="CPD-4893_c0" compartment="c0" charge="0" boundaryCondition="false"/>
<species id="cpd08629_d0" name="131-Hydroxy-magnesium-protoporphyrin_IX_13-monomethyl_ester_d0" compartment="d0" charge="-1" boundaryCondition="false"/>
<species id="cpd08630_d0" name="131-Oxo-magnesium-protoporphyrin_IX_13-monomethyl_ester_d0" compartment="d0" charge="-1" boundaryCondition="false"/>
<species id="cpd08631_d0" name="Divinylprotochlorophyllide_d0" compartment="d0" charge="-2" boundaryCondition="false"/>
<species id="cpd05497_c0" name="Zeinoxanthin_c0" compartment="c0" charge="0" boundaryCondition="false"/>
<species id="cpd05497_d0" name="Zeinoxanthin_d0" compartment="d0" charge="0" boundaryCondition="false"/>
<species id="cpd05508_c0" name="Lutein_c0" compartment="c0" charge="0" boundaryCondition="false"/>
<species id="cpd05508_d0" name="Lutein_d0" compartment="d0" charge="0" boundaryCondition="false"/>
<species id="cpd24597_c0" name="p-PAPA-Glc_c0" compartment="c0" charge="0" boundaryCondition="false"/>
<species id="cpd19020_x0" name="S-Allantoin_x0" compartment="x0" charge="-1" boundaryCondition="false"/>
<species id="cpd00447_c0" name="Betaine_aldehyde_c0" compartment="c0" charge="1" boundaryCondition="false"/>
<species id="cpd04548_c0" name="Betaine_aldehyde_hydrate_c0" compartment="c0" charge="1" boundaryCondition="false"/>
<species id="cpd00347_m0" name="5_10-Methenyltetrahydrofolate_m0" compartment="m0" charge="-1" boundaryCondition="false"/>
<species id="cpd02197_m0" name="Folinic_acid_m0" compartment="m0" charge="-2" boundaryCondition="false"/>
<species id="cpd24612_c0" name="1-3-aminopropyl-pyrrolinium_c0" compartment="c0" charge="2" boundaryCondition="false"/>
<species id="cpd24610_c0" name="1-3-aminopropyl-4-aminobutanal_c0" compartment="c0" charge="2" boundaryCondition="false"/>
<species id="cpd24611_c0" name="1_5-diazabicyclononane_c0" compartment="c0" charge="1" boundaryCondition="false"/>
<species id="cpd09860_c0" name="Gibberellin_A37_c0" compartment="c0" charge="-1" boundaryCondition="false"/>
<species id="cpd09861_c0" name="Gibberellin_A15_c0" compartment="c0" charge="-1" boundaryCondition="false"/>
<species id="cpd24619_c0" name="GA38_c0" compartment="c0" charge="-1" boundaryCondition="false"/>
<species id="cpd24635_c0" name="methylbenzoate_c0" compartment="c0" charge="0" boundaryCondition="false"/>
<species id="cpd00599_c0" name="Salicylate_c0" compartment="c0" charge="-1" boundaryCondition="false"/>
<species id="cpd09077_c0" name="Methyl_salicylate_c0" compartment="c0" charge="0" boundaryCondition="false"/>
<species id="cpd27743_c0" name="Oxidized-Ferroproteins_c0" compartment="c0" charge="10000000" boundaryCondition="false"/>
<species id="cpd28068_c0" name="Reduced-Ferroproteins_c0" compartment="c0" charge="10000000" boundaryCondition="false"/>
<species id="cpd27743_m0" name="Oxidized-Ferroproteins_m0" compartment="m0" charge="10000000" boundaryCondition="false"/>
<species id="cpd28068_m0" name="Reduced-Ferroproteins_m0" compartment="m0" charge="10000000" boundaryCondition="false"/>
<species id="cpd00281_m0" name="4-Aminobutanoate_m0" compartment="m0" charge="0" boundaryCondition="false"/>
<species id="cpd01234_r0" name="Campesterol_r0" compartment="r0" charge="0" boundaryCondition="false"/>
<species id="cpd01234_w0" name="Campesterol_w0" compartment="w0" charge="0" boundaryCondition="false"/>
<species id="cpd02780_c0" name="D-myo-Inositol_1_2_4_5_6-pentakisphosphate_c0" compartment="c0" charge="-10" boundaryCondition="false"/>
<species id="cpd00934_n0" name="1D-myo-Inositol_1_3_4_5-tetrakisphosphate_n0" compartment="n0" charge="-8" boundaryCondition="false"/>
<species id="cpd14714_c0" name="1L-myo-Inositol_1_2_3_4_6-pentakisphosphate_c0" compartment="c0" charge="-10" boundaryCondition="false"/>
<species id="cpd00885_n0" name="Phytic_acid_n0" compartment="n0" charge="-12" boundaryCondition="false"/>
<species id="cpd14714_n0" name="1L-myo-Inositol_1_2_3_4_6-pentakisphosphate_n0" compartment="n0" charge="-10" boundaryCondition="false"/>
<species id="cpd05719_c0" name="Brassinolide_c0" compartment="c0" charge="0" boundaryCondition="false"/>
<species id="cpd14530_c0" name="Castasterone_c0" compartment="c0" charge="0" boundaryCondition="false"/>
<species id="cpd28294_c0" name="UDP-L-ARABINOSE_c0" compartment="c0" charge="-2" boundaryCondition="false"/>
<species id="cpd26864_c0" name="dihydrosterculate_c0" compartment="c0" charge="-1" boundaryCondition="false"/>
<species id="cpd15033_c0" name="-7-Isojasmonic_acid_c0" compartment="c0" charge="-1" boundaryCondition="false"/>
<species id="cpd02295_c0" name="1_4-Dihydroxy-2-naphthoate_c0" compartment="c0" charge="-1" boundaryCondition="false"/>
<species id="cpd23602_c0" name="3-phytyl-1_4-naphtoquinol_c0" compartment="c0" charge="0" boundaryCondition="false"/>
<species id="cpd02295_d0" name="1_4-Dihydroxy-2-naphthoate_d0" compartment="d0" charge="-1" boundaryCondition="false"/>
<species id="cpd23602_d0" name="3-phytyl-1_4-naphtoquinol_d0" compartment="d0" charge="0" boundaryCondition="false"/>
<species id="cpd08870_c0" name="Bis-noryangonin_c0" compartment="c0" charge="0" boundaryCondition="false"/>
<species id="cpd24667_c0" name="p-coumaroyltriacetate_c0" compartment="c0" charge="-1" boundaryCondition="false"/>
<species id="cpd08871_c0" name="p-Coumaroyltriacetic_acid_lactone_c0" compartment="c0" charge="0" boundaryCondition="false"/>
<species id="cpd24684_c0" name="dihydroGG-chl_a_c0" compartment="c0" charge="10000000" boundaryCondition="false"/>
<species id="cpd24685_c0" name="GG-chl_a_c0" compartment="c0" charge="10000000" boundaryCondition="false"/>
<species id="cpd24684_d0" name="dihydroGG-chl_a_d0" compartment="d0" charge="10000000" boundaryCondition="false"/>
<species id="cpd24685_d0" name="GG-chl_a_d0" compartment="d0" charge="10000000" boundaryCondition="false"/>
<species id="cpd24686_c0" name="tetrahydroGG-chl_a_c0" compartment="c0" charge="10000000" boundaryCondition="false"/>
<species id="cpd24686_d0" name="tetrahydroGG-chl_a_d0" compartment="d0" charge="10000000" boundaryCondition="false"/>
<species id="cpd24673_c0" name="GA37_closed_lactone_form_c0" compartment="c0" charge="-1" boundaryCondition="false"/>
<species id="cpd24672_c0" name="GA15_closed_lactone_form_c0" compartment="c0" charge="-1" boundaryCondition="false"/>
<species id="cpd24693_c0" name="phytolmonophosphate_c0" compartment="c0" charge="-2" boundaryCondition="false"/>
<species id="cpd24693_d0" name="phytolmonophosphate_d0" compartment="d0" charge="-2" boundaryCondition="false"/>
<species id="cpd00999_d0" name="Phytol_d0" compartment="d0" charge="0" boundaryCondition="false"/>
<species id="cpd27764_c0" name="Oxo-glutarate-dehydrogenase-DH-lipoyl_c0" compartment="c0" charge="10000000" boundaryCondition="false"/>
<species id="cpd27764_m0" name="Oxo-glutarate-dehydrogenase-DH-lipoyl_m0" compartment="m0" charge="10000000" boundaryCondition="false"/>
<species id="cpd18004_d0" name="Pheophorbide_a_d0" compartment="d0" charge="-2" boundaryCondition="false"/>
<species id="cpd04297_c0" name="Dronabinol_c0" compartment="c0" charge="0" boundaryCondition="false"/>
<species id="cpd24740_c0" name="1-hydroxy-6_6_9-trimethyl-3-pentyl-6a_7_8_10a-tetrahydro-6H-benzocchromene-2-carboxylic_acid_c0" compartment="c0" charge="-1" boundaryCondition="false"/>
<species id="cpd24746_c0" name="22alpha-hydroxy-cholestanol_c0" compartment="c0" charge="0" boundaryCondition="false"/>
<species id="cpd24747_c0" name="cholestanol_c0" compartment="c0" charge="0" boundaryCondition="false"/>
<species id="cpd24753_c0" name="4_9-dimethyldodeca-2_4_6_8_10-pentaene-1_12-dial_c0" compartment="c0" charge="0" boundaryCondition="false"/>
<species id="cpd24753_d0" name="4_9-dimethyldodeca-2_4_6_8_10-pentaene-1_12-dial_d0" compartment="d0" charge="0" boundaryCondition="false"/>
<species id="cpd01420_v0" name="beta-Carotene_v0" compartment="v0" charge="0" boundaryCondition="false"/>
<species id="cpd09060_v0" name="beta-Ionone_v0" compartment="v0" charge="0" boundaryCondition="false"/>
<species id="cpd24753_v0" name="4_9-dimethyldodeca-2_4_6_8_10-pentaene-1_12-dial_v0" compartment="v0" charge="0" boundaryCondition="false"/>
<species id="cpd24750_c0" name="3-hydroxy-9-apo-delta-caroten-9-one_c0" compartment="c0" charge="0" boundaryCondition="false"/>
<species id="cpd24751_c0" name="3-hydroxy-9-apo-beta-caroten-9-one_c0" compartment="c0" charge="0" boundaryCondition="false"/>
<species id="cpd24750_d0" name="3-hydroxy-9-apo-delta-caroten-9-one_d0" compartment="d0" charge="0" boundaryCondition="false"/>
<species id="cpd24751_d0" name="3-hydroxy-9-apo-beta-caroten-9-one_d0" compartment="d0" charge="0" boundaryCondition="false"/>
<species id="cpd24750_v0" name="3-hydroxy-9-apo-delta-caroten-9-one_v0" compartment="v0" charge="0" boundaryCondition="false"/>
<species id="cpd05508_v0" name="Lutein_v0" compartment="v0" charge="0" boundaryCondition="false"/>
<species id="cpd24751_v0" name="3-hydroxy-9-apo-beta-caroten-9-one_v0" compartment="v0" charge="0" boundaryCondition="false"/>
<species id="cpd03637_c0" name="Zeaxanthin_c0" compartment="c0" charge="0" boundaryCondition="false"/>
<species id="cpd03637_d0" name="Zeaxanthin_d0" compartment="d0" charge="0" boundaryCondition="false"/>
<species id="cpd03637_v0" name="Zeaxanthin_v0" compartment="v0" charge="0" boundaryCondition="false"/>
<species id="cpd05521_c0" name="Violaxanthin_c0" compartment="c0" charge="0" boundaryCondition="false"/>
<species id="cpd24754_c0" name="5_6-epoxy-3-hydroxy-9-apo-beta-caroten-9-one_c0" compartment="c0" charge="0" boundaryCondition="false"/>
<species id="cpd05521_d0" name="Violaxanthin_d0" compartment="d0" charge="0" boundaryCondition="false"/>
<species id="cpd24754_d0" name="5_6-epoxy-3-hydroxy-9-apo-beta-caroten-9-one_d0" compartment="d0" charge="0" boundaryCondition="false"/>
<species id="cpd05521_v0" name="Violaxanthin_v0" compartment="v0" charge="0" boundaryCondition="false"/>
<species id="cpd24754_v0" name="5_6-epoxy-3-hydroxy-9-apo-beta-caroten-9-one_v0" compartment="v0" charge="0" boundaryCondition="false"/>
<species id="cpd24748_c0" name="5_6-epoxy-3-hydroxy-12-apo-beta-caroten-12-al_c0" compartment="c0" charge="0" boundaryCondition="false"/>
<species id="cpd09434_c0" name="9-cis-Violaxanthin_c0" compartment="c0" charge="0" boundaryCondition="false"/>
<species id="cpd24748_d0" name="5_6-epoxy-3-hydroxy-12-apo-beta-caroten-12-al_d0" compartment="d0" charge="0" boundaryCondition="false"/>
<species id="cpd09434_d0" name="9-cis-Violaxanthin_d0" compartment="d0" charge="0" boundaryCondition="false"/>
<species id="cpd24748_v0" name="5_6-epoxy-3-hydroxy-12-apo-beta-caroten-12-al_v0" compartment="v0" charge="0" boundaryCondition="false"/>
<species id="cpd09434_v0" name="9-cis-Violaxanthin_v0" compartment="v0" charge="0" boundaryCondition="false"/>
<species id="cpd24752_c0" name="3S_5R_6R-3_5-dihydroxy-6_7-didehydro-5_6-dihydro-9-apo-beta-caroten-9-one_c0" compartment="c0" charge="0" boundaryCondition="false"/>
<species id="cpd24752_d0" name="3S_5R_6R-3_5-dihydroxy-6_7-didehydro-5_6-dihydro-9-apo-beta-caroten-9-one_d0" compartment="d0" charge="0" boundaryCondition="false"/>
<species id="cpd09433_v0" name="9-cis-Neoxanthin_v0" compartment="v0" charge="0" boundaryCondition="false"/>
<species id="cpd24752_v0" name="3S_5R_6R-3_5-dihydroxy-6_7-didehydro-5_6-dihydro-9-apo-beta-caroten-9-one_v0" compartment="v0" charge="0" boundaryCondition="false"/>
<species id="cpd24749_c0" name="3_5-dihydroxy-6_7-didehydro-12-apo-beta-caroten-12-al_c0" compartment="c0" charge="0" boundaryCondition="false"/>
<species id="cpd24749_d0" name="3_5-dihydroxy-6_7-didehydro-12-apo-beta-caroten-12-al_d0" compartment="d0" charge="0" boundaryCondition="false"/>
<species id="cpd24749_v0" name="3_5-dihydroxy-6_7-didehydro-12-apo-beta-caroten-12-al_v0" compartment="v0" charge="0" boundaryCondition="false"/>
<species id="cpd20975_c0" name="all-trans-8-Apo-beta-carotenal_c0" compartment="c0" charge="0" boundaryCondition="false"/>
<species id="cpd24755_c0" name="2E_4E_6E_8E_10E_12E-2_6_11-trimethyltetradeca-2_4_6_8_10_12-hexaenedial_c0" compartment="c0" charge="0" boundaryCondition="false"/>
<species id="cpd20975_d0" name="all-trans-8-Apo-beta-carotenal_d0" compartment="d0" charge="0" boundaryCondition="false"/>
<species id="cpd24755_d0" name="2E_4E_6E_8E_10E_12E-2_6_11-trimethyltetradeca-2_4_6_8_10_12-hexaenedial_d0" compartment="d0" charge="0" boundaryCondition="false"/>
<species id="cpd20975_v0" name="all-trans-8-Apo-beta-carotenal_v0" compartment="v0" charge="0" boundaryCondition="false"/>
<species id="cpd24755_v0" name="2E_4E_6E_8E_10E_12E-2_6_11-trimethyltetradeca-2_4_6_8_10_12-hexaenedial_v0" compartment="v0" charge="0" boundaryCondition="false"/>
<species id="cpd05486_d0" name="Antheraxanthin_d0" compartment="d0" charge="0" boundaryCondition="false"/>
<species id="cpd24789_c0" name="S-4-methylthiobutylhydroximoyl-L-cysteine_c0" compartment="c0" charge="0" boundaryCondition="false"/>
<species id="cpd06974_c0" name="Isorhamnetin_c0" compartment="c0" charge="-1" boundaryCondition="false"/>
<species id="cpd06974_n0" name="Isorhamnetin_n0" compartment="n0" charge="-1" boundaryCondition="false"/>
<species id="cpd26558_c0" name="kaempferol-3-O-rhamnopyranoside_c0" compartment="c0" charge="-1" boundaryCondition="false"/>
<species id="cpd25006_c0" name="kaempferol_3-O-rhamnoside-7-O-glucoside_c0" compartment="c0" charge="0" boundaryCondition="false"/>
<species id="cpd25007_c0" name="quercetin_3-O-rhamnoside_c0" compartment="c0" charge="-1" boundaryCondition="false"/>
<species id="cpd21040_c0" name="Quercetin_3-O-rhamnoside_7-O-glucoside_c0" compartment="c0" charge="0" boundaryCondition="false"/>
<species id="cpd25009_c0" name="kaempferol_3_7-O-diglucoside_c0" compartment="c0" charge="0" boundaryCondition="false"/>
<species id="cpd26557_c0" name="glucosyl_3-quercetin_c0" compartment="c0" charge="-1" boundaryCondition="false"/>
<species id="cpd25008_c0" name="quercetin_3_7-O-diglucoside_c0" compartment="c0" charge="0" boundaryCondition="false"/>
<species id="cpd05170_c0" name="Verbascose_c0" compartment="c0" charge="0" boundaryCondition="false"/>
<species id="cpd25024_d0" name="1-9Z_12Z-octadecadienoyl-2-hexadecanoyl-3-O-beta-D-galactosyl-sn-glycerol_d0" compartment="d0" charge="0" boundaryCondition="false"/>
<species id="cpd24372_r0" name="1-9Z-octadecenoyl-2-hexadecanoyl-3-O-beta-D-galactosyl-sn-glycerol_r0" compartment="r0" charge="0" boundaryCondition="false"/>
<species id="cpd25024_r0" name="1-9Z_12Z-octadecadienoyl-2-hexadecanoyl-3-O-beta-D-galactosyl-sn-glycerol_r0" compartment="r0" charge="0" boundaryCondition="false"/>
<species id="cpd25025_d0" name="1-9Z_12Z_15Z-octadecatrienoyl-2-hexadecanoyl-3-O-beta-D-galactosyl-sn-glycerol_d0" compartment="d0" charge="0" boundaryCondition="false"/>
<species id="cpd25025_r0" name="1-9Z_12Z_15Z-octadecatrienoyl-2-hexadecanoyl-3-O-beta-D-galactosyl-sn-glycerol_r0" compartment="r0" charge="0" boundaryCondition="false"/>
<species id="cpd25026_d0" name="1-9Z_12Z-octadecadienoyl-2-7Z-hexadecenoyl-3-O-beta-D-galactosyl-sn-glycerol_d0" compartment="d0" charge="0" boundaryCondition="false"/>
<species id="cpd25026_r0" name="1-9Z_12Z-octadecadienoyl-2-7Z-hexadecenoyl-3-O-beta-D-galactosyl-sn-glycerol_r0" compartment="r0" charge="0" boundaryCondition="false"/>
<species id="cpd24373_r0" name="1-9Z-octadecenoyl-2-7Z-hexadecenoyl-3-O-beta-D-galactosyl-sn-glycerol__r0" compartment="r0" charge="0" boundaryCondition="false"/>
<species id="cpd25027_d0" name="1-9Z_12Z_15Z-octadecatrienoyl-2-7Z-hexadecenoyl-3-O-beta-D-galactosyl-sn-glycerol_d0" compartment="d0" charge="0" boundaryCondition="false"/>
<species id="cpd25027_r0" name="1-9Z_12Z_15Z-octadecatrienoyl-2-7Z-hexadecenoyl-3-O-beta-D-galactosyl-sn-glycerol_r0" compartment="r0" charge="0" boundaryCondition="false"/>
<species id="cpd24374_d0" name="1-9Z_12Z-octadecadienoyl-2-7Z_10Z-hexadecadienoyl-3-O-beta-D-galactosyl-sn-glycerol_d0" compartment="d0" charge="0" boundaryCondition="false"/>
<species id="cpd25028_d0" name="1-9Z-octadecenoyl-2-7Z_10Z-hexadecadienoyl-3-O-beta-D-galactosyl-sn-glycerol_d0" compartment="d0" charge="0" boundaryCondition="false"/>
<species id="cpd24374_r0" name="1-9Z_12Z-octadecadienoyl-2-7Z_10Z-hexadecadienoyl-3-O-beta-D-galactosyl-sn-glycerol_r0" compartment="r0" charge="0" boundaryCondition="false"/>
<species id="cpd25028_r0" name="1-9Z-octadecenoyl-2-7Z_10Z-hexadecadienoyl-3-O-beta-D-galactosyl-sn-glycerol_r0" compartment="r0" charge="0" boundaryCondition="false"/>
<species id="cpd25029_d0" name="1-9Z_12Z_15Z-octadecatrienoyl-2-7Z_10Z-hexadecadienoyl-3-O-beta-D-galactosyl-sn-glycerol_d0" compartment="d0" charge="0" boundaryCondition="false"/>
<species id="cpd25029_r0" name="1-9Z_12Z_15Z-octadecatrienoyl-2-7Z_10Z-hexadecadienoyl-3-O-beta-D-galactosyl-sn-glycerol_r0" compartment="r0" charge="0" boundaryCondition="false"/>
<species id="cpd25031_d0" name="1-9Z_12Z-octadecadienoyl-2-7Z_10Z_13Z-hexadecatrienoyl-3-O-beta-D-galactosyl-sn-glycerol_d0" compartment="d0" charge="0" boundaryCondition="false"/>
<species id="cpd25030_d0" name="1-9Z-octadecenoyl-2-7Z_10Z_13Z-hexadecatrienoyl-3-O-beta-D-galactosyl-sn-glycerol_d0" compartment="d0" charge="0" boundaryCondition="false"/>
<species id="cpd25031_r0" name="1-9Z_12Z-octadecadienoyl-2-7Z_10Z_13Z-hexadecatrienoyl-3-O-beta-D-galactosyl-sn-glycerol_r0" compartment="r0" charge="0" boundaryCondition="false"/>
<species id="cpd25030_r0" name="1-9Z-octadecenoyl-2-7Z_10Z_13Z-hexadecatrienoyl-3-O-beta-D-galactosyl-sn-glycerol_r0" compartment="r0" charge="0" boundaryCondition="false"/>
<species id="cpd24375_d0" name="1-9Z_12Z_15Z-octadecatrienoyl-2-7Z_10Z_13Z-hexadecatrienoyl-3-O-beta-D-galactosyl-sn-glycerol_d0" compartment="d0" charge="0" boundaryCondition="false"/>
<species id="cpd24375_r0" name="1-9Z_12Z_15Z-octadecatrienoyl-2-7Z_10Z_13Z-hexadecatrienoyl-3-O-beta-D-galactosyl-sn-glycerol_r0" compartment="r0" charge="0" boundaryCondition="false"/>
<species id="cpd25033_d0" name="1_2-9Z_12Z-octadecadienoyl-3-O-alpha-D-galactosyl-1-&gt;6-O-beta-D-galactosyl-sn-glycerol_d0" compartment="d0" charge="0" boundaryCondition="false"/>
<species id="cpd25035_d0" name="1-18_3-2-18_2-digalactosyldiacylglycerol_d0" compartment="d0" charge="0" boundaryCondition="false"/>
<species id="cpd25033_r0" name="1_2-9Z_12Z-octadecadienoyl-3-O-alpha-D-galactosyl-1-&gt;6-O-beta-D-galactosyl-sn-glycerol_r0" compartment="r0" charge="0" boundaryCondition="false"/>
<species id="cpd25035_r0" name="1-18_3-2-18_2-digalactosyldiacylglycerol_r0" compartment="r0" charge="0" boundaryCondition="false"/>
<species id="cpd25032_d0" name="1_2-9Z_12Z_15Z-octadecatrienoyl-3-O-alpha-D-galactosyl-1-&gt;6-O-beta-D-galactosyl-sn-glycerol_d0" compartment="d0" charge="0" boundaryCondition="false"/>
<species id="cpd25032_r0" name="1_2-9Z_12Z_15Z-octadecatrienoyl-3-O-alpha-D-galactosyl-1-&gt;6-O-beta-D-galactosyl-sn-glycerol_r0" compartment="r0" charge="0" boundaryCondition="false"/>
<species id="cpd25034_d0" name="1-9Z_12Z-octadecenoyl-2-9Z_12Z_15Z-octadecatrienoyl-3-O-alpha-D-galactosyl-1-&gt;6-O-beta-D-galactosyl-sn-glycerol_d0" compartment="d0" charge="0" boundaryCondition="false"/>
<species id="cpd25034_r0" name="1-9Z_12Z-octadecenoyl-2-9Z_12Z_15Z-octadecatrienoyl-3-O-alpha-D-galactosyl-1-&gt;6-O-beta-D-galactosyl-sn-glycerol_r0" compartment="r0" charge="0" boundaryCondition="false"/>
<species id="cpd25036_d0" name="1-9Z_12Z-octadecadienoyl-2-hexadecanoyl-sn-glycero-3-phospho-1-sn-glycerol_d0" compartment="d0" charge="-1" boundaryCondition="false"/>
<species id="cpd24368_r0" name="1-18_1-2-16_0-phosphatidylglycerol_r0" compartment="r0" charge="-1" boundaryCondition="false"/>
<species id="cpd25036_r0" name="1-9Z_12Z-octadecadienoyl-2-hexadecanoyl-sn-glycero-3-phospho-1-sn-glycerol_r0" compartment="r0" charge="-1" boundaryCondition="false"/>
<species id="cpd25037_d0" name="1-9Z_12Z_15Z-octadecatrienoyl-2-hexadecanoyl-sn-glycero-3-phospho-1-sn-glycerol_d0" compartment="d0" charge="-1" boundaryCondition="false"/>
<species id="cpd25037_r0" name="1-9Z_12Z_15Z-octadecatrienoyl-2-hexadecanoyl-sn-glycero-3-phospho-1-sn-glycerol_r0" compartment="r0" charge="-1" boundaryCondition="false"/>
<species id="cpd24366_r0" name="1_2-9Z-octadecenoyl-sn-glycero-3-phosphocholine_r0" compartment="r0" charge="0" boundaryCondition="false"/>
<species id="cpd25038_r0" name="1-18_2-2-18_1-phosphatidylcholine_r0" compartment="r0" charge="0" boundaryCondition="false"/>
<species id="cpd25039_r0" name="1-18_3-2-18_1-phosphatidylcholine_r0" compartment="r0" charge="0" boundaryCondition="false"/>
<species id="cpd25041_r0" name="1-9Z-octadecenoyl-2-9Z_12Z-octadecadienoyl-sn-glycero-3-phosphocholine_r0" compartment="r0" charge="0" boundaryCondition="false"/>
<species id="cpd24367_r0" name="1_2-9Z_12Z-octadecadienoyl-sn-glycero-3-phosphocholine_r0" compartment="r0" charge="0" boundaryCondition="false"/>
<species id="cpd25040_r0" name="1-18_3-2-18_2-phosphatidylcholine_r0" compartment="r0" charge="0" boundaryCondition="false"/>
<species id="cpd25043_r0" name="1-9Z_12Z-octadecadienoyl-2-9Z_12Z_15Z-octadecatrienoyl-sn-glycero-3-phosphocholine_r0" compartment="r0" charge="0" boundaryCondition="false"/>
<species id="cpd25042_r0" name="1-9Z-octadecenoyl-2-9Z_12Z_15Z-octadecatrienoyl-sn-glycero-3-phosphocholine_r0" compartment="r0" charge="0" boundaryCondition="false"/>
<species id="cpd21746_r0" name="1_2-9Z_12Z_15Z-octadecatrienoyl-sn-glycero-3-phosphocholine_r0" compartment="r0" charge="0" boundaryCondition="false"/>
<species id="cpd25046_c0" name="3_4_6-trihydroxy-cis-cinnamate_c0" compartment="c0" charge="-1" boundaryCondition="false"/>
<species id="cpd25045_c0" name="3-2-propenoic_acid-4_6-hydroxy_cyclohexa-2_5-dienone_c0" compartment="c0" charge="-1" boundaryCondition="false"/>
<species id="cpd25047_c0" name="2Z-3-3_4-dihydroxyphenylprop-2-enoic_acid_c0" compartment="c0" charge="-1" boundaryCondition="false"/>
<species id="cpd05718_c0" name="Brassicasterol_c0" compartment="c0" charge="0" boundaryCondition="false"/>
<species id="cpd25054_c0" name="24S-methylcholest-5-en-3beta-ol_c0" compartment="c0" charge="0" boundaryCondition="false"/>
<species id="cpd03435_c0" name="Pheophytin_a_c0" compartment="c0" charge="0" boundaryCondition="false"/>
<species id="cpd18004_c0" name="Pheophorbide_a_c0" compartment="c0" charge="-2" boundaryCondition="false"/>
<species id="cpd03435_d0" name="Pheophytin_a_d0" compartment="d0" charge="0" boundaryCondition="false"/>
<species id="cpd25067_r0" name="1-16_0-2-18_2-phosphatidylcholine_r0" compartment="r0" charge="0" boundaryCondition="false"/>
<species id="cpd09688_r0" name="1-Hexadecanoyl-2-9Z-octadecenoyl-sn-glycero-3-phosphocholine_r0" compartment="r0" charge="0" boundaryCondition="false"/>
<species id="cpd25068_r0" name="1-16_0-2-18_3-phosphatidylcholine_r0" compartment="r0" charge="0" boundaryCondition="false"/>
<species id="cpd25069_d0" name="1-18_1-2-16_0-digalactosyldiacylglycerol_d0" compartment="d0" charge="0" boundaryCondition="false"/>
<species id="cpd25070_d0" name="1-18_2-2-16_0-digalactosyldiacylglycerol_d0" compartment="d0" charge="0" boundaryCondition="false"/>
<species id="cpd25069_r0" name="1-18_1-2-16_0-digalactosyldiacylglycerol_r0" compartment="r0" charge="0" boundaryCondition="false"/>
<species id="cpd25070_r0" name="1-18_2-2-16_0-digalactosyldiacylglycerol_r0" compartment="r0" charge="0" boundaryCondition="false"/>
<species id="cpd25071_d0" name="1-18_3-2-16_0-digalactosyldiacylglycerol_d0" compartment="d0" charge="0" boundaryCondition="false"/>
<species id="cpd25071_r0" name="1-18_3-2-16_0-digalactosyldiacylglycerol_r0" compartment="r0" charge="0" boundaryCondition="false"/>
<species id="cpd25073_d0" name="1-16_0-2-18_3-digalactosyldiacylglycerol_d0" compartment="d0" charge="0" boundaryCondition="false"/>
<species id="cpd25072_d0" name="1-16_0-2-18_2-digalactosyldiacylglycerol_d0" compartment="d0" charge="0" boundaryCondition="false"/>
<species id="cpd25073_r0" name="1-16_0-2-18_3-digalactosyldiacylglycerol_r0" compartment="r0" charge="0" boundaryCondition="false"/>
<species id="cpd25072_r0" name="1-16_0-2-18_2-digalactosyldiacylglycerol_r0" compartment="r0" charge="0" boundaryCondition="false"/>
<species id="cpd25074_d0" name="1_2-9Z_12Z-octadecadienoyl-3-O-beta-D-galactosyl-sn-glycerol_d0" compartment="d0" charge="0" boundaryCondition="false"/>
<species id="cpd25076_d0" name="1-18_3-2-18_2-monogalactosyldiacylglycerol_d0" compartment="d0" charge="0" boundaryCondition="false"/>
<species id="cpd25074_r0" name="1_2-9Z_12Z-octadecadienoyl-3-O-beta-D-galactosyl-sn-glycerol_r0" compartment="r0" charge="0" boundaryCondition="false"/>
<species id="cpd25076_r0" name="1-18_3-2-18_2-monogalactosyldiacylglycerol_r0" compartment="r0" charge="0" boundaryCondition="false"/>
<species id="cpd25075_d0" name="1-9Z_12Z-octadecadienoyl-2-9Z_12Z_15Z-octadecatrienoyl-3-O-beta-D-galactosyl-sn-glycerol_d0" compartment="d0" charge="0" boundaryCondition="false"/>
<species id="cpd25075_r0" name="1-9Z_12Z-octadecadienoyl-2-9Z_12Z_15Z-octadecatrienoyl-3-O-beta-D-galactosyl-sn-glycerol_r0" compartment="r0" charge="0" boundaryCondition="false"/>
<species id="cpd25077_d0" name="1_2-9Z_12Z_15Z-octadecatrienoyl-3-O-beta-D-galactosyl-sn-glycerol_d0" compartment="d0" charge="0" boundaryCondition="false"/>
<species id="cpd25077_r0" name="1_2-9Z_12Z_15Z-octadecatrienoyl-3-O-beta-D-galactosyl-sn-glycerol_r0" compartment="r0" charge="0" boundaryCondition="false"/>
<species id="cpd06533_c0" name="alpha-Copaene_c0" compartment="c0" charge="0" boundaryCondition="false"/>
<species id="cpd25105_c0" name="-thujopsene_c0" compartment="c0" charge="0" boundaryCondition="false"/>
<species id="cpd25106_c0" name="isobazzanene_c0" compartment="c0" charge="0" boundaryCondition="false"/>
<species id="cpd25107_c0" name="-beta-barbatene_c0" compartment="c0" charge="0" boundaryCondition="false"/>
<species id="cpd25108_c0" name="beta-acoradiene_c0" compartment="c0" charge="0" boundaryCondition="false"/>
<species id="cpd21147_c0" name="-beta-Chamigrene_c0" compartment="c0" charge="0" boundaryCondition="false"/>
<species id="cpd06529_c0" name="alpha-Chamigrene_c0" compartment="c0" charge="0" boundaryCondition="false"/>
<species id="cpd25110_c0" name="delta-cuprenene_c0" compartment="c0" charge="0" boundaryCondition="false"/>
<species id="cpd17350_c0" name="beta-Elemene_c0" compartment="c0" charge="0" boundaryCondition="false"/>
<species id="cpd26827_c0" name="D-ribulose-1-P_c0" compartment="c0" charge="-2" boundaryCondition="false"/>
<species id="cpd03471_c0" name="Nicotinate_D-ribonucleoside_c0" compartment="c0" charge="0" boundaryCondition="false"/>
<species id="cpd25384_c0" name="abietadiene-diol_c0" compartment="c0" charge="0" boundaryCondition="false"/>
<species id="cpd08685_c0" name="Abietal_c0" compartment="c0" charge="0" boundaryCondition="false"/>
<species id="cpd25390_c0" name="levopimaradienal_c0" compartment="c0" charge="0" boundaryCondition="false"/>
<species id="cpd25389_c0" name="levopiramadiene-diol_c0" compartment="c0" charge="0" boundaryCondition="false"/>
<species id="cpd25398_c0" name="dehydroabietadiene-diol_c0" compartment="c0" charge="0" boundaryCondition="false"/>
<species id="cpd25399_c0" name="dehydroabietadienal_c0" compartment="c0" charge="0" boundaryCondition="false"/>
<species id="cpd19490_c0" name="Isopimaradienal_c0" compartment="c0" charge="0" boundaryCondition="false"/>
<species id="cpd25400_c0" name="isopimara-7_15-diene-diol_c0" compartment="c0" charge="0" boundaryCondition="false"/>
<species id="cpd25458_c0" name="4_8_12-trimethyl-1_3_7_11-tridecatetraene_c0" compartment="c0" charge="0" boundaryCondition="false"/>
<species id="cpd25545_c0" name="L-sorbosone_2_6-lactone_c0" compartment="c0" charge="0" boundaryCondition="false"/>
<species id="cpd20927_c0" name="L-Sorbosone_c0" compartment="c0" charge="0" boundaryCondition="false"/>
<species id="cpd25544_c0" name="L-sorbosone_1_4-lactone_c0" compartment="c0" charge="0" boundaryCondition="false"/>
<species id="cpd04764_c0" name="Allicin_c0" compartment="c0" charge="0" boundaryCondition="false"/>
<species id="cpd25621_c0" name="allylsulfenate_c0" compartment="c0" charge="0" boundaryCondition="false"/>
<species id="cpd25632_c0" name="prop-2-enethial_c0" compartment="c0" charge="0" boundaryCondition="false"/>
<species id="cpd25634_c0" name="2-vinyl-4H-1_3-dithin_c0" compartment="c0" charge="0" boundaryCondition="false"/>
<species id="cpd25635_c0" name="3-vinyl-4H-1_2-dithin_c0" compartment="c0" charge="0" boundaryCondition="false"/>
<species id="cpd25638_c0" name="thiosulfinate_c0" compartment="c0" charge="1" boundaryCondition="false"/>
<species id="cpd25637_c0" name="1-propenylsulfenate_c0" compartment="c0" charge="0" boundaryCondition="false"/>
<species id="cpd25738_c0" name="IAA-Val_c0" compartment="c0" charge="-1" boundaryCondition="false"/>
<species id="cpd25739_c0" name="IAA-Phe_c0" compartment="c0" charge="-1" boundaryCondition="false"/>
<species id="cpd00066_n0" name="L-Phenylalanine_n0" compartment="n0" charge="0" boundaryCondition="false"/>
<species id="cpd25739_n0" name="IAA-Phe_n0" compartment="n0" charge="-1" boundaryCondition="false"/>
<species id="cpd25048_c0" name="coniferaldehyde_glucoside_c0" compartment="c0" charge="0" boundaryCondition="false"/>
<species id="cpd24956_c0" name="sinapaldehyde_glucoside_c0" compartment="c0" charge="0" boundaryCondition="false"/>
<species id="cpd02295_x0" name="1_4-Dihydroxy-2-naphthoate_x0" compartment="x0" charge="-1" boundaryCondition="false"/>
<species id="cpd24538_c0" name="GA110_c0" compartment="c0" charge="-2" boundaryCondition="false"/>
<species id="cpd07334_c0" name="Dihydroconiferyl_alcohol_c0" compartment="c0" charge="0" boundaryCondition="false"/>
<species id="cpd25087_c0" name="dihydroconiferyl_alcohol_glucoside_c0" compartment="c0" charge="0" boundaryCondition="false"/>
<species id="cpd11472_m0" name="Hexanoyl-acp_m0" compartment="m0" charge="10000000" boundaryCondition="false"/>
<species id="cpd11490_m0" name="3-Oxooctanoyl-acp_m0" compartment="m0" charge="10000000" boundaryCondition="false"/>
<species id="cpd11470_m0" name="Octanoyl-acp_m0" compartment="m0" charge="10000000" boundaryCondition="false"/>
<species id="cpd11487_m0" name="3-Oxodecanoyl-acp_m0" compartment="m0" charge="10000000" boundaryCondition="false"/>
<species id="cpd11489_m0" name="3-Oxododecanoyl-acp_m0" compartment="m0" charge="10000000" boundaryCondition="false"/>
<species id="cpd11474_m0" name="Decanoyl-acp_m0" compartment="m0" charge="10000000" boundaryCondition="false"/>
<species id="cpd11468_m0" name="Dodecanoyl-acyl-carrier_protein_m0" compartment="m0" charge="10000000" boundaryCondition="false"/>
<species id="cpd11491_m0" name="3-Oxotetradecanoyl-acp_m0" compartment="m0" charge="10000000" boundaryCondition="false"/>
<species id="cpd11485_c0" name="3-Oxohexadecanoyl-acp_c0" compartment="c0" charge="10000000" boundaryCondition="false"/>
<species id="cpd27551_c0" name="Myristoyl-ACPs_c0" compartment="c0" charge="10000000" boundaryCondition="false"/>
<species id="cpd11485_d0" name="3-Oxohexadecanoyl-acp_d0" compartment="d0" charge="10000000" boundaryCondition="false"/>
<species id="cpd27551_d0" name="Myristoyl-ACPs_d0" compartment="d0" charge="10000000" boundaryCondition="false"/>
<species id="cpd11485_m0" name="3-Oxohexadecanoyl-acp_m0" compartment="m0" charge="10000000" boundaryCondition="false"/>
<species id="cpd27551_m0" name="Myristoyl-ACPs_m0" compartment="m0" charge="10000000" boundaryCondition="false"/>
<species id="cpd05274_d0" name="9Z-Hexadecenoic_acid_d0" compartment="d0" charge="-1" boundaryCondition="false"/>
<species id="cpd28024_c0" name="R-3-hydroxy-cis-vaccenoyl-ACPs_c0" compartment="c0" charge="10000000" boundaryCondition="false"/>
<species id="cpd28024_d0" name="R-3-hydroxy-cis-vaccenoyl-ACPs_d0" compartment="d0" charge="10000000" boundaryCondition="false"/>
<species id="cpd28473_c0" name="a_cis-vaccen-2-enoyl-acp_c0" compartment="c0" charge="10000000" boundaryCondition="false"/>
<species id="cpd28473_d0" name="a_cis-vaccen-2-enoyl-acp_d0" compartment="d0" charge="10000000" boundaryCondition="false"/>
<species id="cpd00727_x0" name="2-Phosphoglycolate_x0" compartment="x0" charge="-3" boundaryCondition="false"/>
<species id="cpd14938_c0" name="3-Oxostearoyl-acp_c0" compartment="c0" charge="10000000" boundaryCondition="false"/>
<species id="cpd14938_d0" name="3-Oxostearoyl-acp_d0" compartment="d0" charge="10000000" boundaryCondition="false"/>
<species id="cpd28030_c0" name="R-3-hydroxystearoyl-ACPs_c0" compartment="c0" charge="10000000" boundaryCondition="false"/>
<species id="cpd28030_d0" name="R-3-hydroxystearoyl-ACPs_d0" compartment="d0" charge="10000000" boundaryCondition="false"/>
<species id="cpd01122_c0" name="Linoleate_c0" compartment="c0" charge="-1" boundaryCondition="false"/>
<species id="cpd01398_c0" name="Linoleoyl-CoA_c0" compartment="c0" charge="-4" boundaryCondition="false"/>
<species id="cpd01122_d0" name="Linoleate_d0" compartment="d0" charge="-1" boundaryCondition="false"/>
<species id="cpd01398_d0" name="Linoleoyl-CoA_d0" compartment="d0" charge="-4" boundaryCondition="false"/>
<species id="cpd01122_r0" name="Linoleate_r0" compartment="r0" charge="-1" boundaryCondition="false"/>
<species id="cpd01398_r0" name="Linoleoyl-CoA_r0" compartment="r0" charge="-4" boundaryCondition="false"/>
<species id="cpd01122_x0" name="Linoleate_x0" compartment="x0" charge="-1" boundaryCondition="false"/>
<species id="cpd01398_x0" name="Linoleoyl-CoA_x0" compartment="x0" charge="-4" boundaryCondition="false"/>
<species id="cpd20867_c0" name="16-Oxo-palmitate_c0" compartment="c0" charge="-1" boundaryCondition="false"/>
<species id="cpd24539_c0" name="GA97_c0" compartment="c0" charge="-2" boundaryCondition="false"/>
<species id="cpd22024_c0" name="3-Isopropenyl-4H-hexano-lactones_c0" compartment="c0" charge="0" boundaryCondition="false"/>
<species id="cpd22025_c0" name="3-Isopropenyl-6-oxoheptanoates_c0" compartment="c0" charge="-1" boundaryCondition="false"/>
<species id="cpd28012_c0" name="Pyruvate-dehydrogenase-dihydrolipoate_c0" compartment="c0" charge="0" boundaryCondition="false"/>
<species id="cpd28012_d0" name="Pyruvate-dehydrogenase-dihydrolipoate_d0" compartment="d0" charge="0" boundaryCondition="false"/>
<species id="cpd28012_n0" name="Pyruvate-dehydrogenase-dihydrolipoate_n0" compartment="n0" charge="0" boundaryCondition="false"/>
<species id="cpd28013_n0" name="Pyruvate-dehydrogenase-lipoate_n0" compartment="n0" charge="0" boundaryCondition="false"/>
<species id="cpd28012_m0" name="Pyruvate-dehydrogenase-dihydrolipoate_m0" compartment="m0" charge="0" boundaryCondition="false"/>
<species id="cpd00359_d0" name="Indole_d0" compartment="d0" charge="0" boundaryCondition="false"/>
<species id="cpd27656_c0" name="NMNH_c0" compartment="c0" charge="-2" boundaryCondition="false"/>
<species id="cpd00222_c0" name="D-Gluconic_acid_c0" compartment="c0" charge="-1" boundaryCondition="false"/>
<species id="cpd15560_m0" name="Ubiquinone-8_m0" compartment="m0" charge="0" boundaryCondition="false"/>
<species id="cpd15561_m0" name="ubiquinol8_m0" compartment="m0" charge="0" boundaryCondition="false"/>
<species id="cpd22252_c0" name="allolactose_c0" compartment="c0" charge="0" boundaryCondition="false"/>
<species id="cpd08615_c0" name="1-Hydroxy-2-methyl-2-butenyl_4-diphosphate_c0" compartment="c0" charge="-2" boundaryCondition="false"/>
<species id="cpd00254_d0" name="Magnesium_cation_d0" compartment="d0" charge="2" boundaryCondition="false"/>
<species id="cpd26555_c0" name="kaempferol-3-O-glucopyranoside-7-O-rhamnopyranoside_c0" compartment="c0" charge="0" boundaryCondition="false"/>
<species id="cpd26559_c0" name="kaempferol-3-O-rhamnopyranoside-7-O-rhamnopyranoside_c0" compartment="c0" charge="0" boundaryCondition="false"/>
<species id="cpd26560_c0" name="GA25_c0" compartment="c0" charge="-3" boundaryCondition="false"/>
<species id="cpd08926_r0" name="Phytosphingosine_r0" compartment="r0" charge="1" boundaryCondition="false"/>
<species id="cpd26629_c0" name="alpha-L-galactose-1-phosphate_c0" compartment="c0" charge="-2" boundaryCondition="false"/>
<species id="cpd00071_x0" name="Acetaldehyde_x0" compartment="x0" charge="0" boundaryCondition="false"/>
<species id="cpd00363_x0" name="Ethanol_x0" compartment="x0" charge="0" boundaryCondition="false"/>
<species id="cpd03037_c0" name="7-Dehydrodesmosterol_c0" compartment="c0" charge="0" boundaryCondition="false"/>
<species id="cpd03037_r0" name="7-Dehydrodesmosterol_r0" compartment="r0" charge="0" boundaryCondition="false"/>
<species id="cpd03037_w0" name="7-Dehydrodesmosterol_w0" compartment="w0" charge="0" boundaryCondition="false"/>
<species id="cpd24503_c0" name="4alpha-hydroxymethyl-4beta-methyl-5alpha-cholesta-8_24-dien-3beta-ol_c0" compartment="c0" charge="0" boundaryCondition="false"/>
<species id="cpd03038_c0" name="14-Demethyllanosterol_c0" compartment="c0" charge="0" boundaryCondition="false"/>
<species id="cpd24504_c0" name="4alpha-formyl-4beta-methyl-5alpha-cholesta-8_24-dien-3beta-ol_c0" compartment="c0" charge="0" boundaryCondition="false"/>
<species id="cpd24577_c0" name="quercetin-3-O-glucoside-7-O-rhamnoside_c0" compartment="c0" charge="0" boundaryCondition="false"/>
<species id="cpd17401_d0" name="2-Oxo-5-methylthiopentanoic_acid_d0" compartment="d0" charge="-1" boundaryCondition="false"/>
<species id="cpd26630_c0" name="2-carboxylate-4-methyl-5-beta-ethyl_adenosine_5-diphosphate_thiazole_c0" compartment="c0" charge="-3" boundaryCondition="false"/>
<species id="cpd00035_d0" name="L-Alanine_d0" compartment="d0" charge="0" boundaryCondition="false"/>
<species id="cpd00133_d0" name="Nicotinamide_d0" compartment="d0" charge="0" boundaryCondition="false"/>
<species id="cpd26630_d0" name="2-carboxylate-4-methyl-5-beta-ethyl_adenosine_5-diphosphate_thiazole_d0" compartment="d0" charge="-3" boundaryCondition="false"/>
<species id="cpd00133_m0" name="Nicotinamide_m0" compartment="m0" charge="0" boundaryCondition="false"/>
<species id="cpd26630_m0" name="2-carboxylate-4-methyl-5-beta-ethyl_adenosine_5-diphosphate_thiazole_m0" compartment="m0" charge="-3" boundaryCondition="false"/>
<species id="cpd02654_d0" name="4-Methyl-5-2-phosphoethyl-thiazole_d0" compartment="d0" charge="-2" boundaryCondition="false"/>
<species id="cpd02654_m0" name="4-Methyl-5-2-phosphoethyl-thiazole_m0" compartment="m0" charge="-2" boundaryCondition="false"/>
<species id="cpd17407_r0" name="Dihomomethionine_r0" compartment="r0" charge="0" boundaryCondition="false"/>
<species id="cpd17411_r0" name="Trihomomethionine_r0" compartment="r0" charge="0" boundaryCondition="false"/>
<species id="cpd17415_r0" name="Tetrahomomethionine_r0" compartment="r0" charge="0" boundaryCondition="false"/>
<species id="cpd17419_r0" name="Pentahomomethionine_r0" compartment="r0" charge="0" boundaryCondition="false"/>
<species id="cpd17423_r0" name="Hexahomomethionine_r0" compartment="r0" charge="0" boundaryCondition="false"/>
<species id="cpd26631_c0" name="S-5-methylthiopentylhydroximoyl-L-cysteine_c0" compartment="c0" charge="0" boundaryCondition="false"/>
<species id="cpd26631_r0" name="S-5-methylthiopentylhydroximoyl-L-cysteine_r0" compartment="r0" charge="0" boundaryCondition="false"/>
<species id="cpd00084_r0" name="L-Cysteine_r0" compartment="r0" charge="0" boundaryCondition="false"/>
<species id="cpd26632_c0" name="S-6-methylthiohexylhydroximoyl-L-cysteine_c0" compartment="c0" charge="0" boundaryCondition="false"/>
<species id="cpd26632_r0" name="S-6-methylthiohexylhydroximoyl-L-cysteine_r0" compartment="r0" charge="0" boundaryCondition="false"/>
<species id="cpd26633_c0" name="S-7-methylthioheptylhydroximoyl-L-cysteine_c0" compartment="c0" charge="0" boundaryCondition="false"/>
<species id="cpd26633_r0" name="S-7-methylthioheptylhydroximoyl-L-cysteine_r0" compartment="r0" charge="0" boundaryCondition="false"/>
<species id="cpd26634_c0" name="S-8-methylthiooctylhydroximoyl-L-cysteine_c0" compartment="c0" charge="0" boundaryCondition="false"/>
<species id="cpd26634_r0" name="S-8-methylthiooctylhydroximoyl-L-cysteine_r0" compartment="r0" charge="0" boundaryCondition="false"/>
<species id="cpd26635_c0" name="S-9-methylthiononylhydroximoyl-L-cysteine_c0" compartment="c0" charge="0" boundaryCondition="false"/>
<species id="cpd26635_r0" name="S-9-methylthiononylhydroximoyl-L-cysteine_r0" compartment="r0" charge="0" boundaryCondition="false"/>
<species id="cpd05313_c0" name="Glucoberteroin_c0" compartment="c0" charge="-1" boundaryCondition="false"/>
<species id="cpd26624_c0" name="5-methylthiopentyldesulfoglucosinolate_c0" compartment="c0" charge="0" boundaryCondition="false"/>
<species id="cpd17439_c0" name="Glucolesquerellin_c0" compartment="c0" charge="-1" boundaryCondition="false"/>
<species id="cpd26641_c0" name="6-methylthiohexyldesulfoglucosinolate_c0" compartment="c0" charge="0" boundaryCondition="false"/>
<species id="cpd17441_c0" name="7-Methylthioheptyl_glucosinolate_c0" compartment="c0" charge="-1" boundaryCondition="false"/>
<species id="cpd26642_c0" name="7-methylthioheptyldesulfoglucosinolate_c0" compartment="c0" charge="0" boundaryCondition="false"/>
<species id="cpd17443_c0" name="8-Methylthiooctyl_glucosinolate_c0" compartment="c0" charge="-1" boundaryCondition="false"/>
<species id="cpd26643_c0" name="8-methylthiooctyldesulfoglucosinolate_c0" compartment="c0" charge="0" boundaryCondition="false"/>
<species id="cpd05331_c0" name="Glucoraphanin_c0" compartment="c0" charge="-1" boundaryCondition="false"/>
<species id="cpd05327_c0" name="Gluconapin_c0" compartment="c0" charge="-1" boundaryCondition="false"/>
<species id="cpd26651_c0" name="indol-3-ylmethylisothiocyanate_c0" compartment="c0" charge="0" boundaryCondition="false"/>
<species id="cpd26650_c0" name="indole-3-carbinol_c0" compartment="c0" charge="0" boundaryCondition="false"/>
<species id="cpd26647_c0" name="indol-3-ylmethyl-glutathione_c0" compartment="c0" charge="-1" boundaryCondition="false"/>
<species id="cpd26649_c0" name="indol-3-ylmethyl-cysteine_c0" compartment="c0" charge="0" boundaryCondition="false"/>
<species id="cpd26648_c0" name="ascorbigen_c0" compartment="c0" charge="0" boundaryCondition="false"/>
<species id="cpd26652_c0" name="4-methoxy-3-indolylmethyl_glucosinolate_aglycone_c0" compartment="c0" charge="-2" boundaryCondition="false"/>
<species id="cpd05334_c0" name="4-Methoxyglucobrassicin_c0" compartment="c0" charge="-1" boundaryCondition="false"/>
<species id="cpd26653_c0" name="4-methoxy-3-indolylmethylisothiocyanate_c0" compartment="c0" charge="0" boundaryCondition="false"/>
<species id="cpd00054_r0" name="L-Serine_r0" compartment="r0" charge="0" boundaryCondition="false"/>
<species id="cpd00048_n0" name="Sulfate_n0" compartment="n0" charge="-2" boundaryCondition="false"/>
<species id="cpd00193_n0" name="Adenylyl_sulfate_n0" compartment="n0" charge="-2" boundaryCondition="false"/>
<species id="cpd27735_m0" name="Ox-Thioredoxin_m0" compartment="m0" charge="0" boundaryCondition="false"/>
<species id="cpd28060_m0" name="Red-Thioredoxin_m0" compartment="m0" charge="-2" boundaryCondition="false"/>
<species id="cpd00268_c0" name="Thiosulfate_c0" compartment="c0" charge="-1" boundaryCondition="false"/>
<species id="cpd00268_d0" name="Thiosulfate_d0" compartment="d0" charge="-1" boundaryCondition="false"/>
<species id="cpd01211_d0" name="Thiocyanate_d0" compartment="d0" charge="-1" boundaryCondition="false"/>
<species id="cpd19012_d0" name="Hydrogen_cyanide_d0" compartment="d0" charge="0" boundaryCondition="false"/>
<species id="cpd00081_m0" name="Sulfite_m0" compartment="m0" charge="-1" boundaryCondition="false"/>
<species id="cpd00268_m0" name="Thiosulfate_m0" compartment="m0" charge="-1" boundaryCondition="false"/>
<species id="cpd00081_n0" name="Sulfite_n0" compartment="n0" charge="-1" boundaryCondition="false"/>
<species id="cpd00268_n0" name="Thiosulfate_n0" compartment="n0" charge="-1" boundaryCondition="false"/>
<species id="cpd01628_d0" name="alpha-Tocopherol_d0" compartment="d0" charge="0" boundaryCondition="false"/>
<species id="cpd00333_r0" name="trans-Cinnamate_r0" compartment="r0" charge="-1" boundaryCondition="false"/>
<species id="cpd00058_c0" name="Copper_c0" compartment="c0" charge="2" boundaryCondition="false"/>
<species id="cpd00058_d0" name="Copper_d0" compartment="d0" charge="2" boundaryCondition="false"/>
<species id="cpd00978_c0" name="dUDP_c0" compartment="c0" charge="-2" boundaryCondition="false"/>
<species id="cpd00337_d0" name="5_6-Dihydrouracil_d0" compartment="d0" charge="0" boundaryCondition="false"/>
<species id="cpd00760_m0" name="2-Methylbutanoyl-CoA_m0" compartment="m0" charge="-4" boundaryCondition="false"/>
<species id="cpd01882_m0" name="3-Methylbutanoyl-CoA_m0" compartment="m0" charge="-4" boundaryCondition="false"/>
<species id="cpd23281_m0" name="S-3-Hydroxyisobutyric_acid_m0" compartment="m0" charge="-1" boundaryCondition="false"/>
<species id="cpd23280_m0" name="S-3-Hydroxy-2-methylpropionyl-CoA_m0" compartment="m0" charge="-4" boundaryCondition="false"/>
<species id="cpd23281_x0" name="S-3-Hydroxyisobutyric_acid_x0" compartment="x0" charge="-1" boundaryCondition="false"/>
<species id="cpd23280_x0" name="S-3-Hydroxy-2-methylpropionyl-CoA_x0" compartment="x0" charge="-4" boundaryCondition="false"/>
<species id="cpd00863_v0" name="beta-D-Glucose_6-phosphate_v0" compartment="v0" charge="-2" boundaryCondition="false"/>
<species id="cpd01693_v0" name="Sucrose_6-phosphate_v0" compartment="v0" charge="-2" boundaryCondition="false"/>
<species id="cpd30321_v0" name="beta-D-Fructose_v0" compartment="v0" charge="0" boundaryCondition="false"/>
<species id="cpd00863_w0" name="beta-D-Glucose_6-phosphate_w0" compartment="w0" charge="-2" boundaryCondition="false"/>
<species id="cpd01693_w0" name="Sucrose_6-phosphate_w0" compartment="w0" charge="-2" boundaryCondition="false"/>
<species id="cpd30321_w0" name="beta-D-Fructose_w0" compartment="w0" charge="0" boundaryCondition="false"/>
<species id="cpd00063_g0" name="Calcium_cation_g0" compartment="g0" charge="2" boundaryCondition="false"/>
<species id="cpd00063_c0" name="Calcium_cation_c0" compartment="c0" charge="2" boundaryCondition="false"/>
<species id="cpd00029_x0" name="Acetate_x0" compartment="x0" charge="-1" boundaryCondition="false"/>
<species id="cpd00040_m0" name="Glyoxylate_m0" compartment="m0" charge="-1" boundaryCondition="false"/>
<species id="cpd00033_x0" name="Glycine_x0" compartment="x0" charge="0" boundaryCondition="false"/>
<species id="cpd00008_v0" name="ADP_v0" compartment="v0" charge="-2" boundaryCondition="false"/>
<species id="cpd00002_v0" name="ATP_v0" compartment="v0" charge="-3" boundaryCondition="false"/>
<species id="cpd29078_d0" name="CDP-1-18_19Z-2-16_0-glycerol_d0" compartment="d0" charge="-2" boundaryCondition="false"/>
<species id="cpd25121_d0" name="1-9Z-octadecenoyl-2-hexadecanoyl-sn-glycero-3-phosphate_d0" compartment="d0" charge="-2" boundaryCondition="false"/>
<species id="cpd25125_d0" name="1_2-9Z-octadecenoyl-sn-glycero-3-phosphate_d0" compartment="d0" charge="-2" boundaryCondition="false"/>
<species id="cpd29077_d0" name="CDP-1_2-dioctadecenoylglycerol_d0" compartment="d0" charge="-2" boundaryCondition="false"/>
<species id="cpd01047_r0" name="Apigenin_r0" compartment="r0" charge="-1" boundaryCondition="false"/>
<species id="cpd01071_r0" name="Luteolin_r0" compartment="r0" charge="-1" boundaryCondition="false"/>
<species id="cpd01966_m0" name="3-Methylcrotonyl-CoA_m0" compartment="m0" charge="-4" boundaryCondition="false"/>
<species id="cpd00982_m0" name="FADH2_m0" compartment="m0" charge="-2" boundaryCondition="false"/>
<species id="cpd00015_m0" name="FAD_m0" compartment="m0" charge="-3" boundaryCondition="false"/>
<species id="cpd02187_m0" name="2-Methylprop-2-enoyl-CoA_m0" compartment="m0" charge="-4" boundaryCondition="false"/>
<species id="cpd02068_m0" name="3-Methylglutaconyl-CoA_m0" compartment="m0" charge="-5" boundaryCondition="false"/>
<species id="cpd00121_d0" name="myo-Inositol_d0" compartment="d0" charge="0" boundaryCondition="false"/>
<species id="cpd02484_d0" name="1D-myo-Inositol_3-phosphate_d0" compartment="d0" charge="-2" boundaryCondition="false"/>
<species id="cpd00939_d0" name="4-Amino-5-hydroxymethyl-2-methylpyrimidine_d0" compartment="d0" charge="0" boundaryCondition="false"/>
<species id="cpd02775_m0" name="4-Amino-2-methyl-5-phosphomethylpyrimidine_m0" compartment="m0" charge="-2" boundaryCondition="false"/>
<species id="cpd00939_m0" name="4-Amino-5-hydroxymethyl-2-methylpyrimidine_m0" compartment="m0" charge="0" boundaryCondition="false"/>
<species id="cpd02591_d0" name="all-trans-Pentaprenyl_diphosphate_d0" compartment="d0" charge="-2" boundaryCondition="false"/>
<species id="cpd02591_m0" name="all-trans-Pentaprenyl_diphosphate_m0" compartment="m0" charge="-2" boundaryCondition="false"/>
<species id="cpd02591_r0" name="all-trans-Pentaprenyl_diphosphate_r0" compartment="r0" charge="-2" boundaryCondition="false"/>
<species id="cpd26657_d0" name="phosphatidylglycerophosphate_1-18_19Z__2-16_1_d0" compartment="d0" charge="-3" boundaryCondition="false"/>
<species id="cpd26657_m0" name="phosphatidylglycerophosphate_1-18_19Z__2-16_1_m0" compartment="m0" charge="-3" boundaryCondition="false"/>
<species id="cpd29078_m0" name="CDP-1-18_19Z-2-16_0-glycerol_m0" compartment="m0" charge="-2" boundaryCondition="false"/>
<species id="cpd26605_d0" name="1_2-dipalmitoylglycerol_d0" compartment="d0" charge="0" boundaryCondition="false"/>
<species id="cpd02894_d0" name="2-Methyl-4-amino-5-hydroxymethylpyrimidine_diphosphate_d0" compartment="d0" charge="-2" boundaryCondition="false"/>
<species id="cpd02894_m0" name="2-Methyl-4-amino-5-hydroxymethylpyrimidine_diphosphate_m0" compartment="m0" charge="-2" boundaryCondition="false"/>
<species id="cpd15047_c0" name="OPC6-CoA_c0" compartment="c0" charge="-4" boundaryCondition="false"/>
<species id="cpd22981_m0" name="OPC8-3-ketoacyl-CoA_m0" compartment="m0" charge="-4" boundaryCondition="false"/>
<species id="cpd15047_m0" name="OPC6-CoA_m0" compartment="m0" charge="-4" boundaryCondition="false"/>
<species id="cpd15051_c0" name="OPC4-CoA_c0" compartment="c0" charge="-4" boundaryCondition="false"/>
<species id="cpd15051_m0" name="OPC4-CoA_m0" compartment="m0" charge="-4" boundaryCondition="false"/>
<species id="cpd22984_m0" name="OPC6-3-ketoacyl-CoA_m0" compartment="m0" charge="-4" boundaryCondition="false"/>
<species id="cpd15051_x0" name="OPC4-CoA_x0" compartment="x0" charge="-4" boundaryCondition="false"/>
<species id="cpd22988_c0" name="jasmonoyl-CoA_c0" compartment="c0" charge="-4" boundaryCondition="false"/>
<species id="cpd22988_m0" name="jasmonoyl-CoA_m0" compartment="m0" charge="-4" boundaryCondition="false"/>
<species id="cpd22987_m0" name="OPC4-3-ketoacyl-CoA_m0" compartment="m0" charge="-4" boundaryCondition="false"/>
<species id="cpd22988_x0" name="jasmonoyl-CoA_x0" compartment="x0" charge="-4" boundaryCondition="false"/>
<species id="cpd00475_d0" name="alpha-D-Ribose_1-phosphate_d0" compartment="d0" charge="-2" boundaryCondition="false"/>
<species id="cpd00251_d0" name="ADP-ribose_d0" compartment="d0" charge="-2" boundaryCondition="false"/>
<species id="cpd03845_r0" name="beta-Cellobiose_r0" compartment="r0" charge="0" boundaryCondition="false"/>
<species id="cpd00867_d0" name="Inositol_1-phosphate_d0" compartment="d0" charge="-2" boundaryCondition="false"/>
<species id="cpd02496_d0" name="1-Palmitoylglycerol_3-phosphate_d0" compartment="d0" charge="-2" boundaryCondition="false"/>
<species id="cpd02496_m0" name="1-Palmitoylglycerol_3-phosphate_m0" compartment="m0" charge="-2" boundaryCondition="false"/>
<species id="cpd00134_m0" name="Palmitoyl-CoA_m0" compartment="m0" charge="-4" boundaryCondition="false"/>
<species id="cpd02496_r0" name="1-Palmitoylglycerol_3-phosphate_r0" compartment="r0" charge="-2" boundaryCondition="false"/>
<species id="cpd00080_r0" name="sn-Glycerol_3-phosphate_r0" compartment="r0" charge="-2" boundaryCondition="false"/>
<species id="cpd15329_d0" name="1-octadecanoyl-sn-glycerol_3-phosphate_d0" compartment="d0" charge="-2" boundaryCondition="false"/>
<species id="cpd00327_m0" name="Stearoyl-CoA_m0" compartment="m0" charge="-4" boundaryCondition="false"/>
<species id="cpd15329_m0" name="1-octadecanoyl-sn-glycerol_3-phosphate_m0" compartment="m0" charge="-2" boundaryCondition="false"/>
<species id="cpd15329_r0" name="1-octadecanoyl-sn-glycerol_3-phosphate_r0" compartment="r0" charge="-2" boundaryCondition="false"/>
<species id="cpd00076_w0" name="Sucrose_w0" compartment="w0" charge="0" boundaryCondition="false"/>
<species id="cpd19001_w0" name="alpha-D-Glucose_w0" compartment="w0" charge="0" boundaryCondition="false"/>
<species id="cpd15130_c0" name="Isopentenyladenosine-5-triphosphate_c0" compartment="c0" charge="-3" boundaryCondition="false"/>
<species id="cpd15130_d0" name="Isopentenyladenosine-5-triphosphate_d0" compartment="d0" charge="-3" boundaryCondition="false"/>
<species id="cpd15130_m0" name="Isopentenyladenosine-5-triphosphate_m0" compartment="m0" charge="-3" boundaryCondition="false"/>
<species id="cpd00717_r0" name="Dihydrokaempferol_r0" compartment="r0" charge="0" boundaryCondition="false"/>
<species id="cpd01135_r0" name="Taxifolin_r0" compartment="r0" charge="0" boundaryCondition="false"/>
<species id="cpd28307_m0" name="Unsulfurated-Sulfur-Acceptors_m0" compartment="m0" charge="10000000" boundaryCondition="false"/>
<species id="cpd24584_m0" name="9-mercaptodesthiobiotin_m0" compartment="m0" charge="-1" boundaryCondition="false"/>
<species id="cpd28207_m0" name="Sulfurated-Sulfur-Acceptors_m0" compartment="m0" charge="10000000" boundaryCondition="false"/>
<species id="cpd12844_d0" name="Phylloquinol_d0" compartment="d0" charge="0" boundaryCondition="false"/>
<species id="cpd03344_r0" name="Eriodictyol_r0" compartment="r0" charge="0" boundaryCondition="false"/>
<species id="cpd05498_d0" name="beta-Cryptoxanthin_d0" compartment="d0" charge="0" boundaryCondition="false"/>
<species id="cpd10524_d0" name="9S-HPODE_d0" compartment="d0" charge="-1" boundaryCondition="false"/>
<species id="cpd15037_d0" name="9S-HPOT_d0" compartment="d0" charge="-1" boundaryCondition="false"/>
<species id="cpd30761_d0" name="OPP_d0" compartment="d0" charge="-2" boundaryCondition="false"/>
<species id="cpd30761_m0" name="OPP_m0" compartment="m0" charge="-2" boundaryCondition="false"/>
<species id="cpd30761_r0" name="OPP_r0" compartment="r0" charge="-2" boundaryCondition="false"/>
<species id="cpd25615_d0" name="Z-11-octadecenoic_acid_d0" compartment="d0" charge="-1" boundaryCondition="false"/>
<species id="cpd26730_d0" name="Cis-vaccenoyl-ACPs_d0" compartment="d0" charge="10000000" boundaryCondition="false"/>
<species id="cpd00076_e0" name="Sucrose_e0" compartment="e0" charge="0" boundaryCondition="false"/>
<species id="cpd27847_c0" name="Persulfurated-L-cysteine-desulfurases_c0" compartment="c0" charge="10000000" boundaryCondition="false"/>
<species id="cpd27355_c0" name="L-Cysteine-Desulfurases_c0" compartment="c0" charge="10000000" boundaryCondition="false"/>
<species id="cpd27847_d0" name="Persulfurated-L-cysteine-desulfurases_d0" compartment="d0" charge="10000000" boundaryCondition="false"/>
<species id="cpd27355_d0" name="L-Cysteine-Desulfurases_d0" compartment="d0" charge="10000000" boundaryCondition="false"/>
<species id="cpd27847_m0" name="Persulfurated-L-cysteine-desulfurases_m0" compartment="m0" charge="10000000" boundaryCondition="false"/>
<species id="cpd27355_m0" name="L-Cysteine-Desulfurases_m0" compartment="m0" charge="10000000" boundaryCondition="false"/>
<species id="cpd26554_d0" name="trans-neoxanthin_d0" compartment="d0" charge="0" boundaryCondition="false"/>
<species id="cpd26629_d0" name="alpha-L-galactose-1-phosphate_d0" compartment="d0" charge="-2" boundaryCondition="false"/>
<species id="cpd27360_d0" name="beta-L-galactose_d0" compartment="d0" charge="0" boundaryCondition="false"/>
<species id="cpd00042_v0" name="Glutathione_v0" compartment="v0" charge="-1" boundaryCondition="false"/>
<species id="cpd01017_v0" name="Cys-Gly_v0" compartment="v0" charge="0" boundaryCondition="false"/>
<species id="cpd00023_v0" name="L-Glutamate_v0" compartment="v0" charge="-1" boundaryCondition="false"/>
<species id="cpd17406_d0" name="2-Oxo-6-methylthiohexanoic_acid_d0" compartment="d0" charge="-1" boundaryCondition="false"/>
<species id="cpd17410_d0" name="2-Oxo-7-methylthioheptanoic_acid_d0" compartment="d0" charge="-1" boundaryCondition="false"/>
<species id="cpd17414_d0" name="2-Oxo-8-methylthiooctanoic_acid_d0" compartment="d0" charge="-1" boundaryCondition="false"/>
<species id="cpd17418_d0" name="2-Oxo-9-methylthiononanoic_acid_d0" compartment="d0" charge="-1" boundaryCondition="false"/>
<species id="cpd28737_d0" name="2-demethyl-plastoquinol_d0" compartment="d0" charge="0" boundaryCondition="false"/>
<species id="cpd29046_d0" name="plastoquinol_A_d0" compartment="d0" charge="2" boundaryCondition="false"/>
<species id="cpd16638_m0" name="9Z-octadec-9-enoyl-CoA_m0" compartment="m0" charge="-4" boundaryCondition="false"/>
<species id="cpd00517_m0" name="1-Acyl-sn-glycerol_3-phosphate_m0" compartment="m0" charge="10000000" boundaryCondition="false"/>
<species id="cpd00517_r0" name="1-Acyl-sn-glycerol_3-phosphate_r0" compartment="r0" charge="10000000" boundaryCondition="false"/>
<species id="cpd25121_c0" name="1-9Z-octadecenoyl-2-hexadecanoyl-sn-glycero-3-phosphate_c0" compartment="c0" charge="-2" boundaryCondition="false"/>
<species id="cpd00517_c0" name="1-Acyl-sn-glycerol_3-phosphate_c0" compartment="c0" charge="10000000" boundaryCondition="false"/>
<species id="cpd00517_d0" name="1-Acyl-sn-glycerol_3-phosphate_d0" compartment="d0" charge="10000000" boundaryCondition="false"/>
<species id="cpd00054_x0" name="L-Serine_x0" compartment="x0" charge="0" boundaryCondition="false"/>
<species id="cpd00557_d0" name="Siroheme_d0" compartment="d0" charge="-8" boundaryCondition="false"/>
<species id="cpd03426_d0" name="Sirohydrochlorin_d0" compartment="d0" charge="-8" boundaryCondition="false"/>
<species id="cpd00793_d0" name="Thiamin_monophosphate_d0" compartment="d0" charge="-1" boundaryCondition="false"/>
<species id="cpd00793_m0" name="Thiamin_monophosphate_m0" compartment="m0" charge="-1" boundaryCondition="false"/>
<species id="cpd02590_d0" name="all-trans-Heptaprenyl_diphosphate_d0" compartment="d0" charge="-2" boundaryCondition="false"/>
<species id="cpd02590_m0" name="all-trans-Heptaprenyl_diphosphate_m0" compartment="m0" charge="-2" boundaryCondition="false"/>
<species id="cpd02590_r0" name="all-trans-Heptaprenyl_diphosphate_r0" compartment="r0" charge="-2" boundaryCondition="false"/>
<species id="cpd00283_r0" name="Geranyl_diphosphate_r0" compartment="r0" charge="-2" boundaryCondition="false"/>
<species id="cpd00906_d0" name="all-trans-Hexaprenyl_diphosphate_d0" compartment="d0" charge="-2" boundaryCondition="false"/>
<species id="cpd00906_m0" name="all-trans-Hexaprenyl_diphosphate_m0" compartment="m0" charge="-2" boundaryCondition="false"/>
<species id="cpd00906_r0" name="all-trans-Hexaprenyl_diphosphate_r0" compartment="r0" charge="-2" boundaryCondition="false"/>
<species id="cpd00075_d0" name="Nitrite_d0" compartment="d0" charge="-1" boundaryCondition="false"/>
<species id="cpd00013_e0" name="NH3_e0" compartment="e0" charge="1" boundaryCondition="false"/>
<species id="cpd00794_c0" name="alpha_alpha-Trehalose_c0" compartment="c0" charge="0" boundaryCondition="false"/>
<species id="cpd00794_m0" name="alpha_alpha-Trehalose_m0" compartment="m0" charge="0" boundaryCondition="false"/>
<species id="cpd00794_n0" name="alpha_alpha-Trehalose_n0" compartment="n0" charge="0" boundaryCondition="false"/>
<species id="cpd00794_x0" name="alpha_alpha-Trehalose_x0" compartment="x0" charge="0" boundaryCondition="false"/>
<species id="cpd25004_c0" name="kaempferol_7-O-glucoside_c0" compartment="c0" charge="0" boundaryCondition="false"/>
<species id="cpd11632_e0" name="hn_e0" compartment="e0" charge="0" boundaryCondition="false"/>
<species id="cpd00665_d0" name="alpha-Maltose_d0" compartment="d0" charge="0" boundaryCondition="false"/>
<species id="cpd00048_v0" name="Sulfate_v0" compartment="v0" charge="-2" boundaryCondition="false"/>
<species id="cpd00130_v0" name="S-Malate_v0" compartment="v0" charge="-2" boundaryCondition="false"/>
<species id="cpd00209_v0" name="Nitrate_v0" compartment="v0" charge="-1" boundaryCondition="false"/>
<species id="cpd00076_v0" name="Sucrose_v0" compartment="v0" charge="0" boundaryCondition="false"/>
<species id="cpd00137_v0" name="Citrate_v0" compartment="v0" charge="-3" boundaryCondition="false"/>
<species id="cpd00120_x0" name="Butanoyl-CoA_x0" compartment="x0" charge="-4" boundaryCondition="false"/>
<species id="cpd03130_x0" name="trans-Oct-2-enoyl-CoA_x0" compartment="x0" charge="-4" boundaryCondition="false"/>
<species id="cpd01335_x0" name="Octanoyl-CoA_x0" compartment="x0" charge="-4" boundaryCondition="false"/>
<species id="cpd00048_m0" name="Sulfate_m0" compartment="m0" charge="-2" boundaryCondition="false"/>
<species id="cpd10515_v0" name="Fe2_v0" compartment="v0" charge="2" boundaryCondition="false"/>
<species id="cpd00209_m0" name="Nitrate_m0" compartment="m0" charge="-1" boundaryCondition="false"/>
<species id="cpd24271_x0" name="2E-docosenoyl-CoA_x0" compartment="x0" charge="-4" boundaryCondition="false"/>
<species id="cpd24272_x0" name="2E-lignocerenoyl-CoA_x0" compartment="x0" charge="-4" boundaryCondition="false"/>
<species id="cpd24273_x0" name="2E-cerotenoyl-CoA_x0" compartment="x0" charge="-4" boundaryCondition="false"/>
<species id="cpd26581_x0" name="cerotoyl-CoA_x0" compartment="x0" charge="-4" boundaryCondition="false"/>
<species id="cpd09684_c0" name="Tributyrin_c0" compartment="c0" charge="0" boundaryCondition="false"/>
<species id="cpd23712_c0" name="1_2-dibutyrin_c0" compartment="c0" charge="0" boundaryCondition="false"/>
<species id="cpd00120_c0" name="Butanoyl-CoA_c0" compartment="c0" charge="-4" boundaryCondition="false"/>
<species id="cpd09684_r0" name="Tributyrin_r0" compartment="r0" charge="0" boundaryCondition="false"/>
<species id="cpd23712_r0" name="1_2-dibutyrin_r0" compartment="r0" charge="0" boundaryCondition="false"/>
<species id="cpd00120_r0" name="Butanoyl-CoA_r0" compartment="r0" charge="-4" boundaryCondition="false"/>
<species id="cpd26605_c0" name="1_2-dipalmitoylglycerol_c0" compartment="c0" charge="0" boundaryCondition="false"/>
<species id="cpd26147_c0" name="dipalmitoyl_phosphatidate_c0" compartment="c0" charge="-2" boundaryCondition="false"/>
<species id="cpd01903_c0" name="D-Hexose_6-phosphate_c0" compartment="c0" charge="-2" boundaryCondition="false"/>
<species id="cpd01903_m0" name="D-Hexose_6-phosphate_m0" compartment="m0" charge="-2" boundaryCondition="false"/>
<species id="cpd19009_c0" name="alpha-D-Mannose_c0" compartment="c0" charge="0" boundaryCondition="false"/>
<species id="cpd19009_m0" name="alpha-D-Mannose_m0" compartment="m0" charge="0" boundaryCondition="false"/>
<species id="cpd23057_c0" name="quercetin_4-O-glucoside_c0" compartment="c0" charge="-1" boundaryCondition="false"/>
<species id="cpd15560_d0" name="Ubiquinone-8_d0" compartment="d0" charge="0" boundaryCondition="false"/>
<species id="cpd15561_d0" name="ubiquinol8_d0" compartment="d0" charge="0" boundaryCondition="false"/>
<species id="cpd08145_c0" name="Indolebutyric_acid_c0" compartment="c0" charge="-1" boundaryCondition="false"/>
<species id="cpd23497_c0" name="IBA-Glc_c0" compartment="c0" charge="0" boundaryCondition="false"/>
<species id="cpd23500_c0" name="2-O-beta-glucopyranosylsalicylic_acid_c0" compartment="c0" charge="-1" boundaryCondition="false"/>
<species id="cpd23501_c0" name="2-hydroxybenzoic_acid_glucose_ester_c0" compartment="c0" charge="0" boundaryCondition="false"/>
<species id="cpd23502_c0" name="benzenecarboxylic_acid_beta-D-glucose_ester_c0" compartment="c0" charge="0" boundaryCondition="false"/>
<species id="cpd23519_c0" name="2_5-dihydroxybenzoate_5-O-beta-D-glucoside_c0" compartment="c0" charge="-1" boundaryCondition="false"/>
<species id="cpd00479_c0" name="2_5-Dihydroxybenzoate_c0" compartment="c0" charge="-1" boundaryCondition="false"/>
<species id="cpd23603_c0" name="1-O-beta-D-Glucopyranosyl_anthranilate_c0" compartment="c0" charge="0" boundaryCondition="false"/>
<species id="cpd02496_c0" name="1-Palmitoylglycerol_3-phosphate_c0" compartment="c0" charge="-2" boundaryCondition="false"/>
<species id="cpd02496_w0" name="1-Palmitoylglycerol_3-phosphate_w0" compartment="w0" charge="-2" boundaryCondition="false"/>
<species id="cpd00010_w0" name="CoA_w0" compartment="w0" charge="-4" boundaryCondition="false"/>
<species id="cpd26147_w0" name="dipalmitoyl_phosphatidate_w0" compartment="w0" charge="-2" boundaryCondition="false"/>
<species id="cpd00134_w0" name="Palmitoyl-CoA_w0" compartment="w0" charge="-4" boundaryCondition="false"/>
<species id="cpd25121_w0" name="1-9Z-octadecenoyl-2-hexadecanoyl-sn-glycero-3-phosphate_w0" compartment="w0" charge="-2" boundaryCondition="false"/>
<species id="cpd00517_w0" name="1-Acyl-sn-glycerol_3-phosphate_w0" compartment="w0" charge="10000000" boundaryCondition="false"/>
<species id="cpd02298_c0" name="1F-beta-D-Fructosylsucrose_c0" compartment="c0" charge="0" boundaryCondition="false"/>
<species id="cpd24270_x0" name="2E-arachidoenoyl-CoA_x0" compartment="x0" charge="-4" boundaryCondition="false"/>
<species id="cpd24266_x0" name="3R-3-hydroxy-arachidoyl-CoA_x0" compartment="x0" charge="-4" boundaryCondition="false"/>
<species id="cpd24267_x0" name="3R-3-hydroxy-behenoyl-CoA_x0" compartment="x0" charge="-4" boundaryCondition="false"/>
<species id="cpd24268_x0" name="3R-3-hydroxy-lignoceroyl-CoA_x0" compartment="x0" charge="-4" boundaryCondition="false"/>
<species id="cpd24269_x0" name="3R-3-hydroxy-cerotoyl-CoA_x0" compartment="x0" charge="-4" boundaryCondition="false"/>
<species id="cpd05196_c0" name="Docosanoic_acid_c0" compartment="c0" charge="-1" boundaryCondition="false"/>
<species id="cpd05196_d0" name="Docosanoic_acid_d0" compartment="d0" charge="-1" boundaryCondition="false"/>
<species id="cpd16343_d0" name="Docosanoyl-CoA_d0" compartment="d0" charge="-4" boundaryCondition="false"/>
<species id="cpd05196_r0" name="Docosanoic_acid_r0" compartment="r0" charge="-1" boundaryCondition="false"/>
<species id="cpd16343_r0" name="Docosanoyl-CoA_r0" compartment="r0" charge="-4" boundaryCondition="false"/>
<species id="cpd05196_x0" name="Docosanoic_acid_x0" compartment="x0" charge="-1" boundaryCondition="false"/>
<species id="cpd15100_c0" name="4-Amino-2_6-dinitrotoluene_c0" compartment="c0" charge="0" boundaryCondition="false"/>
<species id="cpd22688_c0" name="4-ADNT_glucoside_c0" compartment="c0" charge="0" boundaryCondition="false"/>
<species id="cpd25359_c0" name="4alpha-hydroxymethyl-4beta-methyl-5alpha-cholesta-8-en-3beta-ol_c0" compartment="c0" charge="0" boundaryCondition="false"/>
<species id="cpd14644_c0" name="4_4-Dimethyl-5alpha-cholesta-8-en-3beta-ol_c0" compartment="c0" charge="0" boundaryCondition="false"/>
<species id="cpd25360_c0" name="4alpha-formyl-4beta-methyl-5alpha-cholesta-8-en-3beta-ol_c0" compartment="c0" charge="0" boundaryCondition="false"/>
<species id="cpd25361_c0" name="4alpha-carboxy-4beta-methyl-5alpha-cholesta-8-en-3beta-ol_c0" compartment="c0" charge="-1" boundaryCondition="false"/>
<species id="cpd24475_c0" name="4alpha-methyl-cholesta-8-enol_c0" compartment="c0" charge="0" boundaryCondition="false"/>
<species id="cpd25363_c0" name="4alpha-hydroxymethyl-5alpha-cholesta-8-en-3beta-ol_c0" compartment="c0" charge="0" boundaryCondition="false"/>
<species id="cpd25364_c0" name="4alpha-formyl-5alpha-cholesta-8-en-3beta-ol_c0" compartment="c0" charge="0" boundaryCondition="false"/>
<species id="cpd25365_c0" name="4alpha-carboxy-5alpha-cholesta-8-en-3beta-ol_c0" compartment="c0" charge="-1" boundaryCondition="false"/>
<species id="cpd26659_c0" name="brassinolide-23-O-glucoside_c0" compartment="c0" charge="0" boundaryCondition="false"/>
<species id="cpd26658_c0" name="castasterone-23-O-glucoside_c0" compartment="c0" charge="0" boundaryCondition="false"/>
<species id="cpd00128_w0" name="Adenine_w0" compartment="w0" charge="0" boundaryCondition="false"/>
<species id="cpd00182_w0" name="Adenosine_w0" compartment="w0" charge="0" boundaryCondition="false"/>
<species id="cpd09684_d0" name="Tributyrin_d0" compartment="d0" charge="0" boundaryCondition="false"/>
<species id="cpd23712_d0" name="1_2-dibutyrin_d0" compartment="d0" charge="0" boundaryCondition="false"/>
<species id="cpd00211_d0" name="Butanoic_acid_d0" compartment="d0" charge="-1" boundaryCondition="false"/>
<species id="cpd00760_r0" name="2-Methylbutanoyl-CoA_r0" compartment="r0" charge="-4" boundaryCondition="false"/>
<species id="cpd00508_r0" name="S-3-Methyl-2-oxopentanoic_acid_r0" compartment="r0" charge="-1" boundaryCondition="false"/>
<species id="cpd01693_d0" name="Sucrose_6-phosphate_d0" compartment="d0" charge="-2" boundaryCondition="false"/>
<species id="cpd01693_m0" name="Sucrose_6-phosphate_m0" compartment="m0" charge="-2" boundaryCondition="false"/>
<species id="cpd00221_d0" name="R-Lactate_d0" compartment="d0" charge="-1" boundaryCondition="false"/>
<species id="cpd15560_w0" name="Ubiquinone-8_w0" compartment="w0" charge="0" boundaryCondition="false"/>
<species id="cpd00221_w0" name="R-Lactate_w0" compartment="w0" charge="-1" boundaryCondition="false"/>
<species id="cpd15561_w0" name="ubiquinol8_w0" compartment="w0" charge="0" boundaryCondition="false"/>
<species id="cpd00020_w0" name="Pyruvate_w0" compartment="w0" charge="-1" boundaryCondition="false"/>
<species id="cpd22980_r0" name="OPC8-3-hydroxyacyl-CoA_r0" compartment="r0" charge="-4" boundaryCondition="false"/>
<species id="cpd22979_r0" name="OPC8-trans-2-enoyl-CoA_r0" compartment="r0" charge="-4" boundaryCondition="false"/>
<species id="cpd22982_r0" name="OPC6-trans-2-enoyl-CoA_r0" compartment="r0" charge="-4" boundaryCondition="false"/>
<species id="cpd22983_r0" name="OPC6-3-hydroxyacyl-CoA_r0" compartment="r0" charge="-4" boundaryCondition="false"/>
<species id="cpd22985_r0" name="OPC4-trans-2-enoyl-CoA_r0" compartment="r0" charge="-4" boundaryCondition="false"/>
<species id="cpd22986_r0" name="OPC4-3-hydroxyacyl-CoA_r0" compartment="r0" charge="-4" boundaryCondition="false"/>
<species id="cpd00026_v0" name="UDP-glucose_v0" compartment="v0" charge="-2" boundaryCondition="false"/>
<species id="cpd00014_v0" name="UDP_v0" compartment="v0" charge="-2" boundaryCondition="false"/>
<species id="cpd05718_v0" name="Brassicasterol_v0" compartment="v0" charge="0" boundaryCondition="false"/>
<species id="cpd23726_v0" name="3-O-beta-D-brassicasterol-glucoside_v0" compartment="v0" charge="0" boundaryCondition="false"/>
<species id="cpd00026_w0" name="UDP-glucose_w0" compartment="w0" charge="-2" boundaryCondition="false"/>
<species id="cpd00014_w0" name="UDP_w0" compartment="w0" charge="-2" boundaryCondition="false"/>
<species id="cpd05718_w0" name="Brassicasterol_w0" compartment="w0" charge="0" boundaryCondition="false"/>
<species id="cpd23726_w0" name="3-O-beta-D-brassicasterol-glucoside_w0" compartment="w0" charge="0" boundaryCondition="false"/>
<species id="cpd23019_v0" name="3-O-beta-D-glucopyranosylstigmasterol_v0" compartment="v0" charge="0" boundaryCondition="false"/>
<species id="cpd03225_v0" name="Stigmasterol_v0" compartment="v0" charge="0" boundaryCondition="false"/>
<species id="cpd23019_w0" name="3-O-beta-D-glucopyranosylstigmasterol_w0" compartment="w0" charge="0" boundaryCondition="false"/>
<species id="cpd03225_w0" name="Stigmasterol_w0" compartment="w0" charge="0" boundaryCondition="false"/>
<species id="cpd02405_v0" name="Cholesteryl-beta-D-glucoside_v0" compartment="v0" charge="0" boundaryCondition="false"/>
<species id="cpd00160_v0" name="Cholesterol_v0" compartment="v0" charge="0" boundaryCondition="false"/>
<species id="cpd02405_w0" name="Cholesteryl-beta-D-glucoside_w0" compartment="w0" charge="0" boundaryCondition="false"/>
<species id="cpd01210_v0" name="beta-Sitosterol_v0" compartment="v0" charge="0" boundaryCondition="false"/>
<species id="cpd23020_v0" name="3-O-beta-D-glucosyl-beta-sitosterol_v0" compartment="v0" charge="0" boundaryCondition="false"/>
<species id="cpd23020_w0" name="3-O-beta-D-glucosyl-beta-sitosterol_w0" compartment="w0" charge="0" boundaryCondition="false"/>
<species id="cpd30772_c0" name="9-cis-10-apo-beta-carotenal_c0" compartment="c0" charge="10000000" boundaryCondition="false"/>
<species id="cpd30771_c0" name="9-cis-beta-carotene_c0" compartment="c0" charge="10000000" boundaryCondition="false"/>
<species id="cpd30772_d0" name="9-cis-10-apo-beta-carotenal_d0" compartment="d0" charge="10000000" boundaryCondition="false"/>
<species id="cpd30771_d0" name="9-cis-beta-carotene_d0" compartment="d0" charge="10000000" boundaryCondition="false"/>
<species id="cpd00134_v0" name="Palmitoyl-CoA_v0" compartment="v0" charge="-4" boundaryCondition="false"/>
<species id="cpd02496_v0" name="1-Palmitoylglycerol_3-phosphate_v0" compartment="v0" charge="-2" boundaryCondition="false"/>
<species id="cpd00327_v0" name="Stearoyl-CoA_v0" compartment="v0" charge="-4" boundaryCondition="false"/>
<species id="cpd15329_v0" name="1-octadecanoyl-sn-glycerol_3-phosphate_v0" compartment="v0" charge="-2" boundaryCondition="false"/>
<species id="cpd17403_d0" name="Homomethionine_d0" compartment="d0" charge="0" boundaryCondition="false"/>
<species id="cpd02166_n0" name="O-beta-D-Glucosylzeatin_n0" compartment="n0" charge="0" boundaryCondition="false"/>
<species id="cpd00302_n0" name="Zeatin_n0" compartment="n0" charge="0" boundaryCondition="false"/>
<species id="cpd01386_n0" name="Dihydrozeatin_n0" compartment="n0" charge="0" boundaryCondition="false"/>
<species id="cpd15152_n0" name="Dihydrozeatin-O-glucoside_n0" compartment="n0" charge="0" boundaryCondition="false"/>
<species id="cpd11215_n0" name="cis-Zeatin_n0" compartment="n0" charge="0" boundaryCondition="false"/>
<species id="cpd11216_n0" name="O-beta-D-Glucopyranosyl-cis-zeatin_n0" compartment="n0" charge="0" boundaryCondition="false"/>
<species id="cpd24528_n0" name="dihydrozeatin-9-N-glucoside-O-glucoside_n0" compartment="n0" charge="0" boundaryCondition="false"/>
<species id="cpd24525_n0" name="dihydrozeatin-9-N-glucoside_n0" compartment="n0" charge="0" boundaryCondition="false"/>
<species id="cpd00080_w0" name="sn-Glycerol_3-phosphate_w0" compartment="w0" charge="-2" boundaryCondition="false"/>
<species id="cpd00095_w0" name="Glycerone_phosphate_w0" compartment="w0" charge="-2" boundaryCondition="false"/>
<species id="cpd00517_v0" name="1-Acyl-sn-glycerol_3-phosphate_v0" compartment="v0" charge="10000000" boundaryCondition="false"/>
<species id="cpd16638_v0" name="9Z-octadec-9-enoyl-CoA_v0" compartment="v0" charge="-4" boundaryCondition="false"/>
<species id="cpd07708_v0" name="Solasodine_v0" compartment="v0" charge="1" boundaryCondition="false"/>
<species id="cpd23725_v0" name="beta-D-glucopyranoside__3beta_22alpha_25R-spirosol-5-en-3-yl_v0" compartment="v0" charge="1" boundaryCondition="false"/>
<species id="cpd07708_w0" name="Solasodine_w0" compartment="w0" charge="1" boundaryCondition="false"/>
<species id="cpd23725_w0" name="beta-D-glucopyranoside__3beta_22alpha_25R-spirosol-5-en-3-yl_w0" compartment="w0" charge="1" boundaryCondition="false"/>
<species id="cpd00099_m0" name="Cl-_m0" compartment="m0" charge="-1" boundaryCondition="false"/>
<species id="cpd00356_c0" name="dCTP_c0" compartment="c0" charge="-3" boundaryCondition="false"/>
<species id="cpd00357_c0" name="dTTP_c0" compartment="c0" charge="-3" boundaryCondition="false"/>
<species id="cpd08358_c0" name="UDP-6-sulfoquinovose_c0" compartment="c0" charge="-3" boundaryCondition="false"/>
<species id="cpd01627_c0" name="alpha-L-Rhamnose_c0" compartment="c0" charge="0" boundaryCondition="false"/>
<species id="cpd01628_c0" name="alpha-Tocopherol_c0" compartment="c0" charge="0" boundaryCondition="false"/>
<species id="cpd01351_c0" name="Ubiquinone-9_c0" compartment="c0" charge="0" boundaryCondition="false"/>
<species id="cpd07274_c0" name="Plastoquinone-9_c0" compartment="c0" charge="0" boundaryCondition="false"/>
<species id="cpd14958_c0" name="R-Lipoic_acid_c0" compartment="c0" charge="-1" boundaryCondition="false"/>
<species id="cpd01172_c0" name="Gibberellin_A3_c0" compartment="c0" charge="-1" boundaryCondition="false"/>
<species id="cpd11416_c0" name="Biomass_c0" compartment="c0" charge="0" boundaryCondition="false"/>
<species id="cpd11416_b" name="Biomass_b" compartment="c0" charge="0" boundaryCondition="true"/>
<species id="cpd03736_c0" name="Lauroyl-KDO2-lipid_IVA_c0" compartment="c0" charge="-6" boundaryCondition="false"/>
<species id="cpd01912_e0" name="L-Fucose_1-phosphate_e0" compartment="e0" charge="-2" boundaryCondition="false"/>
<species id="cpd19032_d0" name="1-5-Phosphoribosyl-5-amino-4-N-succinocarboxamide-imidazole_d0" compartment="d0" charge="-4" boundaryCondition="false"/>
<species id="cpd28293_c0" name="UDP-GLUCOSE_c0" compartment="c0" charge="-2" boundaryCondition="false"/>
<species id="cpd03587_c0" name="Di3-deoxy-D-manno-octulosonyl-lipid_A_c0" compartment="c0" charge="-6" boundaryCondition="false"/>
<species id="cpd03587_e0" name="Di3-deoxy-D-manno-octulosonyl-lipid_A_e0" compartment="e0" charge="-6" boundaryCondition="false"/>
<species id="cpd00292_m0" name="S-3-Hydroxy-3-methylglutaryl-CoA_m0" compartment="m0" charge="-5" boundaryCondition="false"/>
<species id="cpd00356_c0" name="dCTP_c0" compartment="c0" charge="-3" boundaryCondition="false"/>
<species id="cpd00358_c0" name="dUTP_c0" compartment="c0" charge="-3" boundaryCondition="false"/>
<species id="cpd00082_m0" name="D-Fructose_m0" compartment="m0" charge="0" boundaryCondition="false"/>
<species id="cpd00760_c0" name="2-Methylbutanoyl-CoA_c0" compartment="c0" charge="-4" boundaryCondition="false"/>
<species id="cpd26784_d0" name="Cytochromes-C-Oxidized_d0" compartment="d0" charge="0" boundaryCondition="false"/>
<species id="cpd26785_d0" name="Cytochromes-C-Reduced_d0" compartment="d0" charge="-1" boundaryCondition="false"/>
<species id="cpd00126_g0" name="GMP_g0" compartment="g0" charge="-2" boundaryCondition="false"/>
<species id="cpd28293_v0" name="UDP-GLUCOSE_v0" compartment="v0" charge="-2" boundaryCondition="false"/>
<species id="cpd00105_c0" name="D-Ribose_c0" compartment="c0" charge="0" boundaryCondition="false"/>
<species id="cpd28293_n0" name="UDP-GLUCOSE_n0" compartment="n0" charge="-2" boundaryCondition="false"/>
<species id="cpd11313_e0" name="Heme_O_e0" compartment="e0" charge="-2" boundaryCondition="false"/>
<species id="cpd00824_r0" name="Sphinganine_1-phosphate_r0" compartment="r0" charge="-1" boundaryCondition="false"/>
<species id="cpd00285_r0" name="Ethanolamine_phosphate_r0" compartment="r0" charge="-1" boundaryCondition="false"/>
<species id="cpd00405_r0" name="Hexadecanal_r0" compartment="r0" charge="0" boundaryCondition="false"/>
<species id="cpd08211_c0" name="trans_trans_cis-Geranylgeranyl_diphosphate_c0" compartment="c0" charge="-2" boundaryCondition="false"/>
<species id="cpd00813_c0" name="1_2_3-Trihydroxybenzene_c0" compartment="c0" charge="0" boundaryCondition="false"/>
<species id="cpd00813_e0" name="1_2_3-Trihydroxybenzene_e0" compartment="e0" charge="0" boundaryCondition="false"/>
<species id="cpd02636_e0" name="5-2-Hydroxyethyl-4-methylthiazole_e0" compartment="e0" charge="0" boundaryCondition="false"/>
<species id="cpd02016_e0" name="Nicotinamide-beta-riboside_e0" compartment="e0" charge="1" boundaryCondition="false"/>
<species id="cpd00179_c0" name="Maltose_c0" compartment="c0" charge="0" boundaryCondition="false"/>
<species id="cpd00027_c0" name="D-Glucose_c0" compartment="c0" charge="0" boundaryCondition="false"/>
<species id="cpd01527_c0" name="D-Xylonolactone_c0" compartment="c0" charge="0" boundaryCondition="false"/>
<species id="cpd11632_c0" name="hn_c0" compartment="c0" charge="0" boundaryCondition="false"/>
<species id="cpd19032_c0" name="1-5-Phosphoribosyl-5-amino-4-N-succinocarboxamide-imidazole_c0" compartment="c0" charge="-4" boundaryCondition="false"/>
<species id="cpd00008_e0" name="ADP_e0" compartment="e0" charge="-2" boundaryCondition="false"/>
<species id="cpd00002_e0" name="ATP_e0" compartment="e0" charge="-3" boundaryCondition="false"/>
<species id="cpd26581_e0" name="cerotoyl-CoA_e0" compartment="e0" charge="-4" boundaryCondition="false"/>
<species id="cpd00322_e0" name="L-Isoleucine_e0" compartment="e0" charge="0" boundaryCondition="false"/>
<species id="cpd19028_c0" name="alpha-D-Ribose_5-phosphate_c0" compartment="c0" charge="-2" boundaryCondition="false"/>
<species id="cpd00008_r0" name="ADP_r0" compartment="r0" charge="-2" boundaryCondition="false"/>
<species id="cpd00162_r0" name="Ethanolamine_r0" compartment="r0" charge="1" boundaryCondition="false"/>
<species id="cpd01476_m0" name="Protoporphyrin_m0" compartment="m0" charge="-2" boundaryCondition="false"/>
<species id="cpd00791_m0" name="Protoporphyrinogen_IX_m0" compartment="m0" charge="-2" boundaryCondition="false"/>
<species id="cpd00014_r0" name="UDP_r0" compartment="r0" charge="-2" boundaryCondition="false"/>
<species id="cpd00790_d0" name="O-Acetyl-L-homoserine_d0" compartment="d0" charge="0" boundaryCondition="false"/>
<species id="cpd00324_d0" name="Methanethiol_d0" compartment="d0" charge="0" boundaryCondition="false"/>
<species id="cpd00242_n0" name="HCO3-_n0" compartment="n0" charge="-1" boundaryCondition="false"/>
<species id="cpd00751_c0" name="6-Deoxy-L-galactose_c0" compartment="c0" charge="0" boundaryCondition="false"/>
<species id="cpd06739_c0" name="R--Citronellal_c0" compartment="c0" charge="0" boundaryCondition="false"/>
<species id="cpd09080_c0" name="Gibberellin_A44_c0" compartment="c0" charge="-1" boundaryCondition="false"/>
<species id="cpd00305_d0" name="Thiamine_d0" compartment="d0" charge="1" boundaryCondition="false"/>
<species id="cpd17432_c0" name="S-4-Methylthiobutylthiohydroximoyl-L-cysteine_c0" compartment="c0" charge="0" boundaryCondition="false"/>
<species id="cpd02636_d0" name="5-2-Hydroxyethyl-4-methylthiazole_d0" compartment="d0" charge="0" boundaryCondition="false"/>
<species id="cpd00464_c0" name="Phenylacetaldehyde_c0" compartment="c0" charge="0" boundaryCondition="false"/>
<species id="cpd00072_c0" name="D-Fructose_6-phosphate_c0" compartment="c0" charge="-2" boundaryCondition="false"/>
<species id="cpd25914_w0" name="ubiquinol9_w0" compartment="w0" charge="0" boundaryCondition="false"/>
<species id="cpd01351_w0" name="Ubiquinone-9_w0" compartment="w0" charge="0" boundaryCondition="false"/>
<species id="cpd02197_e0" name="Folinic_acid_e0" compartment="e0" charge="-2" boundaryCondition="false"/>
<species id="cpd00540_c0" name="Betaine_c0" compartment="c0" charge="0" boundaryCondition="false"/>
<species id="cpd00074_c0" name="Sulfur_c0" compartment="c0" charge="0" boundaryCondition="false"/>
<species id="cpd00082_c0" name="D-Fructose_c0" compartment="c0" charge="0" boundaryCondition="false"/>
<species id="cpd00247_d0" name="Orotate_d0" compartment="d0" charge="-1" boundaryCondition="false"/>
<species id="cpd01681_c0" name="Neryl_diphosphate_c0" compartment="c0" charge="-2" boundaryCondition="false"/>
<species id="cpd25070_c0" name="1-18_2-2-16_0-digalactosyldiacylglycerol_c0" compartment="c0" charge="0" boundaryCondition="false"/>
<species id="cpd25071_c0" name="1-18_3-2-16_0-digalactosyldiacylglycerol_c0" compartment="c0" charge="0" boundaryCondition="false"/>
<species id="cpd02187_c0" name="2-Methylprop-2-enoyl-CoA_c0" compartment="c0" charge="-4" boundaryCondition="false"/>
<species id="cpd05158_e0" name="Gentiobiose_e0" compartment="e0" charge="0" boundaryCondition="false"/>
<species id="cpd00104_e0" name="Biotin_e0" compartment="e0" charge="-1" boundaryCondition="false"/>
<species id="cpd01188_e0" name="Lanosterol_e0" compartment="e0" charge="0" boundaryCondition="false"/>
<species id="cpd00857_c0" name="7-Dehydrocholesterol_c0" compartment="c0" charge="0" boundaryCondition="false"/>
<species id="cpd00043_d0" name="UDP-D-galactose_d0" compartment="d0" charge="-2" boundaryCondition="false"/>
<species id="cpd00036_d0" name="Succinate_d0" compartment="d0" charge="-2" boundaryCondition="false"/>
<species id="cpd00150_c0" name="Cyanide_c0" compartment="c0" charge="0" boundaryCondition="false"/>
<species id="cpd25044_c0" name="3-2-propenoic_acid-o-benzoquinone_c0" compartment="c0" charge="-1" boundaryCondition="false"/>
<species id="cpd03957_c0" name="Ethylene_oxide_c0" compartment="c0" charge="0" boundaryCondition="false"/>
<species id="cpd00971_c0" name="Sodium_cation_c0" compartment="c0" charge="1" boundaryCondition="false"/>
<species id="cpd00971_e0" name="Sodium_cation_e0" compartment="e0" charge="1" boundaryCondition="false"/>
<species id="cpd00089_r0" name="D-Glucose_1-phosphate_r0" compartment="r0" charge="-2" boundaryCondition="false"/>
<species id="cpd00315_r0" name="GDP-glucose_r0" compartment="r0" charge="-2" boundaryCondition="false"/>
<species id="cpd01207_c0" name="Quercitrin_c0" compartment="c0" charge="-1" boundaryCondition="false"/>
<species id="cpd00013_r0" name="NH3_r0" compartment="r0" charge="1" boundaryCondition="false"/>
<species id="cpd00066_r0" name="L-Phenylalanine_r0" compartment="r0" charge="0" boundaryCondition="false"/>
<species id="cpd00374_e0" name="Tyramine_e0" compartment="e0" charge="1" boundaryCondition="false"/>
<species id="cpd00465_c0" name="--Ureidoglycolate_c0" compartment="c0" charge="-1" boundaryCondition="false"/>
<species id="cpd00982_x0" name="FADH2_x0" compartment="x0" charge="-2" boundaryCondition="false"/>
<species id="cpd00015_x0" name="FAD_x0" compartment="x0" charge="-3" boundaryCondition="false"/>
<species id="cpd02835_e0" name="UDP-2_3-bis3-hydroxytetradecanoylglucosamine_e0" compartment="e0" charge="-2" boundaryCondition="false"/>
<species id="cpd14659_c0" name="L-Galactonate_c0" compartment="c0" charge="-1" boundaryCondition="false"/>
<species id="cpd00052_r0" name="CTP_r0" compartment="r0" charge="-3" boundaryCondition="false"/>
<species id="cpd00062_r0" name="UTP_r0" compartment="r0" charge="-3" boundaryCondition="false"/>
<species id="cpd19013_d0" name="NH4_d0" compartment="d0" charge="1" boundaryCondition="false"/>
<species id="cpd00486_e0" name="Indole-3-acetaldehyde_e0" compartment="e0" charge="0" boundaryCondition="false"/>
<species id="cpd00010_e0" name="CoA_e0" compartment="e0" charge="-4" boundaryCondition="false"/>
<species id="cpd00015_e0" name="FAD_e0" compartment="e0" charge="-3" boundaryCondition="false"/>
<species id="cpd00444_r0" name="CDP-ethanolamine_r0" compartment="r0" charge="-1" boundaryCondition="false"/>
<species id="cpd28037_w0" name="RIBOSE_w0" compartment="w0" charge="0" boundaryCondition="false"/>
<species id="cpd00002_g0" name="ATP_g0" compartment="g0" charge="-3" boundaryCondition="false"/>
<species id="cpd00464_e0" name="Phenylacetaldehyde_e0" compartment="e0" charge="0" boundaryCondition="false"/>
<species id="cpd08985_c0" name="5-Hydroxyconiferyl_alcohol_c0" compartment="c0" charge="0" boundaryCondition="false"/>
<species id="cpd00119_e0" name="L-Histidine_e0" compartment="e0" charge="0" boundaryCondition="false"/>
<species id="cpd00745_e0" name="3-Hydroxypropanoate_e0" compartment="e0" charge="-1" boundaryCondition="false"/>
<species id="cpd00205_b" name="Potassium_cation_b" compartment="e0" charge="1" boundaryCondition="true"/>
<species id="cpd00048_b" name="Sulfate_b" compartment="e0" charge="-2" boundaryCondition="true"/>
<species id="cpd00001_b" name="H2O_b" compartment="e0" charge="0" boundaryCondition="true"/>
<species id="cpd00011_b" name="CO2_b" compartment="e0" charge="0" boundaryCondition="true"/>
<species id="cpd00007_b" name="Oxygen_b" compartment="e0" charge="0" boundaryCondition="true"/>
<species id="cpd00254_b" name="Magnesium_cation_b" compartment="e0" charge="2" boundaryCondition="true"/>
<species id="cpd00067_b" name="H_b" compartment="e0" charge="1" boundaryCondition="true"/>
<species id="cpd00099_b" name="Cl-_b" compartment="e0" charge="-1" boundaryCondition="true"/>
<species id="cpd00009_b" name="Orthophosphate_b" compartment="e0" charge="-2" boundaryCondition="true"/>
<species id="cpd00209_b" name="Nitrate_b" compartment="e0" charge="-1" boundaryCondition="true"/>
<species id="cpd10515_b" name="Fe2_b" compartment="e0" charge="2" boundaryCondition="true"/>
<species id="cpd00076_b" name="Sucrose_b" compartment="e0" charge="0" boundaryCondition="true"/>
<species id="cpd00013_b" name="NH3_b" compartment="e0" charge="1" boundaryCondition="true"/>
<species id="cpd11632_b" name="hn_b" compartment="e0" charge="0" boundaryCondition="true"/>
<species id="cpd01912_b" name="L-Fucose_1-phosphate_b" compartment="e0" charge="-2" boundaryCondition="true"/>
<species id="cpd03587_b" name="Di3-deoxy-D-manno-octulosonyl-lipid_A_b" compartment="e0" charge="-6" boundaryCondition="true"/>
<species id="cpd11313_b" name="Heme_O_b" compartment="e0" charge="-2" boundaryCondition="true"/>
<species id="cpd00813_b" name="1_2_3-Trihydroxybenzene_b" compartment="e0" charge="0" boundaryCondition="true"/>
<species id="cpd02636_b" name="5-2-Hydroxyethyl-4-methylthiazole_b" compartment="e0" charge="0" boundaryCondition="true"/>
<species id="cpd02016_b" name="Nicotinamide-beta-riboside_b" compartment="e0" charge="1" boundaryCondition="true"/>
<species id="cpd00008_b" name="ADP_b" compartment="e0" charge="-2" boundaryCondition="true"/>
<species id="cpd00002_b" name="ATP_b" compartment="e0" charge="-3" boundaryCondition="true"/>
<species id="cpd26581_b" name="cerotoyl-CoA_b" compartment="e0" charge="-4" boundaryCondition="true"/>
<species id="cpd00322_b" name="L-Isoleucine_b" compartment="e0" charge="0" boundaryCondition="true"/>
<species id="cpd02197_b" name="Folinic_acid_b" compartment="e0" charge="-2" boundaryCondition="true"/>
<species id="cpd05158_b" name="Gentiobiose_b" compartment="e0" charge="0" boundaryCondition="true"/>
<species id="cpd00104_b" name="Biotin_b" compartment="e0" charge="-1" boundaryCondition="true"/>
<species id="cpd01188_b" name="Lanosterol_b" compartment="e0" charge="0" boundaryCondition="true"/>
<species id="cpd00971_b" name="Sodium_cation_b" compartment="e0" charge="1" boundaryCondition="true"/>
<species id="cpd00374_b" name="Tyramine_b" compartment="e0" charge="1" boundaryCondition="true"/>
<species id="cpd02835_b" name="UDP-2_3-bis3-hydroxytetradecanoylglucosamine_b" compartment="e0" charge="-2" boundaryCondition="true"/>
<species id="cpd00486_b" name="Indole-3-acetaldehyde_b" compartment="e0" charge="0" boundaryCondition="true"/>
<species id="cpd00010_b" name="CoA_b" compartment="e0" charge="-4" boundaryCondition="true"/>
<species id="cpd00015_b" name="FAD_b" compartment="e0" charge="-3" boundaryCondition="true"/>
<species id="cpd00464_b" name="Phenylacetaldehyde_b" compartment="e0" charge="0" boundaryCondition="true"/>
<species id="cpd00119_b" name="L-Histidine_b" compartment="e0" charge="0" boundaryCondition="true"/>
<species id="cpd00745_b" name="3-Hydroxypropanoate_b" compartment="e0" charge="-1" boundaryCondition="true"/>
</listOfSpecies>
<listOfReactions>
<reaction id="rxn00001_c0" name="diphosphate_phosphohydrolase_c0" reversible="true">
<notes>
<html:p>GENE_ASSOCIATION:(AT4G01480.1.CDS or AT1G78920.1.CDS or AT5G09650.1.CDS or AT1G01050.1.CDS or AT1G78920.2.CDS or AT1G15690.1.CDS or AT1G15690.2.CDS or AT1G16780.1.CDS or AT2G18230.1.CDS or AT2G46860.1.CDS or AT3G53620.1.CDS)</html:p>
<html:p>PROTEIN_ASSOCIATION:(AT4G01480.1.CDS or AT1G78920.1.CDS or AT5G09650.1.CDS or AT1G01050.1.CDS or AT1G78920.2.CDS or AT1G15690.1.CDS or AT1G15690.2.CDS or AT1G16780.1.CDS or AT2G18230.1.CDS or AT2G46860.1.CDS or AT3G53620.1.CDS)</html:p>
<html:p>KEGG_RID:R00004</html:p>
<html:p>PROTEIN_CLASS:3.6.1.1</html:p>
</notes>
<listOfReactants>
<speciesReference species="cpd00012_c0" stoichiometry="1"/>
<speciesReference species="cpd00001_c0" stoichiometry="1"/>
</listOfReactants>
<listOfProducts>
<speciesReference species="cpd00009_c0" stoichiometry="2"/>
<speciesReference species="cpd00067_c0" stoichiometry="1"/>
</listOfProducts>
<kineticLaw>
	<math xmlns="http://www.w3.org/1998/Math/MathML">
			<ci> FLUX_VALUE </ci>
	</math>
	<listOfParameters>
		<parameter id="LOWER_BOUND" value="-1000" name="mmol_per_gDW_per_hr"/>
		<parameter id="UPPER_BOUND" value="1000" name="mmol_per_gDW_per_hr"/>
		<parameter id="OBJECTIVE_COEFFICIENT" value="0"/>
		<parameter id="FLUX_VALUE" value="0.0" name="mmol_per_gDW_per_hr"/>
	</listOfParameters>
</kineticLaw>
</reaction>
<reaction id="rxn27946_d0" name="INORGPYROPHOSPHAT-RXN.d_d0" reversible="true">
<notes>
<html:p>GENE_ASSOCIATION:AT5G09650.1.CDS</html:p>
<html:p>PROTEIN_ASSOCIATION:AT5G09650.1.CDS</html:p>
<html:p>PROTEIN_CLASS:EC-3.6.1.1</html:p>
</notes>
<listOfReactants>
<speciesReference species="cpd00012_d0" stoichiometry="1"/>
<speciesReference species="cpd00001_d0" stoichiometry="1"/>
</listOfReactants>
<listOfProducts>
<speciesReference species="cpd00009_d0" stoichiometry="2"/>
<speciesReference species="cpd00067_d0" stoichiometry="1"/>
</listOfProducts>
<kineticLaw>
	<math xmlns="http://www.w3.org/1998/Math/MathML">
			<ci> FLUX_VALUE </ci>
	</math>
	<listOfParameters>
		<parameter id="LOWER_BOUND" value="-1000" name="mmol_per_gDW_per_hr"/>
		<parameter id="UPPER_BOUND" value="1000" name="mmol_per_gDW_per_hr"/>
		<parameter id="OBJECTIVE_COEFFICIENT" value="0"/>
		<parameter id="FLUX_VALUE" value="0.0" name="mmol_per_gDW_per_hr"/>
	</listOfParameters>
</kineticLaw>
</reaction>
<reaction id="rxn32487_g0" name="Inorganic_pyrophosphatase_g0" reversible="true">
<notes>
<html:p>GENE_ASSOCIATION:(AT1G78920.1.CDS or AT1G78920.2.CDS)</html:p>
<html:p>PROTEIN_ASSOCIATION:(AT1G78920.1.CDS or AT1G78920.2.CDS)</html:p>
<html:p>PROTEIN_CLASS:3.6.1.1</html:p>
</notes>
<listOfReactants>
<speciesReference species="cpd00012_g0" stoichiometry="1"/>
<speciesReference species="cpd00001_g0" stoichiometry="1"/>
</listOfReactants>
<listOfProducts>
<speciesReference species="cpd00009_g0" stoichiometry="2"/>
<speciesReference species="cpd00067_g0" stoichiometry="1"/>
</listOfProducts>
<kineticLaw>
	<math xmlns="http://www.w3.org/1998/Math/MathML">
			<ci> FLUX_VALUE </ci>
	</math>
	<listOfParameters>
		<parameter id="LOWER_BOUND" value="-1000" name="mmol_per_gDW_per_hr"/>
		<parameter id="UPPER_BOUND" value="1000" name="mmol_per_gDW_per_hr"/>
		<parameter id="OBJECTIVE_COEFFICIENT" value="0"/>
		<parameter id="FLUX_VALUE" value="0.0" name="mmol_per_gDW_per_hr"/>
	</listOfParameters>
</kineticLaw>
</reaction>
<reaction id="rxn27948_v0" name="Inorganic_diphosphatase_v0" reversible="true">
<notes>
<html:p>GENE_ASSOCIATION:(AT1G15690.1.CDS or AT1G15690.2.CDS)</html:p>
<html:p>PROTEIN_ASSOCIATION:(AT1G15690.1.CDS or AT1G15690.2.CDS)</html:p>
<html:p>PROTEIN_CLASS:3.6.1.1</html:p>
</notes>
<listOfReactants>
<speciesReference species="cpd00012_v0" stoichiometry="1"/>
<speciesReference species="cpd00001_v0" stoichiometry="1"/>
</listOfReactants>
<listOfProducts>
<speciesReference species="cpd00009_v0" stoichiometry="2"/>
<speciesReference species="cpd00067_v0" stoichiometry="1"/>
</listOfProducts>
<kineticLaw>
	<math xmlns="http://www.w3.org/1998/Math/MathML">
			<ci> FLUX_VALUE </ci>
	</math>
	<listOfParameters>
		<parameter id="LOWER_BOUND" value="-1000" name="mmol_per_gDW_per_hr"/>
		<parameter id="UPPER_BOUND" value="1000" name="mmol_per_gDW_per_hr"/>
		<parameter id="OBJECTIVE_COEFFICIENT" value="0"/>
		<parameter id="FLUX_VALUE" value="0.0" name="mmol_per_gDW_per_hr"/>
	</listOfParameters>
</kineticLaw>
</reaction>
<reaction id="rxn00001_w0" name="diphosphate_phosphohydrolase_w0" reversible="true">
<notes>
<html:p>GENE_ASSOCIATION:(AT1G15690.1.CDS or AT1G15690.2.CDS)</html:p>
<html:p>PROTEIN_ASSOCIATION:(AT1G15690.1.CDS or AT1G15690.2.CDS)</html:p>
<html:p>KEGG_RID:R00004</html:p>
<html:p>PROTEIN_CLASS:3.6.1.1</html:p>
</notes>
<listOfReactants>
<speciesReference species="cpd00012_w0" stoichiometry="1"/>
<speciesReference species="cpd00001_w0" stoichiometry="1"/>
</listOfReactants>
<listOfProducts>
<speciesReference species="cpd00009_w0" stoichiometry="2"/>
<speciesReference species="cpd00067_w0" stoichiometry="1"/>
</listOfProducts>
<kineticLaw>
	<math xmlns="http://www.w3.org/1998/Math/MathML">
			<ci> FLUX_VALUE </ci>
	</math>
	<listOfParameters>
		<parameter id="LOWER_BOUND" value="-1000" name="mmol_per_gDW_per_hr"/>
		<parameter id="UPPER_BOUND" value="1000" name="mmol_per_gDW_per_hr"/>
		<parameter id="OBJECTIVE_COEFFICIENT" value="0"/>
		<parameter id="FLUX_VALUE" value="0.0" name="mmol_per_gDW_per_hr"/>
	</listOfParameters>
</kineticLaw>
</reaction>
<reaction id="rxn00006_c0" name="hydrogen-peroxide_hydrogen-peroxide_oxidoreductase_c0" reversible="false">
<notes>
<html:p>GENE_ASSOCIATION:(AT1G20630.1.CDS or AT1G20620.5.CDS or AT1G20620.4.CDS or AT1G20620.1.CDS or AT1G20620.2.CDS or AT4G35090.2.CDS or AT4G35090.1.CDS)</html:p>
<html:p>PROTEIN_ASSOCIATION:(AT1G20630.1.CDS or AT1G20620.5.CDS or AT1G20620.4.CDS or AT1G20620.1.CDS or AT1G20620.2.CDS or AT4G35090.2.CDS or AT4G35090.1.CDS)</html:p>
<html:p>KEGG_RID:R00009</html:p>
<html:p>PROTEIN_CLASS:1.11.1.6</html:p>
</notes>
<listOfReactants>
<speciesReference species="cpd00025_c0" stoichiometry="2"/>
</listOfReactants>
<listOfProducts>
<speciesReference species="cpd00007_c0" stoichiometry="1"/>
<speciesReference species="cpd00001_c0" stoichiometry="2"/>
</listOfProducts>
<kineticLaw>
	<math xmlns="http://www.w3.org/1998/Math/MathML">
			<ci> FLUX_VALUE </ci>
	</math>
	<listOfParameters>
		<parameter id="LOWER_BOUND" value="0" name="mmol_per_gDW_per_hr"/>
		<parameter id="UPPER_BOUND" value="1000" name="mmol_per_gDW_per_hr"/>
		<parameter id="OBJECTIVE_COEFFICIENT" value="0"/>
		<parameter id="FLUX_VALUE" value="0.0" name="mmol_per_gDW_per_hr"/>
	</listOfParameters>
</kineticLaw>
</reaction>
<reaction id="rxn19264_x0" name="CAT_x0" reversible="false">
<notes>
<html:p>GENE_ASSOCIATION:(AT1G20630.1.CDS or AT1G20620.5.CDS or AT1G20620.4.CDS or AT1G20620.1.CDS or AT1G20620.2.CDS or AT4G35090.2.CDS or AT4G35090.1.CDS)</html:p>
<html:p>PROTEIN_ASSOCIATION:(AT1G20630.1.CDS or AT1G20620.5.CDS or AT1G20620.4.CDS or AT1G20620.1.CDS or AT1G20620.2.CDS or AT4G35090.2.CDS or AT4G35090.1.CDS)</html:p>
<html:p>PROTEIN_CLASS:1.11.1.6</html:p>
</notes>
<listOfReactants>
<speciesReference species="cpd00025_x0" stoichiometry="2"/>
</listOfReactants>
<listOfProducts>
<speciesReference species="cpd00007_x0" stoichiometry="1"/>
<speciesReference species="cpd00001_x0" stoichiometry="2"/>
</listOfProducts>
<kineticLaw>
	<math xmlns="http://www.w3.org/1998/Math/MathML">
			<ci> FLUX_VALUE </ci>
	</math>
	<listOfParameters>
		<parameter id="LOWER_BOUND" value="0" name="mmol_per_gDW_per_hr"/>
		<parameter id="UPPER_BOUND" value="1000" name="mmol_per_gDW_per_hr"/>
		<parameter id="OBJECTIVE_COEFFICIENT" value="0"/>
		<parameter id="FLUX_VALUE" value="0.0" name="mmol_per_gDW_per_hr"/>
	</listOfParameters>
</kineticLaw>
</reaction>
<reaction id="rxn00011_c0" name="pyruvate_thiamin_diphosphate_acetaldehydetransferase_decarboxylating_c0" reversible="true">
<notes>
<html:p>GENE_ASSOCIATION:(AT5G01330.1.CDS or AT1G59900.1.CDS or AT2G31810.1.CDS or AT1G30120.1.CDS or AT2G34590.1.CDS or AT2G31810.3.CDS or AT5G16290.1.CDS or AT5G16290.2.CDS or AT1G24180.1.CDS or AT2G31810.2.CDS or AT4G33070.1.CDS or AT3G48560.1.CDS or AT5G50850.1.CDS or AT5G54960.1.CDS or AT1G01090.1.CDS or AT5G01320.1.CDS)</html:p>
<html:p>PROTEIN_ASSOCIATION:(AT5G01330.1.CDS or AT1G59900.1.CDS or AT2G31810.1.CDS or AT1G30120.1.CDS or AT2G34590.1.CDS or AT2G31810.3.CDS or AT5G16290.1.CDS or AT5G16290.2.CDS or AT1G24180.1.CDS or AT2G31810.2.CDS or AT4G33070.1.CDS or AT3G48560.1.CDS or AT5G50850.1.CDS or AT5G54960.1.CDS or AT1G01090.1.CDS or AT5G01320.1.CDS)</html:p>
<html:p>KEGG_RID:R00014</html:p>
<html:p>PROTEIN_CLASS:4.1.1.1</html:p>
</notes>
<listOfReactants>
<speciesReference species="cpd00056_c0" stoichiometry="1"/>
<speciesReference species="cpd00020_c0" stoichiometry="1"/>
<speciesReference species="cpd00067_c0" stoichiometry="1"/>
</listOfReactants>
<listOfProducts>
<speciesReference species="cpd03049_c0" stoichiometry="1"/>
<speciesReference species="cpd00011_c0" stoichiometry="1"/>
</listOfProducts>
<kineticLaw>
	<math xmlns="http://www.w3.org/1998/Math/MathML">
			<ci> FLUX_VALUE </ci>
	</math>
	<listOfParameters>
		<parameter id="LOWER_BOUND" value="-1000" name="mmol_per_gDW_per_hr"/>
		<parameter id="UPPER_BOUND" value="1000" name="mmol_per_gDW_per_hr"/>
		<parameter id="OBJECTIVE_COEFFICIENT" value="0"/>
		<parameter id="FLUX_VALUE" value="0.0" name="mmol_per_gDW_per_hr"/>
	</listOfParameters>
</kineticLaw>
</reaction>
<reaction id="rxn31361_d0" name="pyruvate_dehydrogenase_E1_component_alpha_subunit__chloroplast_d0" reversible="false">
<notes>
<html:p>GENE_ASSOCIATION:(AT2G31810.3.CDS or AT2G31810.1.CDS or AT1G30120.1.CDS or AT5G16290.1.CDS or AT2G34590.1.CDS or AT5G16290.2.CDS or AT2G31810.2.CDS or AT3G48560.1.CDS or AT1G01090.1.CDS)</html:p>
<html:p>PROTEIN_ASSOCIATION:(AT2G31810.3.CDS or AT2G31810.1.CDS or AT1G30120.1.CDS or AT5G16290.1.CDS or AT2G34590.1.CDS or AT5G16290.2.CDS or AT2G31810.2.CDS or AT3G48560.1.CDS or AT1G01090.1.CDS)</html:p>
<html:p>PROTEIN_CLASS:1.2.4.1</html:p>
</notes>
<listOfReactants>
<speciesReference species="cpd00056_d0" stoichiometry="1"/>
<speciesReference species="cpd00020_d0" stoichiometry="1"/>
<speciesReference species="cpd00067_d0" stoichiometry="1"/>
</listOfReactants>
<listOfProducts>
<speciesReference species="cpd03049_d0" stoichiometry="1"/>
<speciesReference species="cpd00011_d0" stoichiometry="1"/>
</listOfProducts>
<kineticLaw>
	<math xmlns="http://www.w3.org/1998/Math/MathML">
			<ci> FLUX_VALUE </ci>
	</math>
	<listOfParameters>
		<parameter id="LOWER_BOUND" value="0" name="mmol_per_gDW_per_hr"/>
		<parameter id="UPPER_BOUND" value="1000" name="mmol_per_gDW_per_hr"/>
		<parameter id="OBJECTIVE_COEFFICIENT" value="0"/>
		<parameter id="FLUX_VALUE" value="0.0" name="mmol_per_gDW_per_hr"/>
	</listOfParameters>
</kineticLaw>
</reaction>
<reaction id="rxn31360_m0" name="pyruvate_dehydrogenase_E1_component_alpha_subunit__chloroplast_m0" reversible="false">
<notes>
<html:p>GENE_ASSOCIATION:(AT1G24180.1.CDS or AT5G50850.1.CDS or AT1G59900.1.CDS)</html:p>
<html:p>PROTEIN_ASSOCIATION:(AT1G24180.1.CDS or AT5G50850.1.CDS or AT1G59900.1.CDS)</html:p>
<html:p>PROTEIN_CLASS:1.2.4.1</html:p>
</notes>
<listOfReactants>
<speciesReference species="cpd00056_m0" stoichiometry="1"/>
<speciesReference species="cpd00020_m0" stoichiometry="1"/>
<speciesReference species="cpd00067_m0" stoichiometry="1"/>
</listOfReactants>
<listOfProducts>
<speciesReference species="cpd03049_m0" stoichiometry="1"/>
<speciesReference species="cpd00011_m0" stoichiometry="1"/>
</listOfProducts>
<kineticLaw>
	<math xmlns="http://www.w3.org/1998/Math/MathML">
			<ci> FLUX_VALUE </ci>
	</math>
	<listOfParameters>
		<parameter id="LOWER_BOUND" value="0" name="mmol_per_gDW_per_hr"/>
		<parameter id="UPPER_BOUND" value="1000" name="mmol_per_gDW_per_hr"/>
		<parameter id="OBJECTIVE_COEFFICIENT" value="0"/>
		<parameter id="FLUX_VALUE" value="0.0" name="mmol_per_gDW_per_hr"/>
	</listOfParameters>
</kineticLaw>
</reaction>
<reaction id="rxn00029_c0" name="5-aminolevulinate_hydro-lyase_adding_5-aminolevulinate_and_cyclizing;_porphobilinogen-forming_c0" reversible="false">
<notes>
<html:p>GENE_ASSOCIATION:(AT1G69740.1.CDS or AT1G44318.1.CDS or AT1G69740.2.CDS)</html:p>
<html:p>PROTEIN_ASSOCIATION:(AT1G69740.1.CDS or AT1G44318.1.CDS or AT1G69740.2.CDS)</html:p>
<html:p>KEGG_RID:R00036</html:p>
<html:p>PROTEIN_CLASS:4.2.1.24</html:p>
</notes>
<listOfReactants>
<speciesReference species="cpd00338_c0" stoichiometry="2"/>
</listOfReactants>
<listOfProducts>
<speciesReference species="cpd00001_c0" stoichiometry="2"/>
<speciesReference species="cpd00689_c0" stoichiometry="1"/>
<speciesReference species="cpd00067_c0" stoichiometry="1"/>
</listOfProducts>
<kineticLaw>
	<math xmlns="http://www.w3.org/1998/Math/MathML">
			<ci> FLUX_VALUE </ci>
	</math>
	<listOfParameters>
		<parameter id="LOWER_BOUND" value="0" name="mmol_per_gDW_per_hr"/>
		<parameter id="UPPER_BOUND" value="1000" name="mmol_per_gDW_per_hr"/>
		<parameter id="OBJECTIVE_COEFFICIENT" value="0"/>
		<parameter id="FLUX_VALUE" value="0.0" name="mmol_per_gDW_per_hr"/>
	</listOfParameters>
</kineticLaw>
</reaction>
<reaction id="rxn28081_d0" name="PORPHOBILSYNTH-RXN.d_d0" reversible="false">
<notes>
<html:p>GENE_ASSOCIATION:(AT1G69740.1.CDS or AT1G69740.2.CDS)</html:p>
<html:p>PROTEIN_ASSOCIATION:(AT1G69740.1.CDS or AT1G69740.2.CDS)</html:p>
<html:p>PROTEIN_CLASS:EC-4.2.1.24</html:p>
</notes>
<listOfReactants>
<speciesReference species="cpd00338_d0" stoichiometry="2"/>
</listOfReactants>
<listOfProducts>
<speciesReference species="cpd00001_d0" stoichiometry="2"/>
<speciesReference species="cpd00689_d0" stoichiometry="1"/>
<speciesReference species="cpd00067_d0" stoichiometry="1"/>
</listOfProducts>
<kineticLaw>
	<math xmlns="http://www.w3.org/1998/Math/MathML">
			<ci> FLUX_VALUE </ci>
	</math>
	<listOfParameters>
		<parameter id="LOWER_BOUND" value="0" name="mmol_per_gDW_per_hr"/>
		<parameter id="UPPER_BOUND" value="1000" name="mmol_per_gDW_per_hr"/>
		<parameter id="OBJECTIVE_COEFFICIENT" value="0"/>
		<parameter id="FLUX_VALUE" value="0.0" name="mmol_per_gDW_per_hr"/>
	</listOfParameters>
</kineticLaw>
</reaction>
<reaction id="rxn00048_c0" name="6_7-Dimethyl-8-1-D-ribityllumazine_6_7-dimethyl-8-1-D-ribityllumazine_2_3-butanediyltransferase_c0" reversible="false">
<notes>
<html:p>GENE_ASSOCIATION:AT2G20690.1.CDS</html:p>
<html:p>PROTEIN_ASSOCIATION:AT2G20690.1.CDS</html:p>
<html:p>KEGG_RID:R00066</html:p>
<html:p>PROTEIN_CLASS:2.5.1.9</html:p>
</notes>
<listOfReactants>
<speciesReference species="cpd02656_c0" stoichiometry="2"/>
<speciesReference species="cpd00067_c0" stoichiometry="1"/>
</listOfReactants>
<listOfProducts>
<speciesReference species="cpd00220_c0" stoichiometry="1"/>
<speciesReference species="cpd02882_c0" stoichiometry="1"/>
</listOfProducts>
<kineticLaw>
	<math xmlns="http://www.w3.org/1998/Math/MathML">
			<ci> FLUX_VALUE </ci>
	</math>
	<listOfParameters>
		<parameter id="LOWER_BOUND" value="0" name="mmol_per_gDW_per_hr"/>
		<parameter id="UPPER_BOUND" value="1000" name="mmol_per_gDW_per_hr"/>
		<parameter id="OBJECTIVE_COEFFICIENT" value="0"/>
		<parameter id="FLUX_VALUE" value="0.0" name="mmol_per_gDW_per_hr"/>
	</listOfParameters>
</kineticLaw>
</reaction>
<reaction id="rxn32591_d0" name="RIBOFLAVIN-SYN-RXN.d_d0" reversible="false">
<notes>
<html:p>GENE_ASSOCIATION:AT2G20690.1.CDS</html:p>
<html:p>PROTEIN_ASSOCIATION:AT2G20690.1.CDS</html:p>
<html:p>PROTEIN_CLASS:EC-2.5.1.9</html:p>
</notes>
<listOfReactants>
<speciesReference species="cpd02656_d0" stoichiometry="2"/>
<speciesReference species="cpd00067_d0" stoichiometry="1"/>
</listOfReactants>
<listOfProducts>
<speciesReference species="cpd00220_d0" stoichiometry="1"/>
<speciesReference species="cpd02882_d0" stoichiometry="1"/>
</listOfProducts>
<kineticLaw>
	<math xmlns="http://www.w3.org/1998/Math/MathML">
			<ci> FLUX_VALUE </ci>
	</math>
	<listOfParameters>
		<parameter id="LOWER_BOUND" value="0" name="mmol_per_gDW_per_hr"/>
		<parameter id="UPPER_BOUND" value="1000" name="mmol_per_gDW_per_hr"/>
		<parameter id="OBJECTIVE_COEFFICIENT" value="0"/>
		<parameter id="FLUX_VALUE" value="0.0" name="mmol_per_gDW_per_hr"/>
	</listOfParameters>
</kineticLaw>
</reaction>
<reaction id="rxn00055_c0" name="S-adenosyl-L-methionine_S-adenosyl-L-methionine_3-amino-3-carboxypropyltransferase_c0" reversible="false">
<notes>
<html:p>GENE_ASSOCIATION:(AT1G56430.1.CDS or AT5G04950.1.CDS or AT5G56080.1.CDS or AT1G09240.1.CDS)</html:p>
<html:p>PROTEIN_ASSOCIATION:(AT1G56430.1.CDS or AT5G04950.1.CDS or AT5G56080.1.CDS or AT1G09240.1.CDS)</html:p>
<html:p>KEGG_RID:R00075</html:p>
<html:p>PROTEIN_CLASS:2.5.1.43</html:p>
</notes>
<listOfReactants>
<speciesReference species="cpd00017_c0" stoichiometry="3"/>
</listOfReactants>
<listOfProducts>
<speciesReference species="cpd00147_c0" stoichiometry="3"/>
<speciesReference species="cpd03158_c0" stoichiometry="1"/>
<speciesReference species="cpd00067_c0" stoichiometry="3"/>
</listOfProducts>
<kineticLaw>
	<math xmlns="http://www.w3.org/1998/Math/MathML">
			<ci> FLUX_VALUE </ci>
	</math>
	<listOfParameters>
		<parameter id="LOWER_BOUND" value="0" name="mmol_per_gDW_per_hr"/>
		<parameter id="UPPER_BOUND" value="1000" name="mmol_per_gDW_per_hr"/>
		<parameter id="OBJECTIVE_COEFFICIENT" value="0"/>
		<parameter id="FLUX_VALUE" value="0.0" name="mmol_per_gDW_per_hr"/>
	</listOfParameters>
</kineticLaw>
</reaction>
<reaction id="rxn00060_c0" name="porphobilinogen_4-2-carboxyethyl-3-carboxymethylpyrrol-2-ylmethyltransferase_hydrolysing_c0" reversible="false">
<notes>
<html:p>GENE_ASSOCIATION:AT5G08280.1.CDS</html:p>
<html:p>PROTEIN_ASSOCIATION:AT5G08280.1.CDS</html:p>
<html:p>KEGG_RID:R00084</html:p>
<html:p>PROTEIN_CLASS:2.5.1.61</html:p>
</notes>
<listOfReactants>
<speciesReference species="cpd00001_c0" stoichiometry="1"/>
<speciesReference species="cpd00689_c0" stoichiometry="4"/>
</listOfReactants>
<listOfProducts>
<speciesReference species="cpd00755_c0" stoichiometry="1"/>
<speciesReference species="cpd00013_c0" stoichiometry="4"/>
</listOfProducts>
<kineticLaw>
	<math xmlns="http://www.w3.org/1998/Math/MathML">
			<ci> FLUX_VALUE </ci>
	</math>
	<listOfParameters>
		<parameter id="LOWER_BOUND" value="0" name="mmol_per_gDW_per_hr"/>
		<parameter id="UPPER_BOUND" value="1000" name="mmol_per_gDW_per_hr"/>
		<parameter id="OBJECTIVE_COEFFICIENT" value="0"/>
		<parameter id="FLUX_VALUE" value="0.0" name="mmol_per_gDW_per_hr"/>
	</listOfParameters>
</kineticLaw>
</reaction>
<reaction id="rxn20490_d0" name="uroporphyrinogen_I_synthetase_d0" reversible="false">
<notes>
<html:p>GENE_ASSOCIATION:AT5G08280.1.CDS</html:p>
<html:p>PROTEIN_ASSOCIATION:AT5G08280.1.CDS</html:p>
<html:p>PROTEIN_CLASS:2.5.1.61</html:p>
</notes>
<listOfReactants>
<speciesReference species="cpd00001_d0" stoichiometry="1"/>
<speciesReference species="cpd00689_d0" stoichiometry="4"/>
</listOfReactants>
<listOfProducts>
<speciesReference species="cpd00755_d0" stoichiometry="1"/>
<speciesReference species="cpd00013_d0" stoichiometry="4"/>
</listOfProducts>
<kineticLaw>
	<math xmlns="http://www.w3.org/1998/Math/MathML">
			<ci> FLUX_VALUE </ci>
	</math>
	<listOfParameters>
		<parameter id="LOWER_BOUND" value="0" name="mmol_per_gDW_per_hr"/>
		<parameter id="UPPER_BOUND" value="1000" name="mmol_per_gDW_per_hr"/>
		<parameter id="OBJECTIVE_COEFFICIENT" value="0"/>
		<parameter id="FLUX_VALUE" value="0.0" name="mmol_per_gDW_per_hr"/>
	</listOfParameters>
</kineticLaw>
</reaction>
<reaction id="rxn00062_c0" name="ATP_phosphohydrolase_c0" reversible="false">
<notes>
<html:p>GENE_ASSOCIATION:(AT2G27190.1.CDS or AT5G45930.1.CDS)</html:p>
<html:p>PROTEIN_ASSOCIATION:(AT2G27190.1.CDS or AT5G45930.1.CDS)</html:p>
<html:p>KEGG_RID:R00086</html:p>
<html:p>PROTEIN_CLASS:3.6.3.50</html:p>
</notes>
<listOfReactants>
<speciesReference species="cpd00002_c0" stoichiometry="1"/>
<speciesReference species="cpd00001_c0" stoichiometry="1"/>
</listOfReactants>
<listOfProducts>
<speciesReference species="cpd00008_c0" stoichiometry="1"/>
<speciesReference species="cpd00009_c0" stoichiometry="1"/>
<speciesReference species="cpd00067_c0" stoichiometry="1"/>
</listOfProducts>
<kineticLaw>
	<math xmlns="http://www.w3.org/1998/Math/MathML">
			<ci> FLUX_VALUE </ci>
	</math>
	<listOfParameters>
		<parameter id="LOWER_BOUND" value="0" name="mmol_per_gDW_per_hr"/>
		<parameter id="UPPER_BOUND" value="1000" name="mmol_per_gDW_per_hr"/>
		<parameter id="OBJECTIVE_COEFFICIENT" value="0"/>
		<parameter id="FLUX_VALUE" value="0.0" name="mmol_per_gDW_per_hr"/>
	</listOfParameters>
</kineticLaw>
</reaction>
<reaction id="rxn27586_d0" name="3.6.4.9-RXN.d_d0" reversible="false">
<notes>
<html:p>GENE_ASSOCIATION:AT5G45930.1.CDS</html:p>
<html:p>PROTEIN_ASSOCIATION:AT5G45930.1.CDS</html:p>
<html:p>PROTEIN_CLASS:EC-3.6.4.9</html:p>
</notes>
<listOfReactants>
<speciesReference species="cpd00002_d0" stoichiometry="1"/>
<speciesReference species="cpd00001_d0" stoichiometry="1"/>
</listOfReactants>
<listOfProducts>
<speciesReference species="cpd00008_d0" stoichiometry="1"/>
<speciesReference species="cpd00009_d0" stoichiometry="1"/>
<speciesReference species="cpd00067_d0" stoichiometry="1"/>
</listOfProducts>
<kineticLaw>
	<math xmlns="http://www.w3.org/1998/Math/MathML">
			<ci> FLUX_VALUE </ci>
	</math>
	<listOfParameters>
		<parameter id="LOWER_BOUND" value="0" name="mmol_per_gDW_per_hr"/>
		<parameter id="UPPER_BOUND" value="1000" name="mmol_per_gDW_per_hr"/>
		<parameter id="OBJECTIVE_COEFFICIENT" value="0"/>
		<parameter id="FLUX_VALUE" value="0.0" name="mmol_per_gDW_per_hr"/>
	</listOfParameters>
</kineticLaw>
</reaction>
<reaction id="rxn00068_c0" name="Fe2_NAD_oxidoreductase_c0" reversible="false">
<notes>
<html:p>GENE_ASSOCIATION:(AT5G23990.1.CDS or AT5G50160.1.CDS or AT1G23020.1.CDS or AT1G01580.1.CDS or AT1G01590.1.CDS or AT5G49740.1.CDS or AT5G23980.1.CDS or AT1G23020.2.CDS)</html:p>
<html:p>PROTEIN_ASSOCIATION:(AT5G23990.1.CDS or AT5G50160.1.CDS or AT1G23020.1.CDS or AT1G01580.1.CDS or AT1G01590.1.CDS or AT5G49740.1.CDS or AT5G23980.1.CDS or AT1G23020.2.CDS)</html:p>
<html:p>KEGG_RID:R00092</html:p>
<html:p>PROTEIN_CLASS:1.16.1.7</html:p>
</notes>
<listOfReactants>
<speciesReference species="cpd10516_c0" stoichiometry="2"/>
<speciesReference species="cpd00004_c0" stoichiometry="1"/>
</listOfReactants>
<listOfProducts>
<speciesReference species="cpd00067_c0" stoichiometry="1"/>
<speciesReference species="cpd10515_c0" stoichiometry="2"/>
<speciesReference species="cpd00003_c0" stoichiometry="1"/>
</listOfProducts>
<kineticLaw>
	<math xmlns="http://www.w3.org/1998/Math/MathML">
			<ci> FLUX_VALUE </ci>
	</math>
	<listOfParameters>
		<parameter id="LOWER_BOUND" value="0" name="mmol_per_gDW_per_hr"/>
		<parameter id="UPPER_BOUND" value="1000" name="mmol_per_gDW_per_hr"/>
		<parameter id="OBJECTIVE_COEFFICIENT" value="0"/>
		<parameter id="FLUX_VALUE" value="0.0" name="mmol_per_gDW_per_hr"/>
	</listOfParameters>
</kineticLaw>
</reaction>
<reaction id="rxn32326_d0" name="Ferric-chelate_reductase_d0" reversible="false">
<notes>
<html:p>GENE_ASSOCIATION:AT5G49740.1.CDS</html:p>
<html:p>PROTEIN_ASSOCIATION:AT5G49740.1.CDS</html:p>
<html:p>PROTEIN_CLASS:1.16.1.7</html:p>
</notes>
<listOfReactants>
<speciesReference species="cpd10516_d0" stoichiometry="2"/>
<speciesReference species="cpd00004_d0" stoichiometry="1"/>
</listOfReactants>
<listOfProducts>
<speciesReference species="cpd00067_d0" stoichiometry="1"/>
<speciesReference species="cpd10515_d0" stoichiometry="2"/>
<speciesReference species="cpd00003_d0" stoichiometry="1"/>
</listOfProducts>
<kineticLaw>
	<math xmlns="http://www.w3.org/1998/Math/MathML">
			<ci> FLUX_VALUE </ci>
	</math>
	<listOfParameters>
		<parameter id="LOWER_BOUND" value="0" name="mmol_per_gDW_per_hr"/>
		<parameter id="UPPER_BOUND" value="1000" name="mmol_per_gDW_per_hr"/>
		<parameter id="OBJECTIVE_COEFFICIENT" value="0"/>
		<parameter id="FLUX_VALUE" value="0.0" name="mmol_per_gDW_per_hr"/>
	</listOfParameters>
</kineticLaw>
</reaction>
<reaction id="rxn00069_c0" name="L-glutamate_NAD_oxidoreductase_transaminating_c0" reversible="true">
<notes>
<html:p>GENE_ASSOCIATION:(AT5G53460.2.CDS or AT5G53460.1.CDS or AT5G53460.3.CDS)</html:p>
<html:p>PROTEIN_ASSOCIATION:(AT5G53460.2.CDS or AT5G53460.1.CDS or AT5G53460.3.CDS)</html:p>
<html:p>KEGG_RID:R00093</html:p>
<html:p>PROTEIN_CLASS:1.4.1.14</html:p>
</notes>
<listOfReactants>
<speciesReference species="cpd00023_c0" stoichiometry="2"/>
<speciesReference species="cpd00003_c0" stoichiometry="1"/>
</listOfReactants>
<listOfProducts>
<speciesReference species="cpd00004_c0" stoichiometry="1"/>
<speciesReference species="cpd00067_c0" stoichiometry="1"/>
<speciesReference species="cpd00053_c0" stoichiometry="1"/>
<speciesReference species="cpd00024_c0" stoichiometry="1"/>
</listOfProducts>
<kineticLaw>
	<math xmlns="http://www.w3.org/1998/Math/MathML">
			<ci> FLUX_VALUE </ci>
	</math>
	<listOfParameters>
		<parameter id="LOWER_BOUND" value="-1000" name="mmol_per_gDW_per_hr"/>
		<parameter id="UPPER_BOUND" value="1000" name="mmol_per_gDW_per_hr"/>
		<parameter id="OBJECTIVE_COEFFICIENT" value="0"/>
		<parameter id="FLUX_VALUE" value="0.0" name="mmol_per_gDW_per_hr"/>
	</listOfParameters>
</kineticLaw>
</reaction>
<reaction id="rxn27888_d0" name="GLUTAMATE-SYNTHASE-NADH-RXN.d_d0" reversible="true">
<notes>
<html:p>GENE_ASSOCIATION:(AT5G53460.2.CDS or AT5G53460.1.CDS or AT5G53460.3.CDS)</html:p>
<html:p>PROTEIN_ASSOCIATION:(AT5G53460.2.CDS or AT5G53460.1.CDS or AT5G53460.3.CDS)</html:p>
<html:p>PROTEIN_CLASS:EC-1.4.1.14</html:p>
</notes>
<listOfReactants>
<speciesReference species="cpd00023_d0" stoichiometry="2"/>
<speciesReference species="cpd00003_d0" stoichiometry="1"/>
</listOfReactants>
<listOfProducts>
<speciesReference species="cpd00004_d0" stoichiometry="1"/>
<speciesReference species="cpd00067_d0" stoichiometry="1"/>
<speciesReference species="cpd00053_d0" stoichiometry="1"/>
<speciesReference species="cpd00024_d0" stoichiometry="1"/>
</listOfProducts>
<kineticLaw>
	<math xmlns="http://www.w3.org/1998/Math/MathML">
			<ci> FLUX_VALUE </ci>
	</math>
	<listOfParameters>
		<parameter id="LOWER_BOUND" value="-1000" name="mmol_per_gDW_per_hr"/>
		<parameter id="UPPER_BOUND" value="1000" name="mmol_per_gDW_per_hr"/>
		<parameter id="OBJECTIVE_COEFFICIENT" value="0"/>
		<parameter id="FLUX_VALUE" value="0.0" name="mmol_per_gDW_per_hr"/>
	</listOfParameters>
</kineticLaw>
</reaction>
<reaction id="rxn00076_c0" name="NAD_phosphohydrolase_c0" reversible="false">
<notes>
<html:p>GENE_ASSOCIATION:(AT4G12720.2.CDS or AT4G25434.2.CDS or AT4G12720.1.CDS or AT5G20070.1.CDS or AT1G18300.1.CDS or AT5G47650.1.CDS or AT4G12720.3.CDS or AT4G12720.4.CDS or AT2G04450.1.CDS or AT4G25434.1.CDS)</html:p>
<html:p>PROTEIN_ASSOCIATION:(AT4G12720.2.CDS or AT4G25434.2.CDS or AT4G12720.1.CDS or AT5G20070.1.CDS or AT1G18300.1.CDS or AT5G47650.1.CDS or AT4G12720.3.CDS or AT4G12720.4.CDS or AT2G04450.1.CDS or AT4G25434.1.CDS)</html:p>
<html:p>KEGG_RID:R00103</html:p>
<html:p>PROTEIN_CLASS:3.6.1.9</html:p>
</notes>
<listOfReactants>
<speciesReference species="cpd00001_c0" stoichiometry="1"/>
<speciesReference species="cpd00003_c0" stoichiometry="1"/>
</listOfReactants>
<listOfProducts>
<speciesReference species="cpd00018_c0" stoichiometry="1"/>
<speciesReference species="cpd00355_c0" stoichiometry="1"/>
<speciesReference species="cpd00067_c0" stoichiometry="2"/>
</listOfProducts>
<kineticLaw>
	<math xmlns="http://www.w3.org/1998/Math/MathML">
			<ci> FLUX_VALUE </ci>
	</math>
	<listOfParameters>
		<parameter id="LOWER_BOUND" value="0" name="mmol_per_gDW_per_hr"/>
		<parameter id="UPPER_BOUND" value="1000" name="mmol_per_gDW_per_hr"/>
		<parameter id="OBJECTIVE_COEFFICIENT" value="0"/>
		<parameter id="FLUX_VALUE" value="0.0" name="mmol_per_gDW_per_hr"/>
	</listOfParameters>
</kineticLaw>
</reaction>
<reaction id="rxn33290_d0" name="RXNBWI-18.d_d0" reversible="false">
<notes>
<html:p>GENE_ASSOCIATION:AT5G20070.1.CDS</html:p>
<html:p>PROTEIN_ASSOCIATION:AT5G20070.1.CDS</html:p>
<html:p>PROTEIN_CLASS:EC-3.6.1.22</html:p>
</notes>
<listOfReactants>
<speciesReference species="cpd00001_d0" stoichiometry="1"/>
<speciesReference species="cpd00003_d0" stoichiometry="1"/>
</listOfReactants>
<listOfProducts>
<speciesReference species="cpd00018_d0" stoichiometry="1"/>
<speciesReference species="cpd00355_d0" stoichiometry="1"/>
<speciesReference species="cpd00067_d0" stoichiometry="2"/>
</listOfProducts>
<kineticLaw>
	<math xmlns="http://www.w3.org/1998/Math/MathML">
			<ci> FLUX_VALUE </ci>
	</math>
	<listOfParameters>
		<parameter id="LOWER_BOUND" value="0" name="mmol_per_gDW_per_hr"/>
		<parameter id="UPPER_BOUND" value="1000" name="mmol_per_gDW_per_hr"/>
		<parameter id="OBJECTIVE_COEFFICIENT" value="0"/>
		<parameter id="FLUX_VALUE" value="0.0" name="mmol_per_gDW_per_hr"/>
	</listOfParameters>
</kineticLaw>
</reaction>
<reaction id="rxn00077_c0" name="ATP_NAD_2-phosphotransferase_c0" reversible="true">
<notes>
<html:p>GENE_ASSOCIATION:(AT3G21070.2.CDS or AT3G21070.1.CDS or AT1G21640.2.CDS or AT1G21640.1.CDS)</html:p>
<html:p>PROTEIN_ASSOCIATION:(AT3G21070.2.CDS or AT3G21070.1.CDS or AT1G21640.2.CDS or AT1G21640.1.CDS)</html:p>
<html:p>KEGG_RID:R00104</html:p>
<html:p>PROTEIN_CLASS:2.7.1.23</html:p>
</notes>
<listOfReactants>
<speciesReference species="cpd00002_c0" stoichiometry="1"/>
<speciesReference species="cpd00003_c0" stoichiometry="1"/>
</listOfReactants>
<listOfProducts>
<speciesReference species="cpd00008_c0" stoichiometry="1"/>
<speciesReference species="cpd00006_c0" stoichiometry="1"/>
<speciesReference species="cpd00067_c0" stoichiometry="1"/>
</listOfProducts>
<kineticLaw>
	<math xmlns="http://www.w3.org/1998/Math/MathML">
			<ci> FLUX_VALUE </ci>
	</math>
	<listOfParameters>
		<parameter id="LOWER_BOUND" value="-1000" name="mmol_per_gDW_per_hr"/>
		<parameter id="UPPER_BOUND" value="1000" name="mmol_per_gDW_per_hr"/>
		<parameter id="OBJECTIVE_COEFFICIENT" value="0"/>
		<parameter id="FLUX_VALUE" value="0.0" name="mmol_per_gDW_per_hr"/>
	</listOfParameters>
</kineticLaw>
</reaction>
<reaction id="rxn28003_d0" name="RXNBWI-16.d_d0" reversible="false">
<notes>
<html:p>GENE_ASSOCIATION:(AT1G21640.2.CDS or AT1G21640.1.CDS)</html:p>
<html:p>PROTEIN_ASSOCIATION:(AT1G21640.2.CDS or AT1G21640.1.CDS)</html:p>
<html:p>PROTEIN_CLASS:EC-2.7.1.23</html:p>
</notes>
<listOfReactants>
<speciesReference species="cpd00002_d0" stoichiometry="1"/>
<speciesReference species="cpd00003_d0" stoichiometry="1"/>
</listOfReactants>
<listOfProducts>
<speciesReference species="cpd00008_d0" stoichiometry="1"/>
<speciesReference species="cpd00006_d0" stoichiometry="1"/>
<speciesReference species="cpd00067_d0" stoichiometry="1"/>
</listOfProducts>
<kineticLaw>
	<math xmlns="http://www.w3.org/1998/Math/MathML">
			<ci> FLUX_VALUE </ci>
	</math>
	<listOfParameters>
		<parameter id="LOWER_BOUND" value="0" name="mmol_per_gDW_per_hr"/>
		<parameter id="UPPER_BOUND" value="1000" name="mmol_per_gDW_per_hr"/>
		<parameter id="OBJECTIVE_COEFFICIENT" value="0"/>
		<parameter id="FLUX_VALUE" value="0.0" name="mmol_per_gDW_per_hr"/>
	</listOfParameters>
</kineticLaw>
</reaction>
<reaction id="rxn00078_c0" name="ATP_NADH_2-phosphotransferase_c0" reversible="false">
<notes>
<html:p>GENE_ASSOCIATION:(AT3G21070.2.CDS or AT3G21070.1.CDS or AT1G78590.1.CDS)</html:p>
<html:p>PROTEIN_ASSOCIATION:(AT3G21070.2.CDS or AT3G21070.1.CDS or AT1G78590.1.CDS)</html:p>
<html:p>KEGG_RID:R00105</html:p>
<html:p>PROTEIN_CLASS:2.7.1.86</html:p>
</notes>
<listOfReactants>
<speciesReference species="cpd00002_c0" stoichiometry="1"/>
<speciesReference species="cpd00004_c0" stoichiometry="1"/>
</listOfReactants>
<listOfProducts>
<speciesReference species="cpd00005_c0" stoichiometry="1"/>
<speciesReference species="cpd00008_c0" stoichiometry="1"/>
<speciesReference species="cpd00067_c0" stoichiometry="1"/>
</listOfProducts>
<kineticLaw>
	<math xmlns="http://www.w3.org/1998/Math/MathML">
			<ci> FLUX_VALUE </ci>
	</math>
	<listOfParameters>
		<parameter id="LOWER_BOUND" value="0" name="mmol_per_gDW_per_hr"/>
		<parameter id="UPPER_BOUND" value="1000" name="mmol_per_gDW_per_hr"/>
		<parameter id="OBJECTIVE_COEFFICIENT" value="0"/>
		<parameter id="FLUX_VALUE" value="0.0" name="mmol_per_gDW_per_hr"/>
	</listOfParameters>
</kineticLaw>
</reaction>
<reaction id="rxn00078_x0" name="ATP_NADH_2-phosphotransferase_x0" reversible="false">
<notes>
<html:p>GENE_ASSOCIATION:AT1G78590.1.CDS</html:p>
<html:p>PROTEIN_ASSOCIATION:AT1G78590.1.CDS</html:p>
<html:p>KEGG_RID:R00105</html:p>
<html:p>PROTEIN_CLASS:2.7.1.86</html:p>
</notes>
<listOfReactants>
<speciesReference species="cpd00002_x0" stoichiometry="1"/>
<speciesReference species="cpd00004_x0" stoichiometry="1"/>
</listOfReactants>
<listOfProducts>
<speciesReference species="cpd00005_x0" stoichiometry="1"/>
<speciesReference species="cpd00008_x0" stoichiometry="1"/>
<speciesReference species="cpd00067_x0" stoichiometry="1"/>
</listOfProducts>
<kineticLaw>
	<math xmlns="http://www.w3.org/1998/Math/MathML">
			<ci> FLUX_VALUE </ci>
	</math>
	<listOfParameters>
		<parameter id="LOWER_BOUND" value="0" name="mmol_per_gDW_per_hr"/>
		<parameter id="UPPER_BOUND" value="1000" name="mmol_per_gDW_per_hr"/>
		<parameter id="OBJECTIVE_COEFFICIENT" value="0"/>
		<parameter id="FLUX_VALUE" value="0.0" name="mmol_per_gDW_per_hr"/>
	</listOfParameters>
</kineticLaw>
</reaction>
<reaction id="rxn00086_c0" name="glutathione_NADP_oxidoreductase_c0" reversible="true">
<notes>
<html:p>GENE_ASSOCIATION:AT3G54660.1.CDS</html:p>
<html:p>PROTEIN_ASSOCIATION:AT3G54660.1.CDS</html:p>
<html:p>KEGG_RID:R00115</html:p>
<html:p>PROTEIN_CLASS:1.8.1.7</html:p>
</notes>
<listOfReactants>
<speciesReference species="cpd00042_c0" stoichiometry="2"/>
<speciesReference species="cpd00006_c0" stoichiometry="1"/>
</listOfReactants>
<listOfProducts>
<speciesReference species="cpd00005_c0" stoichiometry="1"/>
<speciesReference species="cpd00067_c0" stoichiometry="1"/>
<speciesReference species="cpd00111_c0" stoichiometry="1"/>
</listOfProducts>
<kineticLaw>
	<math xmlns="http://www.w3.org/1998/Math/MathML">
			<ci> FLUX_VALUE </ci>
	</math>
	<listOfParameters>
		<parameter id="LOWER_BOUND" value="-1000" name="mmol_per_gDW_per_hr"/>
		<parameter id="UPPER_BOUND" value="1000" name="mmol_per_gDW_per_hr"/>
		<parameter id="OBJECTIVE_COEFFICIENT" value="0"/>
		<parameter id="FLUX_VALUE" value="0.0" name="mmol_per_gDW_per_hr"/>
	</listOfParameters>
</kineticLaw>
</reaction>
<reaction id="rxn19841_d0" name="glutathione-disulfide_reductase_d0" reversible="true">
<notes>
<html:p>GENE_ASSOCIATION:AT3G54660.1.CDS</html:p>
<html:p>PROTEIN_ASSOCIATION:AT3G54660.1.CDS</html:p>
<html:p>PROTEIN_CLASS:1.8.1.7</html:p>
</notes>
<listOfReactants>
<speciesReference species="cpd00042_d0" stoichiometry="2"/>
<speciesReference species="cpd00006_d0" stoichiometry="1"/>
</listOfReactants>
<listOfProducts>
<speciesReference species="cpd00005_d0" stoichiometry="1"/>
<speciesReference species="cpd00067_d0" stoichiometry="1"/>
<speciesReference species="cpd00111_d0" stoichiometry="1"/>
</listOfProducts>
<kineticLaw>
	<math xmlns="http://www.w3.org/1998/Math/MathML">
			<ci> FLUX_VALUE </ci>
	</math>
	<listOfParameters>
		<parameter id="LOWER_BOUND" value="-1000" name="mmol_per_gDW_per_hr"/>
		<parameter id="UPPER_BOUND" value="1000" name="mmol_per_gDW_per_hr"/>
		<parameter id="OBJECTIVE_COEFFICIENT" value="0"/>
		<parameter id="FLUX_VALUE" value="0.0" name="mmol_per_gDW_per_hr"/>
	</listOfParameters>
</kineticLaw>
</reaction>
<reaction id="rxn19842_m0" name="glutathione-disulfide_reductase_m0" reversible="true">
<notes>
<html:p>GENE_ASSOCIATION:AT3G54660.1.CDS</html:p>
<html:p>PROTEIN_ASSOCIATION:AT3G54660.1.CDS</html:p>
<html:p>PROTEIN_CLASS:1.8.1.7</html:p>
</notes>
<listOfReactants>
<speciesReference species="cpd00042_m0" stoichiometry="2"/>
<speciesReference species="cpd00006_m0" stoichiometry="1"/>
</listOfReactants>
<listOfProducts>
<speciesReference species="cpd00005_m0" stoichiometry="1"/>
<speciesReference species="cpd00067_m0" stoichiometry="1"/>
<speciesReference species="cpd00111_m0" stoichiometry="1"/>
</listOfProducts>
<kineticLaw>
	<math xmlns="http://www.w3.org/1998/Math/MathML">
			<ci> FLUX_VALUE </ci>
	</math>
	<listOfParameters>
		<parameter id="LOWER_BOUND" value="-1000" name="mmol_per_gDW_per_hr"/>
		<parameter id="UPPER_BOUND" value="1000" name="mmol_per_gDW_per_hr"/>
		<parameter id="OBJECTIVE_COEFFICIENT" value="0"/>
		<parameter id="FLUX_VALUE" value="0.0" name="mmol_per_gDW_per_hr"/>
	</listOfParameters>
</kineticLaw>
</reaction>
<reaction id="rxn00092_c0" name="ADP_phosphohydrolase_c0" reversible="false">
<notes>
<html:p>GENE_ASSOCIATION:(AT5G18280.2.CDS or AT5G18280.1.CDS or AT3G04080.1.CDS)</html:p>
<html:p>PROTEIN_ASSOCIATION:(AT5G18280.2.CDS or AT5G18280.1.CDS or AT3G04080.1.CDS)</html:p>
<html:p>KEGG_RID:R00122</html:p>
<html:p>PROTEIN_CLASS:3.6.1.5</html:p>
</notes>
<listOfReactants>
<speciesReference species="cpd00008_c0" stoichiometry="1"/>
<speciesReference species="cpd00001_c0" stoichiometry="1"/>
</listOfReactants>
<listOfProducts>
<speciesReference species="cpd00009_c0" stoichiometry="1"/>
<speciesReference species="cpd00018_c0" stoichiometry="1"/>
<speciesReference species="cpd00067_c0" stoichiometry="2"/>
</listOfProducts>
<kineticLaw>
	<math xmlns="http://www.w3.org/1998/Math/MathML">
			<ci> FLUX_VALUE </ci>
	</math>
	<listOfParameters>
		<parameter id="LOWER_BOUND" value="0" name="mmol_per_gDW_per_hr"/>
		<parameter id="UPPER_BOUND" value="1000" name="mmol_per_gDW_per_hr"/>
		<parameter id="OBJECTIVE_COEFFICIENT" value="0"/>
		<parameter id="FLUX_VALUE" value="0.0" name="mmol_per_gDW_per_hr"/>
	</listOfParameters>
</kineticLaw>
</reaction>
<reaction id="rxn33337_g0" name="ADP_phosphohydrolase_g0" reversible="false">
<notes>
<html:p>GENE_ASSOCIATION:(AT5G18280.2.CDS or AT5G18280.1.CDS or AT3G04080.1.CDS)</html:p>
<html:p>PROTEIN_ASSOCIATION:(AT5G18280.2.CDS or AT5G18280.1.CDS or AT3G04080.1.CDS)</html:p>
<html:p>PROTEIN_CLASS:3.6.1.5</html:p>
</notes>
<listOfReactants>
<speciesReference species="cpd00008_g0" stoichiometry="1"/>
<speciesReference species="cpd00001_g0" stoichiometry="1"/>
</listOfReactants>
<listOfProducts>
<speciesReference species="cpd00009_g0" stoichiometry="1"/>
<speciesReference species="cpd00018_g0" stoichiometry="1"/>
<speciesReference species="cpd00067_g0" stoichiometry="2"/>
</listOfProducts>
<kineticLaw>
	<math xmlns="http://www.w3.org/1998/Math/MathML">
			<ci> FLUX_VALUE </ci>
	</math>
	<listOfParameters>
		<parameter id="LOWER_BOUND" value="0" name="mmol_per_gDW_per_hr"/>
		<parameter id="UPPER_BOUND" value="1000" name="mmol_per_gDW_per_hr"/>
		<parameter id="OBJECTIVE_COEFFICIENT" value="0"/>
		<parameter id="FLUX_VALUE" value="0.0" name="mmol_per_gDW_per_hr"/>
	</listOfParameters>
</kineticLaw>
</reaction>
<reaction id="rxn00097_c0" name="ATP_AMP_phosphotransferase_c0" reversible="true">
<notes>
<html:p>GENE_ASSOCIATION:(AT5G63400.2.CDS or AT5G50370.1.CDS or AT2G37250.1.CDS or AT5G63400.1.CDS or AT5G47840.1.CDS)</html:p>
<html:p>PROTEIN_ASSOCIATION:(AT5G63400.2.CDS or AT5G50370.1.CDS or AT2G37250.1.CDS or AT5G63400.1.CDS or AT5G47840.1.CDS)</html:p>
<html:p>KEGG_RID:R00127</html:p>
<html:p>PROTEIN_CLASS:2.7.4.3</html:p>
</notes>
<listOfReactants>
<speciesReference species="cpd00002_c0" stoichiometry="1"/>
<speciesReference species="cpd00018_c0" stoichiometry="1"/>
<speciesReference species="cpd00067_c0" stoichiometry="1"/>
</listOfReactants>
<listOfProducts>
<speciesReference species="cpd00008_c0" stoichiometry="2"/>
</listOfProducts>
<kineticLaw>
	<math xmlns="http://www.w3.org/1998/Math/MathML">
			<ci> FLUX_VALUE </ci>
	</math>
	<listOfParameters>
		<parameter id="LOWER_BOUND" value="-1000" name="mmol_per_gDW_per_hr"/>
		<parameter id="UPPER_BOUND" value="1000" name="mmol_per_gDW_per_hr"/>
		<parameter id="OBJECTIVE_COEFFICIENT" value="0"/>
		<parameter id="FLUX_VALUE" value="0.0" name="mmol_per_gDW_per_hr"/>
	</listOfParameters>
</kineticLaw>
</reaction>
<reaction id="rxn27684_d0" name="adenylate_kinase_d0" reversible="true">
<notes>
<html:p>GENE_ASSOCIATION:(AT2G37250.1.CDS or AT5G47840.1.CDS)</html:p>
<html:p>PROTEIN_ASSOCIATION:(AT2G37250.1.CDS or AT5G47840.1.CDS)</html:p>
<html:p>PROTEIN_CLASS:2.7.4.3</html:p>
</notes>
<listOfReactants>
<speciesReference species="cpd00002_d0" stoichiometry="1"/>
<speciesReference species="cpd00018_d0" stoichiometry="1"/>
<speciesReference species="cpd00067_d0" stoichiometry="1"/>
</listOfReactants>
<listOfProducts>
<speciesReference species="cpd00008_d0" stoichiometry="2"/>
</listOfProducts>
<kineticLaw>
	<math xmlns="http://www.w3.org/1998/Math/MathML">
			<ci> FLUX_VALUE </ci>
	</math>
	<listOfParameters>
		<parameter id="LOWER_BOUND" value="-1000" name="mmol_per_gDW_per_hr"/>
		<parameter id="UPPER_BOUND" value="1000" name="mmol_per_gDW_per_hr"/>
		<parameter id="OBJECTIVE_COEFFICIENT" value="0"/>
		<parameter id="FLUX_VALUE" value="0.0" name="mmol_per_gDW_per_hr"/>
	</listOfParameters>
</kineticLaw>
</reaction>
<reaction id="rxn27685_m0" name="Adenylokinase_m0" reversible="true">
<notes>
<html:p>GENE_ASSOCIATION:AT5G50370.1.CDS</html:p>
<html:p>PROTEIN_ASSOCIATION:AT5G50370.1.CDS</html:p>
<html:p>PROTEIN_CLASS:2.7.4.3</html:p>
</notes>
<listOfReactants>
<speciesReference species="cpd00002_m0" stoichiometry="1"/>
<speciesReference species="cpd00018_m0" stoichiometry="1"/>
<speciesReference species="cpd00067_m0" stoichiometry="1"/>
</listOfReactants>
<listOfProducts>
<speciesReference species="cpd00008_m0" stoichiometry="2"/>
</listOfProducts>
<kineticLaw>
	<math xmlns="http://www.w3.org/1998/Math/MathML">
			<ci> FLUX_VALUE </ci>
	</math>
	<listOfParameters>
		<parameter id="LOWER_BOUND" value="-1000" name="mmol_per_gDW_per_hr"/>
		<parameter id="UPPER_BOUND" value="1000" name="mmol_per_gDW_per_hr"/>
		<parameter id="OBJECTIVE_COEFFICIENT" value="0"/>
		<parameter id="FLUX_VALUE" value="0.0" name="mmol_per_gDW_per_hr"/>
	</listOfParameters>
</kineticLaw>
</reaction>
<reaction id="rxn00100_c0" name="ATP_dephospho-CoA_3-phosphotransferase_c0" reversible="false">
<notes>
<html:p>GENE_ASSOCIATION:(AT2G27490.2.CDS or AT2G27490.1.CDS)</html:p>
<html:p>PROTEIN_ASSOCIATION:(AT2G27490.2.CDS or AT2G27490.1.CDS)</html:p>
<html:p>KEGG_RID:R00130</html:p>
<html:p>PROTEIN_CLASS:2.7.1.24</html:p>
</notes>
<listOfReactants>
<speciesReference species="cpd00002_c0" stoichiometry="1"/>
<speciesReference species="cpd00655_c0" stoichiometry="1"/>
</listOfReactants>
<listOfProducts>
<speciesReference species="cpd00008_c0" stoichiometry="1"/>
<speciesReference species="cpd00010_c0" stoichiometry="1"/>
<speciesReference species="cpd00067_c0" stoichiometry="1"/>
</listOfProducts>
<kineticLaw>
	<math xmlns="http://www.w3.org/1998/Math/MathML">
			<ci> FLUX_VALUE </ci>
	</math>
	<listOfParameters>
		<parameter id="LOWER_BOUND" value="0" name="mmol_per_gDW_per_hr"/>
		<parameter id="UPPER_BOUND" value="1000" name="mmol_per_gDW_per_hr"/>
		<parameter id="OBJECTIVE_COEFFICIENT" value="0"/>
		<parameter id="FLUX_VALUE" value="0.0" name="mmol_per_gDW_per_hr"/>
	</listOfParameters>
</kineticLaw>
</reaction>
<reaction id="rxn33067_x0" name="Dephospho-CoA_kinase_x0" reversible="false">
<notes>
<html:p>GENE_ASSOCIATION:(AT2G27490.2.CDS or AT2G27490.1.CDS)</html:p>
<html:p>PROTEIN_ASSOCIATION:(AT2G27490.2.CDS or AT2G27490.1.CDS)</html:p>
<html:p>PROTEIN_CLASS:2.7.1.24</html:p>
</notes>
<listOfReactants>
<speciesReference species="cpd00002_x0" stoichiometry="1"/>
<speciesReference species="cpd00655_x0" stoichiometry="1"/>
</listOfReactants>
<listOfProducts>
<speciesReference species="cpd00008_x0" stoichiometry="1"/>
<speciesReference species="cpd00010_x0" stoichiometry="1"/>
<speciesReference species="cpd00067_x0" stoichiometry="1"/>
</listOfProducts>
<kineticLaw>
	<math xmlns="http://www.w3.org/1998/Math/MathML">
			<ci> FLUX_VALUE </ci>
	</math>
	<listOfParameters>
		<parameter id="LOWER_BOUND" value="0" name="mmol_per_gDW_per_hr"/>
		<parameter id="UPPER_BOUND" value="1000" name="mmol_per_gDW_per_hr"/>
		<parameter id="OBJECTIVE_COEFFICIENT" value="0"/>
		<parameter id="FLUX_VALUE" value="0.0" name="mmol_per_gDW_per_hr"/>
	</listOfParameters>
</kineticLaw>
</reaction>
<reaction id="rxn00101_c0" name="Urea_amidohydrolase_c0" reversible="false">
<notes>
<html:p>GENE_ASSOCIATION:AT1G67550.1.CDS</html:p>
<html:p>PROTEIN_ASSOCIATION:AT1G67550.1.CDS</html:p>
<html:p>KEGG_RID:R00131</html:p>
<html:p>PROTEIN_CLASS:3.5.1.5</html:p>
</notes>
<listOfReactants>
<speciesReference species="cpd00073_c0" stoichiometry="1"/>
<speciesReference species="cpd00001_c0" stoichiometry="1"/>
<speciesReference species="cpd00067_c0" stoichiometry="2"/>
</listOfReactants>
<listOfProducts>
<speciesReference species="cpd00011_c0" stoichiometry="1"/>
<speciesReference species="cpd00013_c0" stoichiometry="2"/>
</listOfProducts>
<kineticLaw>
	<math xmlns="http://www.w3.org/1998/Math/MathML">
			<ci> FLUX_VALUE </ci>
	</math>
	<listOfParameters>
		<parameter id="LOWER_BOUND" value="0" name="mmol_per_gDW_per_hr"/>
		<parameter id="UPPER_BOUND" value="1000" name="mmol_per_gDW_per_hr"/>
		<parameter id="OBJECTIVE_COEFFICIENT" value="0"/>
		<parameter id="FLUX_VALUE" value="0.0" name="mmol_per_gDW_per_hr"/>
	</listOfParameters>
</kineticLaw>
</reaction>
<reaction id="rxn00102_c0" name="carbonate_hydro-lyase_carbon-dioxide-forming_c0" reversible="true">
<notes>
<html:p>GENE_ASSOCIATION:(AT1G47260.1.CDS or AT5G14740.2.CDS or AT3G01500.1.CDS or AT3G01500.3.CDS or AT5G66510.2.CDS or AT5G14740.5.CDS or AT3G01500.2.CDS or AT1G19580.2.CDS or AT5G14740.4.CDS or AT1G19580.1.CDS or AT5G14740.3.CDS or AT5G14740.1.CDS or AT5G66510.1.CDS)</html:p>
<html:p>PROTEIN_ASSOCIATION:(AT1G47260.1.CDS or AT5G14740.2.CDS or AT3G01500.1.CDS or AT3G01500.3.CDS or AT5G66510.2.CDS or AT5G14740.5.CDS or AT3G01500.2.CDS or AT1G19580.2.CDS or AT5G14740.4.CDS or AT1G19580.1.CDS or AT5G14740.3.CDS or AT5G14740.1.CDS or AT5G66510.1.CDS)</html:p>
<html:p>KEGG_RID:R00132</html:p>
<html:p>PROTEIN_CLASS:4.2.1.1</html:p>
</notes>
<listOfReactants>
<speciesReference species="cpd00242_c0" stoichiometry="1"/>
<speciesReference species="cpd00067_c0" stoichiometry="1"/>
</listOfReactants>
<listOfProducts>
<speciesReference species="cpd00001_c0" stoichiometry="1"/>
<speciesReference species="cpd00011_c0" stoichiometry="1"/>
</listOfProducts>
<kineticLaw>
	<math xmlns="http://www.w3.org/1998/Math/MathML">
			<ci> FLUX_VALUE </ci>
	</math>
	<listOfParameters>
		<parameter id="LOWER_BOUND" value="-1000" name="mmol_per_gDW_per_hr"/>
		<parameter id="UPPER_BOUND" value="1000" name="mmol_per_gDW_per_hr"/>
		<parameter id="OBJECTIVE_COEFFICIENT" value="0"/>
		<parameter id="FLUX_VALUE" value="0.0" name="mmol_per_gDW_per_hr"/>
	</listOfParameters>
</kineticLaw>
</reaction>
<reaction id="rxn26146_d0" name="RXN0-5224.d_d0" reversible="true">
<notes>
<html:p>GENE_ASSOCIATION:(AT5G14740.2.CDS or AT3G01500.1.CDS or AT3G01500.3.CDS or AT5G14740.5.CDS or AT3G01500.2.CDS or AT5G14740.4.CDS or AT5G14740.3.CDS or AT5G14740.1.CDS)</html:p>
<html:p>PROTEIN_ASSOCIATION:(AT5G14740.2.CDS or AT3G01500.1.CDS or AT3G01500.3.CDS or AT5G14740.5.CDS or AT3G01500.2.CDS or AT5G14740.4.CDS or AT5G14740.3.CDS or AT5G14740.1.CDS)</html:p>
<html:p>PROTEIN_CLASS:4.2.1.1</html:p>
</notes>
<listOfReactants>
<speciesReference species="cpd00242_d0" stoichiometry="1"/>
<speciesReference species="cpd00067_d0" stoichiometry="1"/>
</listOfReactants>
<listOfProducts>
<speciesReference species="cpd00001_d0" stoichiometry="1"/>
<speciesReference species="cpd00011_d0" stoichiometry="1"/>
</listOfProducts>
<kineticLaw>
	<math xmlns="http://www.w3.org/1998/Math/MathML">
			<ci> FLUX_VALUE </ci>
	</math>
	<listOfParameters>
		<parameter id="LOWER_BOUND" value="-1000" name="mmol_per_gDW_per_hr"/>
		<parameter id="UPPER_BOUND" value="1000" name="mmol_per_gDW_per_hr"/>
		<parameter id="OBJECTIVE_COEFFICIENT" value="0"/>
		<parameter id="FLUX_VALUE" value="0.0" name="mmol_per_gDW_per_hr"/>
	</listOfParameters>
</kineticLaw>
</reaction>
<reaction id="rxn27740_m0" name="carbonate_dehydratase_m0" reversible="true">
<notes>
<html:p>GENE_ASSOCIATION:(AT1G47260.1.CDS or AT5G66510.2.CDS or AT5G66510.1.CDS)</html:p>
<html:p>PROTEIN_ASSOCIATION:(AT1G47260.1.CDS or AT5G66510.2.CDS or AT5G66510.1.CDS)</html:p>
<html:p>PROTEIN_CLASS:4.2.1.1</html:p>
</notes>
<listOfReactants>
<speciesReference species="cpd00242_m0" stoichiometry="1"/>
<speciesReference species="cpd00067_m0" stoichiometry="1"/>
</listOfReactants>
<listOfProducts>
<speciesReference species="cpd00001_m0" stoichiometry="1"/>
<speciesReference species="cpd00011_m0" stoichiometry="1"/>
</listOfProducts>
<kineticLaw>
	<math xmlns="http://www.w3.org/1998/Math/MathML">
			<ci> FLUX_VALUE </ci>
	</math>
	<listOfParameters>
		<parameter id="LOWER_BOUND" value="-1000" name="mmol_per_gDW_per_hr"/>
		<parameter id="UPPER_BOUND" value="1000" name="mmol_per_gDW_per_hr"/>
		<parameter id="OBJECTIVE_COEFFICIENT" value="0"/>
		<parameter id="FLUX_VALUE" value="0.0" name="mmol_per_gDW_per_hr"/>
	</listOfParameters>
</kineticLaw>
</reaction>
<reaction id="rxn00105_c0" name="ATP_nicotinamide-nucleotide_adenylyltransferase_c0" reversible="true">
<notes>
<html:p>GENE_ASSOCIATION:(AT5G55810.1.CDS or AT5G55810.2.CDS)</html:p>
<html:p>PROTEIN_ASSOCIATION:(AT5G55810.1.CDS or AT5G55810.2.CDS)</html:p>
<html:p>KEGG_RID:R00137</html:p>
<html:p>PROTEIN_CLASS:2.7.7.1</html:p>
</notes>
<listOfReactants>
<speciesReference species="cpd00002_c0" stoichiometry="1"/>
<speciesReference species="cpd00355_c0" stoichiometry="1"/>
</listOfReactants>
<listOfProducts>
<speciesReference species="cpd00012_c0" stoichiometry="1"/>
<speciesReference species="cpd00003_c0" stoichiometry="1"/>
</listOfProducts>
<kineticLaw>
	<math xmlns="http://www.w3.org/1998/Math/MathML">
			<ci> FLUX_VALUE </ci>
	</math>
	<listOfParameters>
		<parameter id="LOWER_BOUND" value="-1000" name="mmol_per_gDW_per_hr"/>
		<parameter id="UPPER_BOUND" value="1000" name="mmol_per_gDW_per_hr"/>
		<parameter id="OBJECTIVE_COEFFICIENT" value="0"/>
		<parameter id="FLUX_VALUE" value="0.0" name="mmol_per_gDW_per_hr"/>
	</listOfParameters>
</kineticLaw>
</reaction>
<reaction id="rxn00113_c0" name="Carbon-dioxide_ammonia_ligase_ADP-forming_carbamate-phosphorylating_c0" reversible="false">
<notes>
<html:p>GENE_ASSOCIATION:(AT1G29900.1.CDS or AT3G27740.2.CDS or AT3G27740.1.CDS)</html:p>
<html:p>PROTEIN_ASSOCIATION:(AT1G29900.1.CDS or AT3G27740.2.CDS or AT3G27740.1.CDS)</html:p>
<html:p>KEGG_RID:R00149</html:p>
<html:p>PROTEIN_CLASS:6.3.4.16</html:p>
</notes>
<listOfReactants>
<speciesReference species="cpd00002_c0" stoichiometry="2"/>
<speciesReference species="cpd00001_c0" stoichiometry="1"/>
<speciesReference species="cpd00013_c0" stoichiometry="1"/>
<speciesReference species="cpd00011_c0" stoichiometry="1"/>
</listOfReactants>
<listOfProducts>
<speciesReference species="cpd00008_c0" stoichiometry="2"/>
<speciesReference species="cpd00009_c0" stoichiometry="1"/>
<speciesReference species="cpd00146_c0" stoichiometry="1"/>
<speciesReference species="cpd00067_c0" stoichiometry="3"/>
</listOfProducts>
<kineticLaw>
	<math xmlns="http://www.w3.org/1998/Math/MathML">
			<ci> FLUX_VALUE </ci>
	</math>
	<listOfParameters>
		<parameter id="LOWER_BOUND" value="0" name="mmol_per_gDW_per_hr"/>
		<parameter id="UPPER_BOUND" value="1000" name="mmol_per_gDW_per_hr"/>
		<parameter id="OBJECTIVE_COEFFICIENT" value="0"/>
		<parameter id="FLUX_VALUE" value="0.0" name="mmol_per_gDW_per_hr"/>
	</listOfParameters>
</kineticLaw>
</reaction>
<reaction id="rxn31319_d0" name="6.3.4.16-RXN.d_d0" reversible="false">
<notes>
<html:p>GENE_ASSOCIATION:(AT1G29900.1.CDS or AT3G27740.2.CDS or AT3G27740.1.CDS)</html:p>
<html:p>PROTEIN_ASSOCIATION:(AT1G29900.1.CDS or AT3G27740.2.CDS or AT3G27740.1.CDS)</html:p>
<html:p>PROTEIN_CLASS:EC-6.3.4.16</html:p>
</notes>
<listOfReactants>
<speciesReference species="cpd00002_d0" stoichiometry="2"/>
<speciesReference species="cpd00001_d0" stoichiometry="1"/>
<speciesReference species="cpd00013_d0" stoichiometry="1"/>
<speciesReference species="cpd00011_d0" stoichiometry="1"/>
</listOfReactants>
<listOfProducts>
<speciesReference species="cpd00008_d0" stoichiometry="2"/>
<speciesReference species="cpd00009_d0" stoichiometry="1"/>
<speciesReference species="cpd00146_d0" stoichiometry="1"/>
<speciesReference species="cpd00067_d0" stoichiometry="3"/>
</listOfProducts>
<kineticLaw>
	<math xmlns="http://www.w3.org/1998/Math/MathML">
			<ci> FLUX_VALUE </ci>
	</math>
	<listOfParameters>
		<parameter id="LOWER_BOUND" value="0" name="mmol_per_gDW_per_hr"/>
		<parameter id="UPPER_BOUND" value="1000" name="mmol_per_gDW_per_hr"/>
		<parameter id="OBJECTIVE_COEFFICIENT" value="0"/>
		<parameter id="FLUX_VALUE" value="0.0" name="mmol_per_gDW_per_hr"/>
	</listOfParameters>
</kineticLaw>
</reaction>
<reaction id="rxn00116_c0" name="UDP_phosphohydrolase_c0" reversible="false">
<notes>
<html:p>GENE_ASSOCIATION:(AT5G18280.2.CDS or AT5G18280.1.CDS or AT3G04080.1.CDS)</html:p>
<html:p>PROTEIN_ASSOCIATION:(AT5G18280.2.CDS or AT5G18280.1.CDS or AT3G04080.1.CDS)</html:p>
<html:p>KEGG_RID:R00155</html:p>
<html:p>PROTEIN_CLASS:3.6.1.5</html:p>
</notes>
<listOfReactants>
<speciesReference species="cpd00014_c0" stoichiometry="1"/>
<speciesReference species="cpd00001_c0" stoichiometry="1"/>
</listOfReactants>
<listOfProducts>
<speciesReference species="cpd00009_c0" stoichiometry="1"/>
<speciesReference species="cpd00091_c0" stoichiometry="1"/>
<speciesReference species="cpd00067_c0" stoichiometry="2"/>
</listOfProducts>
<kineticLaw>
	<math xmlns="http://www.w3.org/1998/Math/MathML">
			<ci> FLUX_VALUE </ci>
	</math>
	<listOfParameters>
		<parameter id="LOWER_BOUND" value="0" name="mmol_per_gDW_per_hr"/>
		<parameter id="UPPER_BOUND" value="1000" name="mmol_per_gDW_per_hr"/>
		<parameter id="OBJECTIVE_COEFFICIENT" value="0"/>
		<parameter id="FLUX_VALUE" value="0.0" name="mmol_per_gDW_per_hr"/>
	</listOfParameters>
</kineticLaw>
</reaction>
<reaction id="rxn00116_g0" name="UDP_phosphohydrolase_g0" reversible="false">
<notes>
<html:p>GENE_ASSOCIATION:(AT5G18280.2.CDS or AT5G18280.1.CDS or AT3G04080.1.CDS)</html:p>
<html:p>PROTEIN_ASSOCIATION:(AT5G18280.2.CDS or AT5G18280.1.CDS or AT3G04080.1.CDS)</html:p>
<html:p>KEGG_RID:R00155</html:p>
<html:p>PROTEIN_CLASS:3.6.1.5</html:p>
</notes>
<listOfReactants>
<speciesReference species="cpd00014_g0" stoichiometry="1"/>
<speciesReference species="cpd00001_g0" stoichiometry="1"/>
</listOfReactants>
<listOfProducts>
<speciesReference species="cpd00009_g0" stoichiometry="1"/>
<speciesReference species="cpd00091_g0" stoichiometry="1"/>
<speciesReference species="cpd00067_g0" stoichiometry="2"/>
</listOfProducts>
<kineticLaw>
	<math xmlns="http://www.w3.org/1998/Math/MathML">
			<ci> FLUX_VALUE </ci>
	</math>
	<listOfParameters>
		<parameter id="LOWER_BOUND" value="0" name="mmol_per_gDW_per_hr"/>
		<parameter id="UPPER_BOUND" value="1000" name="mmol_per_gDW_per_hr"/>
		<parameter id="OBJECTIVE_COEFFICIENT" value="0"/>
		<parameter id="FLUX_VALUE" value="0.0" name="mmol_per_gDW_per_hr"/>
	</listOfParameters>
</kineticLaw>
</reaction>
<reaction id="rxn00117_c0" name="ATP_UDP_phosphotransferase_c0" reversible="true">
<notes>
<html:p>GENE_ASSOCIATION:(AT5G63310.1.CDS or AT4G11010.1.CDS or AT4G23895.2.CDS or AT4G23895.1.CDS or AT4G23895.3.CDS or AT4G09320.1.CDS or AT4G23900.1.CDS)</html:p>
<html:p>PROTEIN_ASSOCIATION:(AT5G63310.1.CDS or AT4G11010.1.CDS or AT4G23895.2.CDS or AT4G23895.1.CDS or AT4G23895.3.CDS or AT4G09320.1.CDS or AT4G23900.1.CDS)</html:p>
<html:p>KEGG_RID:R00156</html:p>
<html:p>PROTEIN_CLASS:2.7.4.6</html:p>
</notes>
<listOfReactants>
<speciesReference species="cpd00002_c0" stoichiometry="1"/>
<speciesReference species="cpd00014_c0" stoichiometry="1"/>
</listOfReactants>
<listOfProducts>
<speciesReference species="cpd00008_c0" stoichiometry="1"/>
<speciesReference species="cpd00062_c0" stoichiometry="1"/>
</listOfProducts>
<kineticLaw>
	<math xmlns="http://www.w3.org/1998/Math/MathML">
			<ci> FLUX_VALUE </ci>
	</math>
	<listOfParameters>
		<parameter id="LOWER_BOUND" value="-1000" name="mmol_per_gDW_per_hr"/>
		<parameter id="UPPER_BOUND" value="1000" name="mmol_per_gDW_per_hr"/>
		<parameter id="OBJECTIVE_COEFFICIENT" value="0"/>
		<parameter id="FLUX_VALUE" value="0.0" name="mmol_per_gDW_per_hr"/>
	</listOfParameters>
</kineticLaw>
</reaction>
<reaction id="rxn28042_d0" name="UDPKIN-RXN.d_d0" reversible="true">
<notes>
<html:p>GENE_ASSOCIATION:AT5G63310.1.CDS</html:p>
<html:p>PROTEIN_ASSOCIATION:AT5G63310.1.CDS</html:p>
<html:p>PROTEIN_CLASS:EC-2.7.4.6</html:p>
</notes>
<listOfReactants>
<speciesReference species="cpd00002_d0" stoichiometry="1"/>
<speciesReference species="cpd00014_d0" stoichiometry="1"/>
</listOfReactants>
<listOfProducts>
<speciesReference species="cpd00008_d0" stoichiometry="1"/>
<speciesReference species="cpd00062_d0" stoichiometry="1"/>
</listOfProducts>
<kineticLaw>
	<math xmlns="http://www.w3.org/1998/Math/MathML">
			<ci> FLUX_VALUE </ci>
	</math>
	<listOfParameters>
		<parameter id="LOWER_BOUND" value="-1000" name="mmol_per_gDW_per_hr"/>
		<parameter id="UPPER_BOUND" value="1000" name="mmol_per_gDW_per_hr"/>
		<parameter id="OBJECTIVE_COEFFICIENT" value="0"/>
		<parameter id="FLUX_VALUE" value="0.0" name="mmol_per_gDW_per_hr"/>
	</listOfParameters>
</kineticLaw>
</reaction>
<reaction id="rxn28044_m0" name="Nucleoside-diphosphate_kinase_m0" reversible="true">
<notes>
<html:p>GENE_ASSOCIATION:AT4G11010.1.CDS</html:p>
<html:p>PROTEIN_ASSOCIATION:AT4G11010.1.CDS</html:p>
<html:p>PROTEIN_CLASS:2.7.4.6</html:p>
</notes>
<listOfReactants>
<speciesReference species="cpd00002_m0" stoichiometry="1"/>
<speciesReference species="cpd00014_m0" stoichiometry="1"/>
</listOfReactants>
<listOfProducts>
<speciesReference species="cpd00008_m0" stoichiometry="1"/>
<speciesReference species="cpd00062_m0" stoichiometry="1"/>
</listOfProducts>
<kineticLaw>
	<math xmlns="http://www.w3.org/1998/Math/MathML">
			<ci> FLUX_VALUE </ci>
	</math>
	<listOfParameters>
		<parameter id="LOWER_BOUND" value="-1000" name="mmol_per_gDW_per_hr"/>
		<parameter id="UPPER_BOUND" value="1000" name="mmol_per_gDW_per_hr"/>
		<parameter id="OBJECTIVE_COEFFICIENT" value="0"/>
		<parameter id="FLUX_VALUE" value="0.0" name="mmol_per_gDW_per_hr"/>
	</listOfParameters>
</kineticLaw>
</reaction>
<reaction id="rxn20461_n0" name="UDPKIN-RXN.n_n0" reversible="true">
<notes>
<html:p>GENE_ASSOCIATION:(AT5G63310.1.CDS or AT4G09320.1.CDS)</html:p>
<html:p>PROTEIN_ASSOCIATION:(AT5G63310.1.CDS or AT4G09320.1.CDS)</html:p>
<html:p>PROTEIN_CLASS:2.7.4.6</html:p>
</notes>
<listOfReactants>
<speciesReference species="cpd00002_n0" stoichiometry="1"/>
<speciesReference species="cpd00014_n0" stoichiometry="1"/>
</listOfReactants>
<listOfProducts>
<speciesReference species="cpd00008_n0" stoichiometry="1"/>
<speciesReference species="cpd00062_n0" stoichiometry="1"/>
</listOfProducts>
<kineticLaw>
	<math xmlns="http://www.w3.org/1998/Math/MathML">
			<ci> FLUX_VALUE </ci>
	</math>
	<listOfParameters>
		<parameter id="LOWER_BOUND" value="-1000" name="mmol_per_gDW_per_hr"/>
		<parameter id="UPPER_BOUND" value="1000" name="mmol_per_gDW_per_hr"/>
		<parameter id="OBJECTIVE_COEFFICIENT" value="0"/>
		<parameter id="FLUX_VALUE" value="0.0" name="mmol_per_gDW_per_hr"/>
	</listOfParameters>
</kineticLaw>
</reaction>
<reaction id="rxn00117_x0" name="ATP_UDP_phosphotransferase_x0" reversible="true">
<notes>
<html:p>GENE_ASSOCIATION:AT4G09320.1.CDS</html:p>
<html:p>PROTEIN_ASSOCIATION:AT4G09320.1.CDS</html:p>
<html:p>KEGG_RID:R00156</html:p>
<html:p>PROTEIN_CLASS:2.7.4.6</html:p>
</notes>
<listOfReactants>
<speciesReference species="cpd00002_x0" stoichiometry="1"/>
<speciesReference species="cpd00014_x0" stoichiometry="1"/>
</listOfReactants>
<listOfProducts>
<speciesReference species="cpd00008_x0" stoichiometry="1"/>
<speciesReference species="cpd00062_x0" stoichiometry="1"/>
</listOfProducts>
<kineticLaw>
	<math xmlns="http://www.w3.org/1998/Math/MathML">
			<ci> FLUX_VALUE </ci>
	</math>
	<listOfParameters>
		<parameter id="LOWER_BOUND" value="-1000" name="mmol_per_gDW_per_hr"/>
		<parameter id="UPPER_BOUND" value="1000" name="mmol_per_gDW_per_hr"/>
		<parameter id="OBJECTIVE_COEFFICIENT" value="0"/>
		<parameter id="FLUX_VALUE" value="0.0" name="mmol_per_gDW_per_hr"/>
	</listOfParameters>
</kineticLaw>
</reaction>
<reaction id="rxn00119_c0" name="ATP_UMP_phosphotransferase_c0" reversible="true">
<notes>
<html:p>GENE_ASSOCIATION:(AT5G26667.1.CDS or AT5G26667.3.CDS or AT5G26667.2.CDS)</html:p>
<html:p>PROTEIN_ASSOCIATION:(AT5G26667.1.CDS or AT5G26667.3.CDS or AT5G26667.2.CDS)</html:p>
<html:p>KEGG_RID:R00158</html:p>
<html:p>PROTEIN_CLASS:2.7.4.4</html:p>
</notes>
<listOfReactants>
<speciesReference species="cpd00002_c0" stoichiometry="1"/>
<speciesReference species="cpd00091_c0" stoichiometry="1"/>
<speciesReference species="cpd00067_c0" stoichiometry="1"/>
</listOfReactants>
<listOfProducts>
<speciesReference species="cpd00008_c0" stoichiometry="1"/>
<speciesReference species="cpd00014_c0" stoichiometry="1"/>
</listOfProducts>
<kineticLaw>
	<math xmlns="http://www.w3.org/1998/Math/MathML">
			<ci> FLUX_VALUE </ci>
	</math>
	<listOfParameters>
		<parameter id="LOWER_BOUND" value="-1000" name="mmol_per_gDW_per_hr"/>
		<parameter id="UPPER_BOUND" value="1000" name="mmol_per_gDW_per_hr"/>
		<parameter id="OBJECTIVE_COEFFICIENT" value="0"/>
		<parameter id="FLUX_VALUE" value="0.0" name="mmol_per_gDW_per_hr"/>
	</listOfParameters>
</kineticLaw>
</reaction>
<reaction id="rxn00120_c0" name="UTP_phosphohydrolase_c0" reversible="false">
<notes>
<html:p>GENE_ASSOCIATION:(AT5G18280.2.CDS or AT5G18280.1.CDS or AT3G04080.1.CDS)</html:p>
<html:p>PROTEIN_ASSOCIATION:(AT5G18280.2.CDS or AT5G18280.1.CDS or AT3G04080.1.CDS)</html:p>
<html:p>KEGG_RID:R00159</html:p>
<html:p>PROTEIN_CLASS:3.6.1.5</html:p>
</notes>
<listOfReactants>
<speciesReference species="cpd00062_c0" stoichiometry="1"/>
<speciesReference species="cpd00001_c0" stoichiometry="1"/>
</listOfReactants>
<listOfProducts>
<speciesReference species="cpd00009_c0" stoichiometry="1"/>
<speciesReference species="cpd00014_c0" stoichiometry="1"/>
<speciesReference species="cpd00067_c0" stoichiometry="1"/>
</listOfProducts>
<kineticLaw>
	<math xmlns="http://www.w3.org/1998/Math/MathML">
			<ci> FLUX_VALUE </ci>
	</math>
	<listOfParameters>
		<parameter id="LOWER_BOUND" value="0" name="mmol_per_gDW_per_hr"/>
		<parameter id="UPPER_BOUND" value="1000" name="mmol_per_gDW_per_hr"/>
		<parameter id="OBJECTIVE_COEFFICIENT" value="0"/>
		<parameter id="FLUX_VALUE" value="0.0" name="mmol_per_gDW_per_hr"/>
	</listOfParameters>
</kineticLaw>
</reaction>
<reaction id="rxn00120_g0" name="UTP_phosphohydrolase_g0" reversible="false">
<notes>
<html:p>GENE_ASSOCIATION:(AT5G18280.2.CDS or AT5G18280.1.CDS or AT3G04080.1.CDS)</html:p>
<html:p>PROTEIN_ASSOCIATION:(AT5G18280.2.CDS or AT5G18280.1.CDS or AT3G04080.1.CDS)</html:p>
<html:p>KEGG_RID:R00159</html:p>
<html:p>PROTEIN_CLASS:3.6.1.5</html:p>
</notes>
<listOfReactants>
<speciesReference species="cpd00062_g0" stoichiometry="1"/>
<speciesReference species="cpd00001_g0" stoichiometry="1"/>
</listOfReactants>
<listOfProducts>
<speciesReference species="cpd00009_g0" stoichiometry="1"/>
<speciesReference species="cpd00014_g0" stoichiometry="1"/>
<speciesReference species="cpd00067_g0" stoichiometry="1"/>
</listOfProducts>
<kineticLaw>
	<math xmlns="http://www.w3.org/1998/Math/MathML">
			<ci> FLUX_VALUE </ci>
	</math>
	<listOfParameters>
		<parameter id="LOWER_BOUND" value="0" name="mmol_per_gDW_per_hr"/>
		<parameter id="UPPER_BOUND" value="1000" name="mmol_per_gDW_per_hr"/>
		<parameter id="OBJECTIVE_COEFFICIENT" value="0"/>
		<parameter id="FLUX_VALUE" value="0.0" name="mmol_per_gDW_per_hr"/>
	</listOfParameters>
</kineticLaw>
</reaction>
<reaction id="rxn00121_c0" name="FAD_nucleotidohydrolase_c0" reversible="false">
<notes>
<html:p>GENE_ASSOCIATION:AT2G42070.1.CDS</html:p>
<html:p>PROTEIN_ASSOCIATION:AT2G42070.1.CDS</html:p>
<html:p>KEGG_RID:R00160</html:p>
<html:p>PROTEIN_CLASS:3.6.1.9</html:p>
</notes>
<listOfReactants>
<speciesReference species="cpd00001_c0" stoichiometry="1"/>
<speciesReference species="cpd00015_c0" stoichiometry="1"/>
</listOfReactants>
<listOfProducts>
<speciesReference species="cpd00018_c0" stoichiometry="1"/>
<speciesReference species="cpd00050_c0" stoichiometry="1"/>
<speciesReference species="cpd00067_c0" stoichiometry="2"/>
</listOfProducts>
<kineticLaw>
	<math xmlns="http://www.w3.org/1998/Math/MathML">
			<ci> FLUX_VALUE </ci>
	</math>
	<listOfParameters>
		<parameter id="LOWER_BOUND" value="0" name="mmol_per_gDW_per_hr"/>
		<parameter id="UPPER_BOUND" value="1000" name="mmol_per_gDW_per_hr"/>
		<parameter id="OBJECTIVE_COEFFICIENT" value="0"/>
		<parameter id="FLUX_VALUE" value="0.0" name="mmol_per_gDW_per_hr"/>
	</listOfParameters>
</kineticLaw>
</reaction>
<reaction id="rxn33436_d0" name="FAD_pyrophosphatase_d0" reversible="false">
<notes>
<html:p>GENE_ASSOCIATION:AT2G42070.1.CDS</html:p>
<html:p>PROTEIN_ASSOCIATION:AT2G42070.1.CDS</html:p>
<html:p>PROTEIN_CLASS:3.6.1.18</html:p>
</notes>
<listOfReactants>
<speciesReference species="cpd00001_d0" stoichiometry="1"/>
<speciesReference species="cpd00015_d0" stoichiometry="1"/>
</listOfReactants>
<listOfProducts>
<speciesReference species="cpd00018_d0" stoichiometry="1"/>
<speciesReference species="cpd00050_d0" stoichiometry="1"/>
<speciesReference species="cpd00067_d0" stoichiometry="2"/>
</listOfProducts>
<kineticLaw>
	<math xmlns="http://www.w3.org/1998/Math/MathML">
			<ci> FLUX_VALUE </ci>
	</math>
	<listOfParameters>
		<parameter id="LOWER_BOUND" value="0" name="mmol_per_gDW_per_hr"/>
		<parameter id="UPPER_BOUND" value="1000" name="mmol_per_gDW_per_hr"/>
		<parameter id="OBJECTIVE_COEFFICIENT" value="0"/>
[truncated: 2,995,100 more chars]
