# Supplementary material for: Improved evidence-based genome-scale metabolic models for maize leaf, embryo, and endosperm
Source: Front Plant Sci. 2015 Mar 10;6:142. doi: 10.3389/fpls.2015.00142 (PMC4354304; doi:10.3389/fpls.2015.00142)
Supplement: Supplementary file 1 [file DataSheet1.ZIP › Evidenced-Maize-Model.sbml]

<?xml version="1.0" encoding="UTF-8"?>
<sbml xmlns="http://www.sbml.org/sbml/level2" level="2" version="1" xmlns:html="http://www.w3.org/1999/xhtml">
<model id="Evidenced_Zma_Model" name="Evidenced-Zma-Model_SEED_model">
<listOfUnitDefinitions>
	<unitDefinition id="mmol_per_gDW_per_hr">
		<listOfUnits>
			<unit kind="mole" scale="-3"/>
			<unit kind="gram" exponent="-1"/>
			<unit kind="second" multiplier=".00027777" exponent="-1"/>
		</listOfUnits>
	</unitDefinition>
</listOfUnitDefinitions>
<listOfCompartments>
<compartment id="e0" name="Extracellular_0" />
<compartment id="w0" name="Cell_Wall_0" />
<compartment id="n0" name="Nucleus_0" />
<compartment id="r0" name="Endoplasmic_Reticulum_0" />
<compartment id="v0" name="Vacuole_0" />
<compartment id="x0" name="Peroxisome_0" />
<compartment id="d0" name="Plastid_0" />
<compartment id="m0" name="Mitochondria_0" />
<compartment id="c0" name="Cytosol_0" />
<compartment id="g0" name="Golgi_0" />
</listOfCompartments>
<listOfSpecies>
<species id="cpd00012_c0" name="Diphosphate_c0" compartment="c0" charge="-3" boundaryCondition="false"/>
<species id="cpd00009_c0" name="Orthophosphate_c0" compartment="c0" charge="-2" boundaryCondition="false"/>
<species id="cpd00001_c0" name="H2O_c0" compartment="c0" charge="0" boundaryCondition="false"/>
<species id="cpd00067_c0" name="H_c0" compartment="c0" charge="1" boundaryCondition="false"/>
<species id="cpd00012_d0" name="Diphosphate_d0" compartment="d0" charge="-3" boundaryCondition="false"/>
<species id="cpd00009_d0" name="Orthophosphate_d0" compartment="d0" charge="-2" boundaryCondition="false"/>
<species id="cpd00001_d0" name="H2O_d0" compartment="d0" charge="0" boundaryCondition="false"/>
<species id="cpd00067_d0" name="H_d0" compartment="d0" charge="1" boundaryCondition="false"/>
<species id="cpd00012_g0" name="Diphosphate_g0" compartment="g0" charge="-3" boundaryCondition="false"/>
<species id="cpd00009_g0" name="Orthophosphate_g0" compartment="g0" charge="-2" boundaryCondition="false"/>
<species id="cpd00001_g0" name="H2O_g0" compartment="g0" charge="0" boundaryCondition="false"/>
<species id="cpd00067_g0" name="H_g0" compartment="g0" charge="1" boundaryCondition="false"/>
<species id="cpd00012_v0" name="Diphosphate_v0" compartment="v0" charge="-3" boundaryCondition="false"/>
<species id="cpd00009_v0" name="Orthophosphate_v0" compartment="v0" charge="-2" boundaryCondition="false"/>
<species id="cpd00001_v0" name="H2O_v0" compartment="v0" charge="0" boundaryCondition="false"/>
<species id="cpd00067_v0" name="H_v0" compartment="v0" charge="1" boundaryCondition="false"/>
<species id="cpd00012_w0" name="Diphosphate_w0" compartment="w0" charge="-3" boundaryCondition="false"/>
<species id="cpd00009_w0" name="Orthophosphate_w0" compartment="w0" charge="-2" boundaryCondition="false"/>
<species id="cpd00001_w0" name="H2O_w0" compartment="w0" charge="0" boundaryCondition="false"/>
<species id="cpd00067_w0" name="H_w0" compartment="w0" charge="1" boundaryCondition="false"/>
<species id="cpd00007_c0" name="Oxygen_c0" compartment="c0" charge="0" boundaryCondition="false"/>
<species id="cpd00025_c0" name="Hydrogen_peroxide_c0" compartment="c0" charge="0" boundaryCondition="false"/>
<species id="cpd00007_x0" name="Oxygen_x0" compartment="x0" charge="0" boundaryCondition="false"/>
<species id="cpd00025_x0" name="Hydrogen_peroxide_x0" compartment="x0" charge="0" boundaryCondition="false"/>
<species id="cpd00001_x0" name="H2O_x0" compartment="x0" charge="0" boundaryCondition="false"/>
<species id="cpd00056_c0" name="Thiamin_diphosphate_c0" compartment="c0" charge="-1" boundaryCondition="false"/>
<species id="cpd00020_c0" name="Pyruvate_c0" compartment="c0" charge="-1" boundaryCondition="false"/>
<species id="cpd03049_c0" name="2-alpha-Hydroxyethylthiamine_diphosphate_c0" compartment="c0" charge="-1" boundaryCondition="false"/>
<species id="cpd00011_c0" name="CO2_c0" compartment="c0" charge="0" boundaryCondition="false"/>
<species id="cpd00056_d0" name="Thiamin_diphosphate_d0" compartment="d0" charge="-1" boundaryCondition="false"/>
<species id="cpd00020_d0" name="Pyruvate_d0" compartment="d0" charge="-1" boundaryCondition="false"/>
<species id="cpd03049_d0" name="2-alpha-Hydroxyethylthiamine_diphosphate_d0" compartment="d0" charge="-1" boundaryCondition="false"/>
<species id="cpd00011_d0" name="CO2_d0" compartment="d0" charge="0" boundaryCondition="false"/>
<species id="cpd00056_m0" name="Thiamin_diphosphate_m0" compartment="m0" charge="-1" boundaryCondition="false"/>
<species id="cpd00020_m0" name="Pyruvate_m0" compartment="m0" charge="-1" boundaryCondition="false"/>
<species id="cpd03049_m0" name="2-alpha-Hydroxyethylthiamine_diphosphate_m0" compartment="m0" charge="-1" boundaryCondition="false"/>
<species id="cpd00011_m0" name="CO2_m0" compartment="m0" charge="0" boundaryCondition="false"/>
<species id="cpd00067_m0" name="H_m0" compartment="m0" charge="1" boundaryCondition="false"/>
<species id="cpd00871_c0" name="D-Ribulose_1_5-bisphosphate_c0" compartment="c0" charge="-4" boundaryCondition="false"/>
<species id="cpd00169_c0" name="3-Phospho-D-glycerate_c0" compartment="c0" charge="-3" boundaryCondition="false"/>
<species id="cpd00871_d0" name="D-Ribulose_1_5-bisphosphate_d0" compartment="d0" charge="-4" boundaryCondition="false"/>
<species id="cpd00169_d0" name="3-Phospho-D-glycerate_d0" compartment="d0" charge="-3" boundaryCondition="false"/>
<species id="cpd00871_x0" name="D-Ribulose_1_5-bisphosphate_x0" compartment="x0" charge="-4" boundaryCondition="false"/>
<species id="cpd00169_x0" name="3-Phospho-D-glycerate_x0" compartment="x0" charge="-3" boundaryCondition="false"/>
<species id="cpd00011_x0" name="CO2_x0" compartment="x0" charge="0" boundaryCondition="false"/>
<species id="cpd00067_x0" name="H_x0" compartment="x0" charge="1" boundaryCondition="false"/>
<species id="cpd00220_c0" name="Riboflavin_c0" compartment="c0" charge="-1" boundaryCondition="false"/>
<species id="cpd02656_c0" name="6_7-Dimethyl-8-D-ribityllumazine_c0" compartment="c0" charge="-1" boundaryCondition="false"/>
<species id="cpd02882_c0" name="5-Amino-6-1-D-ribitylaminouracil_c0" compartment="c0" charge="0" boundaryCondition="false"/>
<species id="cpd00220_d0" name="Riboflavin_d0" compartment="d0" charge="-1" boundaryCondition="false"/>
<species id="cpd02656_d0" name="6_7-Dimethyl-8-D-ribityllumazine_d0" compartment="d0" charge="-1" boundaryCondition="false"/>
<species id="cpd02882_d0" name="5-Amino-6-1-D-ribitylaminouracil_d0" compartment="d0" charge="0" boundaryCondition="false"/>
<species id="cpd00755_c0" name="Hydroxymethylbilane_c0" compartment="c0" charge="-8" boundaryCondition="false"/>
<species id="cpd00013_c0" name="NH3_c0" compartment="c0" charge="1" boundaryCondition="false"/>
<species id="cpd00689_c0" name="Porphobilinogen_c0" compartment="c0" charge="-1" boundaryCondition="false"/>
<species id="cpd00755_d0" name="Hydroxymethylbilane_d0" compartment="d0" charge="-8" boundaryCondition="false"/>
<species id="cpd00013_d0" name="NH3_d0" compartment="d0" charge="1" boundaryCondition="false"/>
<species id="cpd00689_d0" name="Porphobilinogen_d0" compartment="d0" charge="-1" boundaryCondition="false"/>
<species id="cpd00002_c0" name="ATP_c0" compartment="c0" charge="-3" boundaryCondition="false"/>
<species id="cpd00008_c0" name="ADP_c0" compartment="c0" charge="-2" boundaryCondition="false"/>
<species id="cpd00002_d0" name="ATP_d0" compartment="d0" charge="-3" boundaryCondition="false"/>
<species id="cpd00008_d0" name="ADP_d0" compartment="d0" charge="-2" boundaryCondition="false"/>
<species id="cpd00004_c0" name="NADH_c0" compartment="c0" charge="-2" boundaryCondition="false"/>
<species id="cpd00053_c0" name="L-Glutamine_c0" compartment="c0" charge="0" boundaryCondition="false"/>
<species id="cpd00024_c0" name="2-Oxoglutarate_c0" compartment="c0" charge="-2" boundaryCondition="false"/>
<species id="cpd00023_c0" name="L-Glutamate_c0" compartment="c0" charge="-1" boundaryCondition="false"/>
<species id="cpd00003_c0" name="NAD_c0" compartment="c0" charge="-1" boundaryCondition="false"/>
<species id="cpd00004_d0" name="NADH_d0" compartment="d0" charge="-2" boundaryCondition="false"/>
<species id="cpd00053_d0" name="L-Glutamine_d0" compartment="d0" charge="0" boundaryCondition="false"/>
<species id="cpd00024_d0" name="2-Oxoglutarate_d0" compartment="d0" charge="-2" boundaryCondition="false"/>
<species id="cpd00023_d0" name="L-Glutamate_d0" compartment="d0" charge="-1" boundaryCondition="false"/>
<species id="cpd00003_d0" name="NAD_d0" compartment="d0" charge="-1" boundaryCondition="false"/>
<species id="cpd00018_c0" name="AMP_c0" compartment="c0" charge="-2" boundaryCondition="false"/>
<species id="cpd00355_c0" name="Nicotinamide_D-ribonucleotide_c0" compartment="c0" charge="-1" boundaryCondition="false"/>
<species id="cpd00018_d0" name="AMP_d0" compartment="d0" charge="-2" boundaryCondition="false"/>
<species id="cpd00355_d0" name="Nicotinamide_D-ribonucleotide_d0" compartment="d0" charge="-1" boundaryCondition="false"/>
<species id="cpd00006_c0" name="NADP_c0" compartment="c0" charge="-3" boundaryCondition="false"/>
<species id="cpd00006_d0" name="NADP_d0" compartment="d0" charge="-3" boundaryCondition="false"/>
<species id="cpd00005_c0" name="NADPH_c0" compartment="c0" charge="-4" boundaryCondition="false"/>
<species id="cpd00005_x0" name="NADPH_x0" compartment="x0" charge="-4" boundaryCondition="false"/>
<species id="cpd00002_x0" name="ATP_x0" compartment="x0" charge="-3" boundaryCondition="false"/>
<species id="cpd00008_x0" name="ADP_x0" compartment="x0" charge="-2" boundaryCondition="false"/>
<species id="cpd00004_x0" name="NADH_x0" compartment="x0" charge="-2" boundaryCondition="false"/>
<species id="cpd00042_c0" name="Glutathione_c0" compartment="c0" charge="-1" boundaryCondition="false"/>
<species id="cpd00111_c0" name="Glutathione_disulfide_c0" compartment="c0" charge="-2" boundaryCondition="false"/>
<species id="cpd00005_d0" name="NADPH_d0" compartment="d0" charge="-4" boundaryCondition="false"/>
<species id="cpd00042_d0" name="Glutathione_d0" compartment="d0" charge="-1" boundaryCondition="false"/>
<species id="cpd00111_d0" name="Glutathione_disulfide_d0" compartment="d0" charge="-2" boundaryCondition="false"/>
<species id="cpd00005_m0" name="NADPH_m0" compartment="m0" charge="-4" boundaryCondition="false"/>
<species id="cpd00042_m0" name="Glutathione_m0" compartment="m0" charge="-1" boundaryCondition="false"/>
<species id="cpd00006_m0" name="NADP_m0" compartment="m0" charge="-3" boundaryCondition="false"/>
<species id="cpd00111_m0" name="Glutathione_disulfide_m0" compartment="m0" charge="-2" boundaryCondition="false"/>
<species id="cpd00008_g0" name="ADP_g0" compartment="g0" charge="-2" boundaryCondition="false"/>
<species id="cpd00018_g0" name="AMP_g0" compartment="g0" charge="-2" boundaryCondition="false"/>
<species id="cpd00002_m0" name="ATP_m0" compartment="m0" charge="-3" boundaryCondition="false"/>
<species id="cpd00008_m0" name="ADP_m0" compartment="m0" charge="-2" boundaryCondition="false"/>
<species id="cpd00018_m0" name="AMP_m0" compartment="m0" charge="-2" boundaryCondition="false"/>
<species id="cpd00010_c0" name="CoA_c0" compartment="c0" charge="-4" boundaryCondition="false"/>
<species id="cpd00655_c0" name="Dephospho-CoA_c0" compartment="c0" charge="-2" boundaryCondition="false"/>
<species id="cpd00010_d0" name="CoA_d0" compartment="d0" charge="-4" boundaryCondition="false"/>
<species id="cpd00655_d0" name="Dephospho-CoA_d0" compartment="d0" charge="-2" boundaryCondition="false"/>
<species id="cpd00010_x0" name="CoA_x0" compartment="x0" charge="-4" boundaryCondition="false"/>
<species id="cpd00655_x0" name="Dephospho-CoA_x0" compartment="x0" charge="-2" boundaryCondition="false"/>
<species id="cpd00073_c0" name="Urea_c0" compartment="c0" charge="0" boundaryCondition="false"/>
<species id="cpd00242_c0" name="HCO3-_c0" compartment="c0" charge="-1" boundaryCondition="false"/>
<species id="cpd00242_m0" name="HCO3-_m0" compartment="m0" charge="-1" boundaryCondition="false"/>
<species id="cpd00001_m0" name="H2O_m0" compartment="m0" charge="0" boundaryCondition="false"/>
<species id="cpd00146_c0" name="Carbamoyl_phosphate_c0" compartment="c0" charge="-2" boundaryCondition="false"/>
<species id="cpd00146_d0" name="Carbamoyl_phosphate_d0" compartment="d0" charge="-2" boundaryCondition="false"/>
<species id="cpd00014_c0" name="UDP_c0" compartment="c0" charge="-2" boundaryCondition="false"/>
<species id="cpd00091_c0" name="UMP_c0" compartment="c0" charge="-2" boundaryCondition="false"/>
<species id="cpd00014_g0" name="UDP_g0" compartment="g0" charge="-2" boundaryCondition="false"/>
<species id="cpd00091_g0" name="UMP_g0" compartment="g0" charge="-2" boundaryCondition="false"/>
<species id="cpd00062_c0" name="UTP_c0" compartment="c0" charge="-3" boundaryCondition="false"/>
<species id="cpd00014_d0" name="UDP_d0" compartment="d0" charge="-2" boundaryCondition="false"/>
<species id="cpd00062_d0" name="UTP_d0" compartment="d0" charge="-3" boundaryCondition="false"/>
<species id="cpd00014_m0" name="UDP_m0" compartment="m0" charge="-2" boundaryCondition="false"/>
<species id="cpd00062_m0" name="UTP_m0" compartment="m0" charge="-3" boundaryCondition="false"/>
<species id="cpd00002_n0" name="ATP_n0" compartment="n0" charge="-3" boundaryCondition="false"/>
<species id="cpd00008_n0" name="ADP_n0" compartment="n0" charge="-2" boundaryCondition="false"/>
<species id="cpd00014_n0" name="UDP_n0" compartment="n0" charge="-2" boundaryCondition="false"/>
<species id="cpd00062_n0" name="UTP_n0" compartment="n0" charge="-3" boundaryCondition="false"/>
<species id="cpd00014_x0" name="UDP_x0" compartment="x0" charge="-2" boundaryCondition="false"/>
<species id="cpd00062_x0" name="UTP_x0" compartment="x0" charge="-3" boundaryCondition="false"/>
<species id="cpd00062_g0" name="UTP_g0" compartment="g0" charge="-3" boundaryCondition="false"/>
<species id="cpd00050_c0" name="FMN_c0" compartment="c0" charge="-3" boundaryCondition="false"/>
<species id="cpd00015_c0" name="FAD_c0" compartment="c0" charge="-3" boundaryCondition="false"/>
<species id="cpd00050_d0" name="FMN_d0" compartment="d0" charge="-3" boundaryCondition="false"/>
<species id="cpd00015_d0" name="FAD_d0" compartment="d0" charge="-3" boundaryCondition="false"/>
<species id="cpd00016_c0" name="Pyridoxal_phosphate_c0" compartment="c0" charge="-2" boundaryCondition="false"/>
<species id="cpd00215_c0" name="Pyridoxal_c0" compartment="c0" charge="0" boundaryCondition="false"/>
<species id="cpd00060_c0" name="L-Methionine_c0" compartment="c0" charge="0" boundaryCondition="false"/>
<species id="cpd00017_c0" name="S-Adenosyl-L-methionine_c0" compartment="c0" charge="1" boundaryCondition="false"/>
<species id="cpd00909_c0" name="1-Aminocyclopropane-1-carboxylate_c0" compartment="c0" charge="0" boundaryCondition="false"/>
<species id="cpd00147_c0" name="5-Methylthioadenosine_c0" compartment="c0" charge="0" boundaryCondition="false"/>
<species id="cpd00114_c0" name="IMP_c0" compartment="c0" charge="-2" boundaryCondition="false"/>
<species id="cpd00182_c0" name="Adenosine_c0" compartment="c0" charge="0" boundaryCondition="false"/>
<species id="cpd00045_c0" name="Adenosine_3_5-bisphosphate_c0" compartment="c0" charge="-4" boundaryCondition="false"/>
<species id="cpd00045_d0" name="Adenosine_3_5-bisphosphate_d0" compartment="d0" charge="-4" boundaryCondition="false"/>
<species id="cpd00009_m0" name="Orthophosphate_m0" compartment="m0" charge="-2" boundaryCondition="false"/>
<species id="cpd00045_m0" name="Adenosine_3_5-bisphosphate_m0" compartment="m0" charge="-4" boundaryCondition="false"/>
<species id="cpd00638_c0" name="Deamino-NAD_c0" compartment="c0" charge="-2" boundaryCondition="false"/>
<species id="cpd00128_c0" name="Adenine_c0" compartment="c0" charge="0" boundaryCondition="false"/>
<species id="cpd00103_c0" name="5-Phospho-alpha-D-ribose_1-diphosphate_c0" compartment="c0" charge="-4" boundaryCondition="false"/>
<species id="cpd00019_c0" name="S-Adenosyl-L-homocysteine_c0" compartment="c0" charge="0" boundaryCondition="false"/>
<species id="cpd00135_c0" name="L-Homocysteine_c0" compartment="c0" charge="0" boundaryCondition="false"/>
<species id="cpd00061_c0" name="Phosphoenolpyruvate_c0" compartment="c0" charge="-3" boundaryCondition="false"/>
<species id="cpd00061_d0" name="Phosphoenolpyruvate_d0" compartment="d0" charge="-3" boundaryCondition="false"/>
<species id="cpd00130_c0" name="S-Malate_c0" compartment="c0" charge="-2" boundaryCondition="false"/>
<species id="cpd00004_m0" name="NADH_m0" compartment="m0" charge="-2" boundaryCondition="false"/>
<species id="cpd00130_m0" name="S-Malate_m0" compartment="m0" charge="-2" boundaryCondition="false"/>
<species id="cpd00003_m0" name="NAD_m0" compartment="m0" charge="-1" boundaryCondition="false"/>
<species id="cpd00130_d0" name="S-Malate_d0" compartment="d0" charge="-2" boundaryCondition="false"/>
<species id="cpd00550_c0" name="D-Serine_c0" compartment="c0" charge="0" boundaryCondition="false"/>
<species id="cpd00071_c0" name="Acetaldehyde_c0" compartment="c0" charge="0" boundaryCondition="false"/>
<species id="cpd00022_c0" name="Acetyl-CoA_c0" compartment="c0" charge="-4" boundaryCondition="false"/>
<species id="cpd00029_c0" name="Acetate_c0" compartment="c0" charge="-1" boundaryCondition="false"/>
<species id="cpd00022_d0" name="Acetyl-CoA_d0" compartment="d0" charge="-4" boundaryCondition="false"/>
<species id="cpd00029_d0" name="Acetate_d0" compartment="d0" charge="-1" boundaryCondition="false"/>
<species id="cpd00022_x0" name="Acetyl-CoA_x0" compartment="x0" charge="-4" boundaryCondition="false"/>
<species id="cpd00012_x0" name="Diphosphate_x0" compartment="x0" charge="-3" boundaryCondition="false"/>
<species id="cpd00018_x0" name="AMP_x0" compartment="x0" charge="-2" boundaryCondition="false"/>
<species id="cpd00029_x0" name="Acetate_x0" compartment="x0" charge="-1" boundaryCondition="false"/>
<species id="cpd00279_c0" name="Acetoacetyl-CoA_c0" compartment="c0" charge="-4" boundaryCondition="false"/>
<species id="cpd00022_m0" name="Acetyl-CoA_m0" compartment="m0" charge="-4" boundaryCondition="false"/>
<species id="cpd00279_m0" name="Acetoacetyl-CoA_m0" compartment="m0" charge="-4" boundaryCondition="false"/>
<species id="cpd00010_m0" name="CoA_m0" compartment="m0" charge="-4" boundaryCondition="false"/>
<species id="cpd00279_x0" name="Acetoacetyl-CoA_x0" compartment="x0" charge="-4" boundaryCondition="false"/>
<species id="cpd02097_c0" name="L-Glutamyl_5-phosphate_c0" compartment="c0" charge="-2" boundaryCondition="false"/>
<species id="cpd02097_d0" name="L-Glutamyl_5-phosphate_d0" compartment="d0" charge="-2" boundaryCondition="false"/>
<species id="cpd00024_m0" name="2-Oxoglutarate_m0" compartment="m0" charge="-2" boundaryCondition="false"/>
<species id="cpd00013_m0" name="NH3_m0" compartment="m0" charge="1" boundaryCondition="false"/>
<species id="cpd00023_m0" name="L-Glutamate_m0" compartment="m0" charge="-1" boundaryCondition="false"/>
<species id="cpd01293_c0" name="Pidolic_acid_c0" compartment="c0" charge="-1" boundaryCondition="false"/>
<species id="cpd00053_m0" name="L-Glutamine_m0" compartment="m0" charge="0" boundaryCondition="false"/>
<species id="cpd00035_c0" name="L-Alanine_c0" compartment="c0" charge="0" boundaryCondition="false"/>
<species id="cpd00035_m0" name="L-Alanine_m0" compartment="m0" charge="0" boundaryCondition="false"/>
<species id="cpd00020_x0" name="Pyruvate_x0" compartment="x0" charge="-1" boundaryCondition="false"/>
<species id="cpd00035_x0" name="L-Alanine_x0" compartment="x0" charge="0" boundaryCondition="false"/>
<species id="cpd00023_x0" name="L-Glutamate_x0" compartment="x0" charge="-1" boundaryCondition="false"/>
<species id="cpd00024_x0" name="2-Oxoglutarate_x0" compartment="x0" charge="-2" boundaryCondition="false"/>
<species id="cpd00477_c0" name="N-Acetyl-L-glutamate_c0" compartment="c0" charge="-2" boundaryCondition="false"/>
<species id="cpd00477_d0" name="N-Acetyl-L-glutamate_d0" compartment="d0" charge="-2" boundaryCondition="false"/>
<species id="cpd00281_c0" name="4-Aminobutanoate_c0" compartment="c0" charge="0" boundaryCondition="false"/>
<species id="cpd00025_m0" name="Hydrogen_peroxide_m0" compartment="m0" charge="0" boundaryCondition="false"/>
<species id="cpd00532_c0" name="O2.-_c0" compartment="c0" charge="-1" boundaryCondition="false"/>
<species id="cpd00007_d0" name="Oxygen_d0" compartment="d0" charge="0" boundaryCondition="false"/>
<species id="cpd00025_d0" name="Hydrogen_peroxide_d0" compartment="d0" charge="0" boundaryCondition="false"/>
<species id="cpd00532_d0" name="O2.-_d0" compartment="d0" charge="-1" boundaryCondition="false"/>
<species id="cpd00007_m0" name="Oxygen_m0" compartment="m0" charge="0" boundaryCondition="false"/>
<species id="cpd00532_m0" name="O2.-_m0" compartment="m0" charge="-1" boundaryCondition="false"/>
<species id="cpd00532_x0" name="O2.-_x0" compartment="x0" charge="-1" boundaryCondition="false"/>
<species id="cpd00493_c0" name="Pyridoxamine_phosphate_c0" compartment="c0" charge="-1" boundaryCondition="false"/>
<species id="cpd00016_d0" name="Pyridoxal_phosphate_d0" compartment="d0" charge="-2" boundaryCondition="false"/>
<species id="cpd00493_d0" name="Pyridoxamine_phosphate_d0" compartment="d0" charge="-1" boundaryCondition="false"/>
<species id="cpd00478_c0" name="Pyridoxine_phosphate_c0" compartment="c0" charge="-2" boundaryCondition="false"/>
<species id="cpd00478_d0" name="Pyridoxine_phosphate_d0" compartment="d0" charge="-2" boundaryCondition="false"/>
<species id="cpd00144_c0" name="UDP-glucuronate_c0" compartment="c0" charge="-3" boundaryCondition="false"/>
<species id="cpd00026_c0" name="UDP-glucose_c0" compartment="c0" charge="-2" boundaryCondition="false"/>
<species id="cpd00089_c0" name="D-Glucose_1-phosphate_c0" compartment="c0" charge="-2" boundaryCondition="false"/>
<species id="cpd00043_c0" name="UDP-D-galactose_c0" compartment="c0" charge="-2" boundaryCondition="false"/>
<species id="cpd02528_c0" name="UDP-4-dehydro-6-deoxy-D-glucose_c0" compartment="c0" charge="-2" boundaryCondition="false"/>
<species id="cpd00028_c0" name="Heme_c0" compartment="c0" charge="-2" boundaryCondition="false"/>
<species id="cpd10515_c0" name="Fe2_c0" compartment="c0" charge="2" boundaryCondition="false"/>
<species id="cpd01476_c0" name="Protoporphyrin_c0" compartment="c0" charge="-2" boundaryCondition="false"/>
<species id="cpd00028_d0" name="Heme_d0" compartment="d0" charge="-2" boundaryCondition="false"/>
<species id="cpd10515_d0" name="Fe2_d0" compartment="d0" charge="2" boundaryCondition="false"/>
<species id="cpd01476_d0" name="Protoporphyrin_d0" compartment="d0" charge="-2" boundaryCondition="false"/>
<species id="cpd00031_c0" name="GDP_c0" compartment="c0" charge="-2" boundaryCondition="false"/>
<species id="cpd00038_c0" name="GTP_c0" compartment="c0" charge="-3" boundaryCondition="false"/>
<species id="cpd00031_d0" name="GDP_d0" compartment="d0" charge="-2" boundaryCondition="false"/>
<species id="cpd00038_d0" name="GTP_d0" compartment="d0" charge="-3" boundaryCondition="false"/>
<species id="cpd00031_m0" name="GDP_m0" compartment="m0" charge="-2" boundaryCondition="false"/>
<species id="cpd00038_m0" name="GTP_m0" compartment="m0" charge="-3" boundaryCondition="false"/>
<species id="cpd00031_n0" name="GDP_n0" compartment="n0" charge="-2" boundaryCondition="false"/>
<species id="cpd00038_n0" name="GTP_n0" compartment="n0" charge="-3" boundaryCondition="false"/>
<species id="cpd00031_x0" name="GDP_x0" compartment="x0" charge="-2" boundaryCondition="false"/>
<species id="cpd00038_x0" name="GTP_x0" compartment="x0" charge="-3" boundaryCondition="false"/>
<species id="cpd00126_c0" name="GMP_c0" compartment="c0" charge="-2" boundaryCondition="false"/>
<species id="cpd00032_c0" name="Oxaloacetate_c0" compartment="c0" charge="-2" boundaryCondition="false"/>
<species id="cpd00061_n0" name="Phosphoenolpyruvate_n0" compartment="n0" charge="-3" boundaryCondition="false"/>
<species id="cpd00011_n0" name="CO2_n0" compartment="n0" charge="0" boundaryCondition="false"/>
<species id="cpd00032_n0" name="Oxaloacetate_n0" compartment="n0" charge="-2" boundaryCondition="false"/>
<species id="cpd00032_d0" name="Oxaloacetate_d0" compartment="d0" charge="-2" boundaryCondition="false"/>
<species id="cpd00032_m0" name="Oxaloacetate_m0" compartment="m0" charge="-2" boundaryCondition="false"/>
<species id="cpd00130_x0" name="S-Malate_x0" compartment="x0" charge="-2" boundaryCondition="false"/>
<species id="cpd00032_x0" name="Oxaloacetate_x0" compartment="x0" charge="-2" boundaryCondition="false"/>
<species id="cpd00003_x0" name="NAD_x0" compartment="x0" charge="-1" boundaryCondition="false"/>
<species id="cpd00137_c0" name="Citrate_c0" compartment="c0" charge="-3" boundaryCondition="false"/>
<species id="cpd00137_m0" name="Citrate_m0" compartment="m0" charge="-3" boundaryCondition="false"/>
<species id="cpd00137_x0" name="Citrate_x0" compartment="x0" charge="-3" boundaryCondition="false"/>
<species id="cpd00041_c0" name="L-Aspartate_c0" compartment="c0" charge="-1" boundaryCondition="false"/>
<species id="cpd00041_d0" name="L-Aspartate_d0" compartment="d0" charge="-1" boundaryCondition="false"/>
<species id="cpd00041_m0" name="L-Aspartate_m0" compartment="m0" charge="-1" boundaryCondition="false"/>
<species id="cpd00041_x0" name="L-Aspartate_x0" compartment="x0" charge="-1" boundaryCondition="false"/>
<species id="cpd00033_c0" name="Glycine_c0" compartment="c0" charge="0" boundaryCondition="false"/>
<species id="cpd00040_c0" name="Glyoxylate_c0" compartment="c0" charge="-1" boundaryCondition="false"/>
<species id="cpd00033_m0" name="Glycine_m0" compartment="m0" charge="0" boundaryCondition="false"/>
<species id="cpd00040_m0" name="Glyoxylate_m0" compartment="m0" charge="-1" boundaryCondition="false"/>
<species id="cpd00033_x0" name="Glycine_x0" compartment="x0" charge="0" boundaryCondition="false"/>
<species id="cpd00040_x0" name="Glyoxylate_x0" compartment="x0" charge="-1" boundaryCondition="false"/>
<species id="cpd00036_c0" name="Succinate_c0" compartment="c0" charge="-2" boundaryCondition="false"/>
<species id="cpd00078_c0" name="Succinyl-CoA_c0" compartment="c0" charge="-5" boundaryCondition="false"/>
<species id="cpd00036_m0" name="Succinate_m0" compartment="m0" charge="-2" boundaryCondition="false"/>
<species id="cpd00078_m0" name="Succinyl-CoA_m0" compartment="m0" charge="-5" boundaryCondition="false"/>
<species id="cpd00037_c0" name="UDP-N-acetyl-D-glucosamine_c0" compartment="c0" charge="-2" boundaryCondition="false"/>
<species id="cpd19031_c0" name="N-Acetyl-alpha-D-glucosamine_1-phosphate_c0" compartment="c0" charge="-2" boundaryCondition="false"/>
<species id="cpd02978_c0" name="7_8-Dihydroneopterin_3-triphosphate_c0" compartment="c0" charge="-3" boundaryCondition="false"/>
<species id="cpd00047_c0" name="Formate_c0" compartment="c0" charge="-1" boundaryCondition="false"/>
<species id="cpd00957_c0" name="2_5-Diamino-6-5-phospho-D-ribosylaminopyrimidin-43H-one_c0" compartment="c0" charge="-2" boundaryCondition="false"/>
<species id="cpd00957_d0" name="2_5-Diamino-6-5-phospho-D-ribosylaminopyrimidin-43H-one_d0" compartment="d0" charge="-2" boundaryCondition="false"/>
<species id="cpd00047_d0" name="Formate_d0" compartment="d0" charge="-1" boundaryCondition="false"/>
<species id="cpd02740_c0" name="Guanosine_3-diphosphate_5-triphosphate_c0" compartment="c0" charge="-6" boundaryCondition="false"/>
<species id="cpd02740_d0" name="Guanosine_3-diphosphate_5-triphosphate_d0" compartment="d0" charge="-6" boundaryCondition="false"/>
<species id="cpd00039_c0" name="L-Lysine_c0" compartment="c0" charge="1" boundaryCondition="false"/>
<species id="cpd00516_c0" name="meso-2_6-Diaminoheptanedioate_c0" compartment="c0" charge="0" boundaryCondition="false"/>
<species id="cpd00039_d0" name="L-Lysine_d0" compartment="d0" charge="1" boundaryCondition="false"/>
<species id="cpd00516_d0" name="meso-2_6-Diaminoheptanedioate_d0" compartment="d0" charge="0" boundaryCondition="false"/>
<species id="cpd00139_c0" name="Glycolate_c0" compartment="c0" charge="-1" boundaryCondition="false"/>
<species id="cpd00040_d0" name="Glyoxylate_d0" compartment="d0" charge="-1" boundaryCondition="false"/>
<species id="cpd00139_d0" name="Glycolate_d0" compartment="d0" charge="-1" boundaryCondition="false"/>
<species id="cpd00139_x0" name="Glycolate_x0" compartment="x0" charge="-1" boundaryCondition="false"/>
<species id="cpd01977_c0" name="4-Phospho-L-aspartate_c0" compartment="c0" charge="-2" boundaryCondition="false"/>
<species id="cpd01977_d0" name="4-Phospho-L-aspartate_d0" compartment="d0" charge="-2" boundaryCondition="false"/>
<species id="cpd03470_c0" name="Iminoaspartate_c0" compartment="c0" charge="-2" boundaryCondition="false"/>
<species id="cpd03470_d0" name="Iminoaspartate_d0" compartment="d0" charge="-2" boundaryCondition="false"/>
<species id="cpd00132_c0" name="L-Asparagine_c0" compartment="c0" charge="0" boundaryCondition="false"/>
<species id="cpd01651_c0" name="3-Cyano-L-alanine_c0" compartment="c0" charge="0" boundaryCondition="false"/>
<species id="cpd00041_n0" name="L-Aspartate_n0" compartment="n0" charge="-1" boundaryCondition="false"/>
<species id="cpd01651_n0" name="3-Cyano-L-alanine_n0" compartment="n0" charge="0" boundaryCondition="false"/>
<species id="cpd00001_n0" name="H2O_n0" compartment="n0" charge="0" boundaryCondition="false"/>
<species id="cpd00013_n0" name="NH3_n0" compartment="n0" charge="1" boundaryCondition="false"/>
<species id="cpd01017_c0" name="Cys-Gly_c0" compartment="c0" charge="0" boundaryCondition="false"/>
<species id="cpd00042_v0" name="Glutathione_v0" compartment="v0" charge="-1" boundaryCondition="false"/>
<species id="cpd00023_v0" name="L-Glutamate_v0" compartment="v0" charge="-1" boundaryCondition="false"/>
<species id="cpd01017_v0" name="Cys-Gly_v0" compartment="v0" charge="0" boundaryCondition="false"/>
<species id="cpd00506_c0" name="gamma-L-Glutamyl-L-cysteine_c0" compartment="c0" charge="-1" boundaryCondition="false"/>
<species id="cpd00506_d0" name="gamma-L-Glutamyl-L-cysteine_d0" compartment="d0" charge="-1" boundaryCondition="false"/>
<species id="cpd00033_d0" name="Glycine_d0" compartment="d0" charge="0" boundaryCondition="false"/>
<species id="cpd00348_c0" name="alpha-D-Galactose_1-phosphate_c0" compartment="c0" charge="-2" boundaryCondition="false"/>
<species id="cpd00046_c0" name="CMP_c0" compartment="c0" charge="-2" boundaryCondition="false"/>
<species id="cpd00096_c0" name="CDP_c0" compartment="c0" charge="-2" boundaryCondition="false"/>
<species id="cpd00046_g0" name="CMP_g0" compartment="g0" charge="-2" boundaryCondition="false"/>
<species id="cpd00096_g0" name="CDP_g0" compartment="g0" charge="-2" boundaryCondition="false"/>
<species id="cpd00759_c0" name="S-Formylglutathione_c0" compartment="c0" charge="-1" boundaryCondition="false"/>
<species id="cpd00048_c0" name="Sulfate_c0" compartment="c0" charge="-2" boundaryCondition="false"/>
<species id="cpd00193_c0" name="Adenylyl_sulfate_c0" compartment="c0" charge="-2" boundaryCondition="false"/>
<species id="cpd00048_d0" name="Sulfate_d0" compartment="d0" charge="-2" boundaryCondition="false"/>
<species id="cpd00193_d0" name="Adenylyl_sulfate_d0" compartment="d0" charge="-2" boundaryCondition="false"/>
<species id="cpd00012_n0" name="Diphosphate_n0" compartment="n0" charge="-3" boundaryCondition="false"/>
<species id="cpd00048_n0" name="Sulfate_n0" compartment="n0" charge="-2" boundaryCondition="false"/>
<species id="cpd00193_n0" name="Adenylyl_sulfate_n0" compartment="n0" charge="-2" boundaryCondition="false"/>
<species id="cpd00048_x0" name="Sulfate_x0" compartment="x0" charge="-2" boundaryCondition="false"/>
<species id="cpd00009_x0" name="Orthophosphate_x0" compartment="x0" charge="-2" boundaryCondition="false"/>
<species id="cpd00193_x0" name="Adenylyl_sulfate_x0" compartment="x0" charge="-2" boundaryCondition="false"/>
<species id="cpd00048_w0" name="Sulfate_w0" compartment="w0" charge="-2" boundaryCondition="false"/>
<species id="cpd00018_w0" name="AMP_w0" compartment="w0" charge="-2" boundaryCondition="false"/>
<species id="cpd00193_w0" name="Adenylyl_sulfate_w0" compartment="w0" charge="-2" boundaryCondition="false"/>
<species id="cpd00081_c0" name="Sulfite_c0" compartment="c0" charge="-1" boundaryCondition="false"/>
<species id="cpd00081_x0" name="Sulfite_x0" compartment="x0" charge="-1" boundaryCondition="false"/>
<species id="cpd00051_c0" name="L-Arginine_c0" compartment="c0" charge="1" boundaryCondition="false"/>
<species id="cpd00064_c0" name="L-Ornithine_c0" compartment="c0" charge="1" boundaryCondition="false"/>
<species id="cpd00051_m0" name="L-Arginine_m0" compartment="m0" charge="1" boundaryCondition="false"/>
<species id="cpd00073_m0" name="Urea_m0" compartment="m0" charge="0" boundaryCondition="false"/>
<species id="cpd00064_m0" name="L-Ornithine_m0" compartment="m0" charge="1" boundaryCondition="false"/>
<species id="cpd01973_c0" name="4-Guanidinobutanamide_c0" compartment="c0" charge="1" boundaryCondition="false"/>
<species id="cpd00152_c0" name="Agmatine_c0" compartment="c0" charge="2" boundaryCondition="false"/>
<species id="cpd00052_c0" name="CTP_c0" compartment="c0" charge="-3" boundaryCondition="false"/>
<species id="cpd00052_g0" name="CTP_g0" compartment="g0" charge="-3" boundaryCondition="false"/>
<species id="cpd00096_d0" name="CDP_d0" compartment="d0" charge="-2" boundaryCondition="false"/>
<species id="cpd00052_d0" name="CTP_d0" compartment="d0" charge="-3" boundaryCondition="false"/>
<species id="cpd00096_m0" name="CDP_m0" compartment="m0" charge="-2" boundaryCondition="false"/>
<species id="cpd00052_m0" name="CTP_m0" compartment="m0" charge="-3" boundaryCondition="false"/>
<species id="cpd00096_n0" name="CDP_n0" compartment="n0" charge="-2" boundaryCondition="false"/>
<species id="cpd00052_n0" name="CTP_n0" compartment="n0" charge="-3" boundaryCondition="false"/>
<species id="cpd00096_x0" name="CDP_x0" compartment="x0" charge="-2" boundaryCondition="false"/>
<species id="cpd00052_x0" name="CTP_x0" compartment="x0" charge="-3" boundaryCondition="false"/>
<species id="cpd00242_d0" name="HCO3-_d0" compartment="d0" charge="-1" boundaryCondition="false"/>
<species id="cpd00054_c0" name="L-Serine_c0" compartment="c0" charge="0" boundaryCondition="false"/>
<species id="cpd00738_c0" name="O-Phospho-L-serine_c0" compartment="c0" charge="-2" boundaryCondition="false"/>
<species id="cpd00054_d0" name="L-Serine_d0" compartment="d0" charge="0" boundaryCondition="false"/>
<species id="cpd00738_d0" name="O-Phospho-L-serine_d0" compartment="d0" charge="-2" boundaryCondition="false"/>
<species id="cpd00145_c0" name="Hydroxypyruvate_c0" compartment="c0" charge="-1" boundaryCondition="false"/>
<species id="cpd00054_x0" name="L-Serine_x0" compartment="x0" charge="0" boundaryCondition="false"/>
<species id="cpd00145_x0" name="Hydroxypyruvate_x0" compartment="x0" charge="-1" boundaryCondition="false"/>
<species id="cpd00722_c0" name="O-Acetyl-L-serine_c0" compartment="c0" charge="0" boundaryCondition="false"/>
<species id="cpd00305_c0" name="Thiamine_c0" compartment="c0" charge="1" boundaryCondition="false"/>
<species id="cpd00335_c0" name="Dehydroascorbate_c0" compartment="c0" charge="-1" boundaryCondition="false"/>
<species id="cpd00059_c0" name="Ascorbate_c0" compartment="c0" charge="-1" boundaryCondition="false"/>
<species id="cpd02027_c0" name="S-Methyl-L-methionine_c0" compartment="c0" charge="1" boundaryCondition="false"/>
<species id="cpd00094_c0" name="2-Oxobutanoate_c0" compartment="c0" charge="-1" boundaryCondition="false"/>
<species id="cpd00324_c0" name="Methanethiol_c0" compartment="c0" charge="0" boundaryCondition="false"/>
<species id="cpd00482_c0" name="2-Phospho-D-glycerate_c0" compartment="c0" charge="-3" boundaryCondition="false"/>
<species id="cpd00482_d0" name="2-Phospho-D-glycerate_d0" compartment="d0" charge="-3" boundaryCondition="false"/>
<species id="cpd00482_n0" name="2-Phospho-D-glycerate_n0" compartment="n0" charge="-3" boundaryCondition="false"/>
<species id="cpd00858_c0" name="L-Glutamate_5-semialdehyde_c0" compartment="c0" charge="0" boundaryCondition="false"/>
<species id="cpd00858_m0" name="L-Glutamate_5-semialdehyde_m0" compartment="m0" charge="0" boundaryCondition="false"/>
<species id="cpd00342_c0" name="N-Acetylornithine_c0" compartment="c0" charge="0" boundaryCondition="false"/>
<species id="cpd00359_c0" name="Indole_c0" compartment="c0" charge="0" boundaryCondition="false"/>
<species id="cpd00065_c0" name="L-Tryptophan_c0" compartment="c0" charge="0" boundaryCondition="false"/>
<species id="cpd00359_d0" name="Indole_d0" compartment="d0" charge="0" boundaryCondition="false"/>
<species id="cpd00065_d0" name="L-Tryptophan_d0" compartment="d0" charge="0" boundaryCondition="false"/>
<species id="cpd00616_c0" name="L-Arogenate_c0" compartment="c0" charge="-1" boundaryCondition="false"/>
<species id="cpd00066_c0" name="L-Phenylalanine_c0" compartment="c0" charge="0" boundaryCondition="false"/>
<species id="cpd00616_d0" name="L-Arogenate_d0" compartment="d0" charge="-1" boundaryCondition="false"/>
<species id="cpd00066_d0" name="L-Phenylalanine_d0" compartment="d0" charge="0" boundaryCondition="false"/>
<species id="cpd00143_c0" name="Phenylpyruvate_c0" compartment="c0" charge="-1" boundaryCondition="false"/>
<species id="cpd00333_c0" name="trans-Cinnamate_c0" compartment="c0" charge="-1" boundaryCondition="false"/>
<species id="cpd02169_c0" name="Presqualene_diphosphate_c0" compartment="c0" charge="-2" boundaryCondition="false"/>
<species id="cpd00350_c0" name="trans_trans-Farnesyl_diphosphate_c0" compartment="c0" charge="-2" boundaryCondition="false"/>
<species id="cpd00012_r0" name="Diphosphate_r0" compartment="r0" charge="-3" boundaryCondition="false"/>
<species id="cpd02169_r0" name="Presqualene_diphosphate_r0" compartment="r0" charge="-2" boundaryCondition="false"/>
<species id="cpd00350_r0" name="trans_trans-Farnesyl_diphosphate_r0" compartment="r0" charge="-2" boundaryCondition="false"/>
<species id="cpd00067_r0" name="H_r0" compartment="r0" charge="1" boundaryCondition="false"/>
<species id="cpd00159_c0" name="S-Lactate_c0" compartment="c0" charge="-1" boundaryCondition="false"/>
<species id="cpd02431_c0" name="S-1-Pyrroline-5-carboxylate_c0" compartment="c0" charge="-1" boundaryCondition="false"/>
<species id="cpd02431_m0" name="S-1-Pyrroline-5-carboxylate_m0" compartment="m0" charge="-1" boundaryCondition="false"/>
<species id="cpd00071_m0" name="Acetaldehyde_m0" compartment="m0" charge="0" boundaryCondition="false"/>
<species id="cpd00029_m0" name="Acetate_m0" compartment="m0" charge="-1" boundaryCondition="false"/>
<species id="cpd00199_c0" name="Succinate_semialdehyde_c0" compartment="c0" charge="-1" boundaryCondition="false"/>
<species id="cpd00199_m0" name="Succinate_semialdehyde_m0" compartment="m0" charge="-1" boundaryCondition="false"/>
<species id="cpd00351_c0" name="N6-L-1_3-Dicarboxypropyl-L-lysine_c0" compartment="c0" charge="-1" boundaryCondition="false"/>
<species id="cpd00868_c0" name="3-4-Hydroxyphenylpyruvate_c0" compartment="c0" charge="-1" boundaryCondition="false"/>
<species id="cpd00069_c0" name="L-Tyrosine_c0" compartment="c0" charge="0" boundaryCondition="false"/>
<species id="cpd00868_d0" name="3-4-Hydroxyphenylpyruvate_d0" compartment="d0" charge="-1" boundaryCondition="false"/>
<species id="cpd00069_d0" name="L-Tyrosine_d0" compartment="d0" charge="0" boundaryCondition="false"/>
<species id="cpd00868_m0" name="3-4-Hydroxyphenylpyruvate_m0" compartment="m0" charge="-1" boundaryCondition="false"/>
<species id="cpd00069_m0" name="L-Tyrosine_m0" compartment="m0" charge="0" boundaryCondition="false"/>
<species id="cpd00868_x0" name="3-4-Hydroxyphenylpyruvate_x0" compartment="x0" charge="-1" boundaryCondition="false"/>
<species id="cpd00069_x0" name="L-Tyrosine_x0" compartment="x0" charge="0" boundaryCondition="false"/>
<species id="cpd00070_c0" name="Malonyl-CoA_c0" compartment="c0" charge="-5" boundaryCondition="false"/>
<species id="cpd00070_d0" name="Malonyl-CoA_d0" compartment="d0" charge="-5" boundaryCondition="false"/>
<species id="cpd00161_c0" name="L-Threonine_c0" compartment="c0" charge="0" boundaryCondition="false"/>
<species id="cpd00363_c0" name="Ethanol_c0" compartment="c0" charge="0" boundaryCondition="false"/>
<species id="cpd00071_w0" name="Acetaldehyde_w0" compartment="w0" charge="0" boundaryCondition="false"/>
<species id="cpd00004_w0" name="NADH_w0" compartment="w0" charge="-2" boundaryCondition="false"/>
<species id="cpd00363_w0" name="Ethanol_w0" compartment="w0" charge="0" boundaryCondition="false"/>
<species id="cpd00003_w0" name="NAD_w0" compartment="w0" charge="-1" boundaryCondition="false"/>
<species id="cpd00209_c0" name="Nitrate_c0" compartment="c0" charge="-1" boundaryCondition="false"/>
<species id="cpd00075_c0" name="Nitrite_c0" compartment="c0" charge="-1" boundaryCondition="false"/>
<species id="cpd01693_c0" name="Sucrose_6-phosphate_c0" compartment="c0" charge="-2" boundaryCondition="false"/>
<species id="cpd00076_c0" name="Sucrose_c0" compartment="c0" charge="0" boundaryCondition="false"/>
<species id="cpd00095_c0" name="Glycerone_phosphate_c0" compartment="c0" charge="-2" boundaryCondition="false"/>
<species id="cpd00080_c0" name="sn-Glycerol_3-phosphate_c0" compartment="c0" charge="-2" boundaryCondition="false"/>
<species id="cpd00095_d0" name="Glycerone_phosphate_d0" compartment="d0" charge="-2" boundaryCondition="false"/>
<species id="cpd00080_d0" name="sn-Glycerol_3-phosphate_d0" compartment="d0" charge="-2" boundaryCondition="false"/>
<species id="cpd00100_c0" name="Glycerol_c0" compartment="c0" charge="0" boundaryCondition="false"/>
<species id="cpd00083_c0" name="GDP-mannose_c0" compartment="c0" charge="-2" boundaryCondition="false"/>
<species id="cpd00485_c0" name="D-Mannose_1-phosphate_c0" compartment="c0" charge="-2" boundaryCondition="false"/>
<species id="cpd00900_c0" name="GDP-4-dehydro-6-deoxy-D-mannose_c0" compartment="c0" charge="-2" boundaryCondition="false"/>
<species id="cpd01536_c0" name="GDP-L-galactose_c0" compartment="c0" charge="-2" boundaryCondition="false"/>
<species id="cpd00084_c0" name="L-Cysteine_c0" compartment="c0" charge="0" boundaryCondition="false"/>
<species id="cpd00084_d0" name="L-Cysteine_d0" compartment="d0" charge="0" boundaryCondition="false"/>
<species id="cpd00239_c0" name="Hydrogen_sulfide_c0" compartment="c0" charge="-1" boundaryCondition="false"/>
<species id="cpd00722_d0" name="O-Acetyl-L-serine_d0" compartment="d0" charge="0" boundaryCondition="false"/>
<species id="cpd00239_d0" name="Hydrogen_sulfide_d0" compartment="d0" charge="-1" boundaryCondition="false"/>
<species id="cpd00084_m0" name="L-Cysteine_m0" compartment="m0" charge="0" boundaryCondition="false"/>
<species id="cpd00722_m0" name="O-Acetyl-L-serine_m0" compartment="m0" charge="0" boundaryCondition="false"/>
<species id="cpd00239_m0" name="Hydrogen_sulfide_m0" compartment="m0" charge="-1" boundaryCondition="false"/>
<species id="cpd00085_c0" name="beta-Alanine_c0" compartment="c0" charge="0" boundaryCondition="false"/>
<species id="cpd01720_c0" name="3-Ureidopropionate_c0" compartment="c0" charge="-1" boundaryCondition="false"/>
<species id="cpd00191_c0" name="3-Oxopropanoate_c0" compartment="c0" charge="-1" boundaryCondition="false"/>
<species id="cpd00330_c0" name="Dihydrofolate_c0" compartment="c0" charge="-2" boundaryCondition="false"/>
<species id="cpd00087_c0" name="Tetrahydrofolate_c0" compartment="c0" charge="-2" boundaryCondition="false"/>
<species id="cpd19097_c0" name="Tetrahydrofolyl-Glu2_c0" compartment="c0" charge="-3" boundaryCondition="false"/>
<species id="cpd19097_d0" name="Tetrahydrofolyl-Glu2_d0" compartment="d0" charge="-3" boundaryCondition="false"/>
<species id="cpd00087_d0" name="Tetrahydrofolate_d0" compartment="d0" charge="-2" boundaryCondition="false"/>
<species id="cpd00201_c0" name="10-Formyltetrahydrofolate_c0" compartment="c0" charge="-2" boundaryCondition="false"/>
<species id="cpd00125_c0" name="5_10-Methylenetetrahydrofolate_c0" compartment="c0" charge="-2" boundaryCondition="false"/>
<species id="cpd00125_m0" name="5_10-Methylenetetrahydrofolate_m0" compartment="m0" charge="-2" boundaryCondition="false"/>
<species id="cpd00054_m0" name="L-Serine_m0" compartment="m0" charge="0" boundaryCondition="false"/>
<species id="cpd00087_m0" name="Tetrahydrofolate_m0" compartment="m0" charge="-2" boundaryCondition="false"/>
<species id="cpd00345_c0" name="5-Methyltetrahydrofolate_c0" compartment="c0" charge="-2" boundaryCondition="false"/>
<species id="cpd00060_d0" name="L-Methionine_d0" compartment="d0" charge="0" boundaryCondition="false"/>
<species id="cpd00345_d0" name="5-Methyltetrahydrofolate_d0" compartment="d0" charge="-2" boundaryCondition="false"/>
<species id="cpd00135_d0" name="L-Homocysteine_d0" compartment="d0" charge="0" boundaryCondition="false"/>
<species id="cpd00387_c0" name="ADP-glucose_c0" compartment="c0" charge="-2" boundaryCondition="false"/>
<species id="cpd00387_d0" name="ADP-glucose_d0" compartment="d0" charge="-2" boundaryCondition="false"/>
<species id="cpd00089_d0" name="D-Glucose_1-phosphate_d0" compartment="d0" charge="-2" boundaryCondition="false"/>
<species id="cpd19006_c0" name="alpha-D-Glucose_6-phosphate_c0" compartment="c0" charge="-2" boundaryCondition="false"/>
<species id="cpd19006_d0" name="alpha-D-Glucose_6-phosphate_d0" compartment="d0" charge="-2" boundaryCondition="false"/>
<species id="cpd00810_c0" name="Orotidine_5-phosphate_c0" compartment="c0" charge="-3" boundaryCondition="false"/>
<species id="cpd00092_c0" name="Uracil_c0" compartment="c0" charge="0" boundaryCondition="false"/>
<species id="cpd00092_d0" name="Uracil_d0" compartment="d0" charge="0" boundaryCondition="false"/>
<species id="cpd00091_d0" name="UMP_d0" compartment="d0" charge="-2" boundaryCondition="false"/>
<species id="cpd00103_d0" name="5-Phospho-alpha-D-ribose_1-diphosphate_d0" compartment="d0" charge="-4" boundaryCondition="false"/>
<species id="cpd00249_c0" name="Uridine_c0" compartment="c0" charge="0" boundaryCondition="false"/>
<species id="cpd00249_d0" name="Uridine_d0" compartment="d0" charge="0" boundaryCondition="false"/>
<species id="cpd00337_c0" name="5_6-Dihydrouracil_c0" compartment="c0" charge="0" boundaryCondition="false"/>
<species id="cpd00337_d0" name="5_6-Dihydrouracil_d0" compartment="d0" charge="0" boundaryCondition="false"/>
<species id="cpd00093_c0" name="Anthranilate_c0" compartment="c0" charge="-1" boundaryCondition="false"/>
<species id="cpd00216_c0" name="Chorismate_c0" compartment="c0" charge="-2" boundaryCondition="false"/>
<species id="cpd00093_d0" name="Anthranilate_d0" compartment="d0" charge="-1" boundaryCondition="false"/>
<species id="cpd00216_d0" name="Chorismate_d0" compartment="d0" charge="-2" boundaryCondition="false"/>
<species id="cpd00094_d0" name="2-Oxobutanoate_d0" compartment="d0" charge="-1" boundaryCondition="false"/>
<species id="cpd00161_d0" name="L-Threonine_d0" compartment="d0" charge="0" boundaryCondition="false"/>
<species id="cpd00102_c0" name="D-Glyceraldehyde_3-phosphate_c0" compartment="c0" charge="-2" boundaryCondition="false"/>
<species id="cpd00102_d0" name="D-Glyceraldehyde_3-phosphate_d0" compartment="d0" charge="-2" boundaryCondition="false"/>
<species id="cpd00457_c0" name="Choline_phosphate_c0" compartment="c0" charge="-1" boundaryCondition="false"/>
<species id="cpd00098_c0" name="Choline_c0" compartment="c0" charge="1" boundaryCondition="false"/>
<species id="cpd00101_c0" name="D-Ribose_5-phosphate_c0" compartment="c0" charge="-2" boundaryCondition="false"/>
<species id="cpd00101_d0" name="D-Ribose_5-phosphate_d0" compartment="d0" charge="-2" boundaryCondition="false"/>
<species id="cpd00859_c0" name="Pseudouridine_5-phosphate_c0" compartment="c0" charge="-2" boundaryCondition="false"/>
<species id="cpd00171_c0" name="D-Ribulose_5-phosphate_c0" compartment="c0" charge="-2" boundaryCondition="false"/>
<species id="cpd00171_d0" name="D-Ribulose_5-phosphate_d0" compartment="d0" charge="-2" boundaryCondition="false"/>
<species id="cpd00101_n0" name="D-Ribose_5-phosphate_n0" compartment="n0" charge="-2" boundaryCondition="false"/>
<species id="cpd00171_n0" name="D-Ribulose_5-phosphate_n0" compartment="n0" charge="-2" boundaryCondition="false"/>
<species id="cpd00203_c0" name="3-Phospho-D-glyceroyl_phosphate_c0" compartment="c0" charge="-4" boundaryCondition="false"/>
<species id="cpd00203_d0" name="3-Phospho-D-glyceroyl_phosphate_d0" compartment="d0" charge="-4" boundaryCondition="false"/>
<species id="cpd00102_m0" name="D-Glyceraldehyde_3-phosphate_m0" compartment="m0" charge="-2" boundaryCondition="false"/>
<species id="cpd00203_m0" name="3-Phospho-D-glyceroyl_phosphate_m0" compartment="m0" charge="-4" boundaryCondition="false"/>
<species id="cpd00004_n0" name="NADH_n0" compartment="n0" charge="-2" boundaryCondition="false"/>
<species id="cpd00067_n0" name="H_n0" compartment="n0" charge="1" boundaryCondition="false"/>
<species id="cpd00009_n0" name="Orthophosphate_n0" compartment="n0" charge="-2" boundaryCondition="false"/>
<species id="cpd00102_n0" name="D-Glyceraldehyde_3-phosphate_n0" compartment="n0" charge="-2" boundaryCondition="false"/>
<species id="cpd00203_n0" name="3-Phospho-D-glyceroyl_phosphate_n0" compartment="n0" charge="-4" boundaryCondition="false"/>
<species id="cpd00003_n0" name="NAD_n0" compartment="n0" charge="-1" boundaryCondition="false"/>
<species id="cpd01775_c0" name="1-5-Phospho-D-ribosyl-ATP_c0" compartment="c0" charge="-5" boundaryCondition="false"/>
<species id="cpd01775_d0" name="1-5-Phospho-D-ribosyl-ATP_d0" compartment="d0" charge="-5" boundaryCondition="false"/>
<species id="cpd01982_c0" name="5-Phosphoribosylamine_c0" compartment="c0" charge="-1" boundaryCondition="false"/>
<species id="cpd01982_d0" name="5-Phosphoribosylamine_d0" compartment="d0" charge="-1" boundaryCondition="false"/>
<species id="cpd02642_c0" name="N-5-Phospho-D-ribosylanthranilate_c0" compartment="c0" charge="-3" boundaryCondition="false"/>
<species id="cpd02642_d0" name="N-5-Phospho-D-ribosylanthranilate_d0" compartment="d0" charge="-3" boundaryCondition="false"/>
<species id="cpd00106_c0" name="Fumarate_c0" compartment="c0" charge="-2" boundaryCondition="false"/>
<species id="cpd00106_m0" name="Fumarate_m0" compartment="m0" charge="-2" boundaryCondition="false"/>
<species id="cpd02375_c0" name="N6-1_2-Dicarboxyethyl-AMP_c0" compartment="c0" charge="-4" boundaryCondition="false"/>
<species id="cpd00106_d0" name="Fumarate_d0" compartment="d0" charge="-2" boundaryCondition="false"/>
<species id="cpd02375_d0" name="N6-1_2-Dicarboxyethyl-AMP_d0" compartment="d0" charge="-4" boundaryCondition="false"/>
<species id="cpd02152_c0" name="N-L-Argininosuccinate_c0" compartment="c0" charge="-1" boundaryCondition="false"/>
<species id="cpd00051_d0" name="L-Arginine_d0" compartment="d0" charge="1" boundaryCondition="false"/>
<species id="cpd02152_d0" name="N-L-Argininosuccinate_d0" compartment="d0" charge="-1" boundaryCondition="false"/>
<species id="cpd00200_c0" name="4-Methyl-2-oxopentanoate_c0" compartment="c0" charge="-1" boundaryCondition="false"/>
<species id="cpd00107_c0" name="L-Leucine_c0" compartment="c0" charge="0" boundaryCondition="false"/>
<species id="cpd00200_d0" name="4-Methyl-2-oxopentanoate_d0" compartment="d0" charge="-1" boundaryCondition="false"/>
<species id="cpd00107_d0" name="L-Leucine_d0" compartment="d0" charge="0" boundaryCondition="false"/>
<species id="cpd00042_x0" name="Glutathione_x0" compartment="x0" charge="-1" boundaryCondition="false"/>
<species id="cpd00335_x0" name="Dehydroascorbate_x0" compartment="x0" charge="-1" boundaryCondition="false"/>
<species id="cpd00059_x0" name="Ascorbate_x0" compartment="x0" charge="-1" boundaryCondition="false"/>
<species id="cpd00111_x0" name="Glutathione_disulfide_x0" compartment="x0" charge="-2" boundaryCondition="false"/>
<species id="cpd00113_c0" name="Isopentenyl_diphosphate_c0" compartment="c0" charge="-2" boundaryCondition="false"/>
<species id="cpd00841_c0" name="R-5-Diphosphomevalonate_c0" compartment="c0" charge="-3" boundaryCondition="false"/>
<species id="cpd00113_x0" name="Isopentenyl_diphosphate_x0" compartment="x0" charge="-2" boundaryCondition="false"/>
<species id="cpd00841_x0" name="R-5-Diphosphomevalonate_x0" compartment="x0" charge="-3" boundaryCondition="false"/>
<species id="cpd00202_c0" name="Dimethylallyl_diphosphate_c0" compartment="c0" charge="-2" boundaryCondition="false"/>
<species id="cpd00202_d0" name="Dimethylallyl_diphosphate_d0" compartment="d0" charge="-2" boundaryCondition="false"/>
<species id="cpd00113_d0" name="Isopentenyl_diphosphate_d0" compartment="d0" charge="-2" boundaryCondition="false"/>
<species id="cpd00202_m0" name="Dimethylallyl_diphosphate_m0" compartment="m0" charge="-2" boundaryCondition="false"/>
<species id="cpd00113_m0" name="Isopentenyl_diphosphate_m0" compartment="m0" charge="-2" boundaryCondition="false"/>
<species id="cpd02884_c0" name="1-5-Phosphoribosyl-5-formamido-4-imidazolecarboxamide_c0" compartment="c0" charge="-2" boundaryCondition="false"/>
<species id="cpd02884_d0" name="1-5-Phosphoribosyl-5-formamido-4-imidazolecarboxamide_d0" compartment="d0" charge="-2" boundaryCondition="false"/>
<species id="cpd00114_d0" name="IMP_d0" compartment="d0" charge="-2" boundaryCondition="false"/>
<species id="cpd00497_c0" name="Xanthosine_5-phosphate_c0" compartment="c0" charge="-2" boundaryCondition="false"/>
<species id="cpd00226_c0" name="Hypoxanthine_c0" compartment="c0" charge="0" boundaryCondition="false"/>
<species id="cpd00177_c0" name="dADP_c0" compartment="c0" charge="-2" boundaryCondition="false"/>
<species id="cpd00115_c0" name="dATP_c0" compartment="c0" charge="-3" boundaryCondition="false"/>
<species id="cpd00177_d0" name="dADP_d0" compartment="d0" charge="-2" boundaryCondition="false"/>
<species id="cpd00115_d0" name="dATP_d0" compartment="d0" charge="-3" boundaryCondition="false"/>
<species id="cpd00177_m0" name="dADP_m0" compartment="m0" charge="-2" boundaryCondition="false"/>
<species id="cpd00115_m0" name="dATP_m0" compartment="m0" charge="-3" boundaryCondition="false"/>
<species id="cpd00177_n0" name="dADP_n0" compartment="n0" charge="-2" boundaryCondition="false"/>
<species id="cpd00115_n0" name="dATP_n0" compartment="n0" charge="-3" boundaryCondition="false"/>
<species id="cpd00177_x0" name="dADP_x0" compartment="x0" charge="-2" boundaryCondition="false"/>
<species id="cpd00115_x0" name="dATP_x0" compartment="x0" charge="-3" boundaryCondition="false"/>
<species id="cpd00341_c0" name="N-Carbamoylputrescine_c0" compartment="c0" charge="1" boundaryCondition="false"/>
<species id="cpd00118_c0" name="Putrescine_c0" compartment="c0" charge="2" boundaryCondition="false"/>
<species id="cpd00119_c0" name="L-Histidine_c0" compartment="c0" charge="0" boundaryCondition="false"/>
<species id="cpd01324_c0" name="L-Histidinal_c0" compartment="c0" charge="1" boundaryCondition="false"/>
<species id="cpd00119_d0" name="L-Histidine_d0" compartment="d0" charge="0" boundaryCondition="false"/>
<species id="cpd01324_d0" name="L-Histidinal_d0" compartment="d0" charge="1" boundaryCondition="false"/>
<species id="cpd00121_c0" name="myo-Inositol_c0" compartment="c0" charge="0" boundaryCondition="false"/>
<species id="cpd00867_c0" name="Inositol_1-phosphate_c0" compartment="c0" charge="-2" boundaryCondition="false"/>
<species id="cpd00121_d0" name="myo-Inositol_d0" compartment="d0" charge="0" boundaryCondition="false"/>
<species id="cpd00867_d0" name="Inositol_1-phosphate_d0" compartment="d0" charge="-2" boundaryCondition="false"/>
<species id="cpd02484_c0" name="1D-myo-Inositol_3-phosphate_c0" compartment="c0" charge="-2" boundaryCondition="false"/>
<species id="cpd00910_c0" name="alpha-D-Galactosyl-1-&gt;3-1D-myo-inositol_c0" compartment="c0" charge="0" boundaryCondition="false"/>
<species id="cpd00481_c0" name="2-Methylpropanoyl-CoA_c0" compartment="c0" charge="-4" boundaryCondition="false"/>
<species id="cpd00123_c0" name="3-Methyl-2-oxobutanoic_acid_c0" compartment="c0" charge="-1" boundaryCondition="false"/>
<species id="cpd00481_m0" name="2-Methylpropanoyl-CoA_m0" compartment="m0" charge="-4" boundaryCondition="false"/>
<species id="cpd00123_m0" name="3-Methyl-2-oxobutanoic_acid_m0" compartment="m0" charge="-1" boundaryCondition="false"/>
<species id="cpd01646_c0" name="alpha-Isopropylmalate_c0" compartment="c0" charge="-2" boundaryCondition="false"/>
<species id="cpd01646_d0" name="alpha-Isopropylmalate_d0" compartment="d0" charge="-2" boundaryCondition="false"/>
<species id="cpd00123_d0" name="3-Methyl-2-oxobutanoic_acid_d0" compartment="d0" charge="-1" boundaryCondition="false"/>
<species id="cpd00156_c0" name="L-Valine_c0" compartment="c0" charge="0" boundaryCondition="false"/>
<species id="cpd00156_d0" name="L-Valine_d0" compartment="d0" charge="0" boundaryCondition="false"/>
<species id="cpd00347_c0" name="5_10-Methenyltetrahydrofolate_c0" compartment="c0" charge="-1" boundaryCondition="false"/>
<species id="cpd00125_d0" name="5_10-Methylenetetrahydrofolate_d0" compartment="d0" charge="-2" boundaryCondition="false"/>
<species id="cpd00347_d0" name="5_10-Methenyltetrahydrofolate_d0" compartment="d0" charge="-1" boundaryCondition="false"/>
<species id="cpd00712_c0" name="2-Dehydropantoate_c0" compartment="c0" charge="-1" boundaryCondition="false"/>
<species id="cpd00712_m0" name="2-Dehydropantoate_m0" compartment="m0" charge="-1" boundaryCondition="false"/>
<species id="cpd00207_c0" name="Guanine_c0" compartment="c0" charge="0" boundaryCondition="false"/>
<species id="cpd00129_c0" name="L-Proline_c0" compartment="c0" charge="0" boundaryCondition="false"/>
<species id="cpd02431_d0" name="S-1-Pyrroline-5-carboxylate_d0" compartment="d0" charge="-1" boundaryCondition="false"/>
<species id="cpd00129_d0" name="L-Proline_d0" compartment="d0" charge="0" boundaryCondition="false"/>
<species id="cpd00132_n0" name="L-Asparagine_n0" compartment="n0" charge="0" boundaryCondition="false"/>
<species id="cpd00218_c0" name="Nicotinate_c0" compartment="c0" charge="-1" boundaryCondition="false"/>
<species id="cpd00133_c0" name="Nicotinamide_c0" compartment="c0" charge="0" boundaryCondition="false"/>
<species id="cpd00218_n0" name="Nicotinate_n0" compartment="n0" charge="-1" boundaryCondition="false"/>
<species id="cpd00133_n0" name="Nicotinamide_n0" compartment="n0" charge="0" boundaryCondition="false"/>
<species id="cpd00134_c0" name="Palmitoyl-CoA_c0" compartment="c0" charge="-4" boundaryCondition="false"/>
<species id="cpd00214_c0" name="Hexadecanoic_acid_c0" compartment="c0" charge="-1" boundaryCondition="false"/>
<species id="cpd00134_x0" name="Palmitoyl-CoA_x0" compartment="x0" charge="-4" boundaryCondition="false"/>
<species id="cpd00214_x0" name="Hexadecanoic_acid_x0" compartment="x0" charge="-1" boundaryCondition="false"/>
<species id="cpd00134_d0" name="Palmitoyl-CoA_d0" compartment="d0" charge="-4" boundaryCondition="false"/>
<species id="cpd00214_d0" name="Hexadecanoic_acid_d0" compartment="d0" charge="-1" boundaryCondition="false"/>
<species id="cpd00134_r0" name="Palmitoyl-CoA_r0" compartment="r0" charge="-4" boundaryCondition="false"/>
<species id="cpd00002_r0" name="ATP_r0" compartment="r0" charge="-3" boundaryCondition="false"/>
<species id="cpd00018_r0" name="AMP_r0" compartment="r0" charge="-2" boundaryCondition="false"/>
<species id="cpd00214_r0" name="Hexadecanoic_acid_r0" compartment="r0" charge="-1" boundaryCondition="false"/>
<species id="cpd00010_r0" name="CoA_r0" compartment="r0" charge="-4" boundaryCondition="false"/>
<species id="cpd01879_c0" name="3-Dehydrosphinganine_c0" compartment="c0" charge="1" boundaryCondition="false"/>
<species id="cpd01879_r0" name="3-Dehydrosphinganine_r0" compartment="r0" charge="1" boundaryCondition="false"/>
<species id="cpd00054_r0" name="L-Serine_r0" compartment="r0" charge="0" boundaryCondition="false"/>
<species id="cpd00011_r0" name="CO2_r0" compartment="r0" charge="0" boundaryCondition="false"/>
<species id="cpd00331_c0" name="cis-Aconitate_c0" compartment="c0" charge="-3" boundaryCondition="false"/>
<species id="cpd00331_d0" name="cis-Aconitate_d0" compartment="d0" charge="-3" boundaryCondition="false"/>
<species id="cpd00137_d0" name="Citrate_d0" compartment="d0" charge="-3" boundaryCondition="false"/>
<species id="cpd00331_m0" name="cis-Aconitate_m0" compartment="m0" charge="-3" boundaryCondition="false"/>
<species id="cpd00727_c0" name="2-Phosphoglycolate_c0" compartment="c0" charge="-3" boundaryCondition="false"/>
<species id="cpd00727_d0" name="2-Phosphoglycolate_d0" compartment="d0" charge="-3" boundaryCondition="false"/>
<species id="cpd01784_c0" name="2-Hydroxy-3-phenylpropenoate_c0" compartment="c0" charge="-1" boundaryCondition="false"/>
<species id="cpd00880_c0" name="D-Glucuronate_1-phosphate_c0" compartment="c0" charge="-3" boundaryCondition="false"/>
<species id="cpd00163_c0" name="UDP-D-xylose_c0" compartment="c0" charge="-2" boundaryCondition="false"/>
<species id="cpd00472_c0" name="UDP-D-galacturonate_c0" compartment="c0" charge="-3" boundaryCondition="false"/>
<species id="cpd00144_g0" name="UDP-glucuronate_g0" compartment="g0" charge="-3" boundaryCondition="false"/>
<species id="cpd00472_g0" name="UDP-D-galacturonate_g0" compartment="g0" charge="-3" boundaryCondition="false"/>
<species id="cpd01140_c0" name="UDP-apiose_c0" compartment="c0" charge="-2" boundaryCondition="false"/>
<species id="cpd00223_c0" name="D-Glycerate_c0" compartment="c0" charge="-1" boundaryCondition="false"/>
<species id="cpd00223_d0" name="D-Glycerate_d0" compartment="d0" charge="-1" boundaryCondition="false"/>
<species id="cpd00145_d0" name="Hydroxypyruvate_d0" compartment="d0" charge="-1" boundaryCondition="false"/>
<species id="cpd00223_x0" name="D-Glycerate_x0" compartment="x0" charge="-1" boundaryCondition="false"/>
<species id="cpd00343_c0" name="N-Carbamoyl-L-aspartate_c0" compartment="c0" charge="-2" boundaryCondition="false"/>
<species id="cpd00343_d0" name="N-Carbamoyl-L-aspartate_d0" compartment="d0" charge="-2" boundaryCondition="false"/>
<species id="cpd00274_c0" name="L-Citrulline_c0" compartment="c0" charge="0" boundaryCondition="false"/>
<species id="cpd00064_d0" name="L-Ornithine_d0" compartment="d0" charge="1" boundaryCondition="false"/>
<species id="cpd00274_d0" name="L-Citrulline_d0" compartment="d0" charge="0" boundaryCondition="false"/>
<species id="cpd01981_c0" name="5-Methylthio-D-ribose_c0" compartment="c0" charge="0" boundaryCondition="false"/>
<species id="cpd00225_c0" name="Aromatic_aldehyde_c0" compartment="c0" charge="0" boundaryCondition="false"/>
<species id="cpd00153_c0" name="Benzoate_c0" compartment="c0" charge="-1" boundaryCondition="false"/>
<species id="cpd00401_c0" name="S-Benzoate_coenzyme_A_c0" compartment="c0" charge="-4" boundaryCondition="false"/>
<species id="cpd00153_d0" name="Benzoate_d0" compartment="d0" charge="-1" boundaryCondition="false"/>
<species id="cpd00401_d0" name="S-Benzoate_coenzyme_A_d0" compartment="d0" charge="-4" boundaryCondition="false"/>
<species id="cpd00153_x0" name="Benzoate_x0" compartment="x0" charge="-1" boundaryCondition="false"/>
<species id="cpd00401_x0" name="S-Benzoate_coenzyme_A_x0" compartment="x0" charge="-4" boundaryCondition="false"/>
<species id="cpd00809_c0" name="O-Phospho-L-homoserine_c0" compartment="c0" charge="-2" boundaryCondition="false"/>
<species id="cpd00809_d0" name="O-Phospho-L-homoserine_d0" compartment="d0" charge="-2" boundaryCondition="false"/>
<species id="cpd00162_c0" name="Ethanolamine_c0" compartment="c0" charge="1" boundaryCondition="false"/>
<species id="cpd00285_c0" name="Ethanolamine_phosphate_c0" compartment="c0" charge="-1" boundaryCondition="false"/>
<species id="cpd02342_c0" name="alpha-D-Xylose_1-phosphate_c0" compartment="c0" charge="-2" boundaryCondition="false"/>
<species id="cpd00691_c0" name="UDP-L-arabinose_c0" compartment="c0" charge="-2" boundaryCondition="false"/>
<species id="cpd00163_g0" name="UDP-D-xylose_g0" compartment="g0" charge="-2" boundaryCondition="false"/>
<species id="cpd00691_g0" name="UDP-L-arabinose_g0" compartment="g0" charge="-2" boundaryCondition="false"/>
<species id="cpd02069_c0" name="3-Phosphonooxypyruvate_c0" compartment="c0" charge="-3" boundaryCondition="false"/>
<species id="cpd02069_d0" name="3-Phosphonooxypyruvate_d0" compartment="d0" charge="-3" boundaryCondition="false"/>
<species id="cpd00284_c0" name="6-Phospho-D-gluconate_c0" compartment="c0" charge="-3" boundaryCondition="false"/>
<species id="cpd00284_d0" name="6-Phospho-D-gluconate_d0" compartment="d0" charge="-3" boundaryCondition="false"/>
<species id="cpd00006_x0" name="NADP_x0" compartment="x0" charge="-3" boundaryCondition="false"/>
<species id="cpd00171_x0" name="D-Ribulose_5-phosphate_x0" compartment="x0" charge="-2" boundaryCondition="false"/>
<species id="cpd00284_x0" name="6-Phospho-D-gluconate_x0" compartment="x0" charge="-3" boundaryCondition="false"/>
<species id="cpd00198_c0" name="D-Xylulose_5-phosphate_c0" compartment="c0" charge="-2" boundaryCondition="false"/>
<species id="cpd00198_d0" name="D-Xylulose_5-phosphate_d0" compartment="d0" charge="-2" boundaryCondition="false"/>
<species id="cpd00817_c0" name="D-Arabinose_5-phosphate_c0" compartment="c0" charge="-2" boundaryCondition="false"/>
<species id="cpd00863_c0" name="beta-D-Glucose_6-phosphate_c0" compartment="c0" charge="-2" boundaryCondition="false"/>
<species id="cpd00190_c0" name="beta-D-Glucose_c0" compartment="c0" charge="0" boundaryCondition="false"/>
<species id="cpd00863_m0" name="beta-D-Glucose_6-phosphate_m0" compartment="m0" charge="-2" boundaryCondition="false"/>
<species id="cpd00190_m0" name="beta-D-Glucose_m0" compartment="m0" charge="0" boundaryCondition="false"/>
<species id="cpd19001_c0" name="alpha-D-Glucose_c0" compartment="c0" charge="0" boundaryCondition="false"/>
<species id="cpd00745_c0" name="3-Hydroxypropanoate_c0" compartment="c0" charge="-1" boundaryCondition="false"/>
<species id="cpd03969_c0" name="Naringenin_chalcone_c0" compartment="c0" charge="0" boundaryCondition="false"/>
<species id="cpd00192_c0" name="p-Coumaroyl-CoA_c0" compartment="c0" charge="-4" boundaryCondition="false"/>
<species id="cpd00070_n0" name="Malonyl-CoA_n0" compartment="n0" charge="-5" boundaryCondition="false"/>
<species id="cpd00010_n0" name="CoA_n0" compartment="n0" charge="-4" boundaryCondition="false"/>
<species id="cpd03969_n0" name="Naringenin_chalcone_n0" compartment="n0" charge="0" boundaryCondition="false"/>
<species id="cpd00192_n0" name="p-Coumaroyl-CoA_n0" compartment="n0" charge="-4" boundaryCondition="false"/>
<species id="cpd00070_r0" name="Malonyl-CoA_r0" compartment="r0" charge="-5" boundaryCondition="false"/>
<species id="cpd03969_r0" name="Naringenin_chalcone_r0" compartment="r0" charge="0" boundaryCondition="false"/>
<species id="cpd00192_r0" name="p-Coumaroyl-CoA_r0" compartment="r0" charge="-4" boundaryCondition="false"/>
<species id="cpd03332_c0" name="4-Hydroxycinnamyl_aldehyde_c0" compartment="c0" charge="0" boundaryCondition="false"/>
<species id="cpd00604_c0" name="4-Coumarate_c0" compartment="c0" charge="-1" boundaryCondition="false"/>
<species id="cpd00259_c0" name="D-Xylulose_c0" compartment="c0" charge="0" boundaryCondition="false"/>
<species id="cpd00259_d0" name="D-Xylulose_d0" compartment="d0" charge="0" boundaryCondition="false"/>
<species id="cpd00238_c0" name="Sedoheptulose_7-phosphate_c0" compartment="c0" charge="-2" boundaryCondition="false"/>
<species id="cpd00238_d0" name="Sedoheptulose_7-phosphate_d0" compartment="d0" charge="-2" boundaryCondition="false"/>
<species id="cpd01882_c0" name="3-Methylbutanoyl-CoA_c0" compartment="c0" charge="-4" boundaryCondition="false"/>
<species id="cpd00200_m0" name="4-Methyl-2-oxopentanoate_m0" compartment="m0" charge="-1" boundaryCondition="false"/>
<species id="cpd01882_m0" name="3-Methylbutanoyl-CoA_m0" compartment="m0" charge="-4" boundaryCondition="false"/>
<species id="cpd02605_c0" name="2S-2-Isopropyl-3-oxosuccinate_c0" compartment="c0" charge="-2" boundaryCondition="false"/>
<species id="cpd00201_d0" name="10-Formyltetrahydrofolate_d0" compartment="d0" charge="-2" boundaryCondition="false"/>
<species id="cpd00283_c0" name="Geranyl_diphosphate_c0" compartment="c0" charge="-2" boundaryCondition="false"/>
<species id="cpd00283_d0" name="Geranyl_diphosphate_d0" compartment="d0" charge="-2" boundaryCondition="false"/>
<species id="cpd00283_m0" name="Geranyl_diphosphate_m0" compartment="m0" charge="-2" boundaryCondition="false"/>
<species id="cpd00012_m0" name="Diphosphate_m0" compartment="m0" charge="-3" boundaryCondition="false"/>
<species id="cpd00206_c0" name="dCMP_c0" compartment="c0" charge="-2" boundaryCondition="false"/>
<species id="cpd00533_c0" name="dCDP_c0" compartment="c0" charge="-2" boundaryCondition="false"/>
<species id="cpd00263_c0" name="Pyridoxine_c0" compartment="c0" charge="0" boundaryCondition="false"/>
<species id="cpd00263_d0" name="Pyridoxine_d0" compartment="d0" charge="0" boundaryCondition="false"/>
<species id="cpd00215_d0" name="Pyridoxal_d0" compartment="d0" charge="0" boundaryCondition="false"/>
<species id="cpd00932_c0" name="5-O-1-Carboxyvinyl-3-phosphoshikimate_c0" compartment="c0" charge="-4" boundaryCondition="false"/>
<species id="cpd00932_d0" name="5-O-1-Carboxyvinyl-3-phosphoshikimate_d0" compartment="d0" charge="-4" boundaryCondition="false"/>
<species id="cpd00219_c0" name="Prephenate_c0" compartment="c0" charge="-2" boundaryCondition="false"/>
<species id="cpd00219_d0" name="Prephenate_d0" compartment="d0" charge="-2" boundaryCondition="false"/>
<species id="cpd08210_c0" name="4-Amino-4-deoxychorismate_c0" compartment="c0" charge="-1" boundaryCondition="false"/>
<species id="cpd08210_d0" name="4-Amino-4-deoxychorismate_d0" compartment="d0" charge="-1" boundaryCondition="false"/>
<species id="cpd00873_c0" name="Nicotinate_D-ribonucleotide_c0" compartment="c0" charge="-2" boundaryCondition="false"/>
<species id="cpd00221_c0" name="R-Lactate_c0" compartment="c0" charge="-1" boundaryCondition="false"/>
<species id="cpd02182_c0" name="R-S-Lactoylglutathione_c0" compartment="c0" charge="-1" boundaryCondition="false"/>
<species id="cpd00221_d0" name="R-Lactate_d0" compartment="d0" charge="-1" boundaryCondition="false"/>
<species id="cpd02182_d0" name="R-S-Lactoylglutathione_d0" compartment="d0" charge="-1" boundaryCondition="false"/>
<species id="cpd00309_c0" name="Xanthine_c0" compartment="c0" charge="0" boundaryCondition="false"/>
<species id="cpd00227_c0" name="L-Homoserine_c0" compartment="c0" charge="0" boundaryCondition="false"/>
<species id="cpd00227_d0" name="L-Homoserine_d0" compartment="d0" charge="0" boundaryCondition="false"/>
<species id="cpd00346_c0" name="L-Aspartate_4-semialdehyde_c0" compartment="c0" charge="0" boundaryCondition="false"/>
<species id="cpd00346_d0" name="L-Aspartate_4-semialdehyde_d0" compartment="d0" charge="0" boundaryCondition="false"/>
<species id="cpd00235_c0" name="D-Mannose_6-phosphate_c0" compartment="c0" charge="-2" boundaryCondition="false"/>
<species id="cpd02857_c0" name="2-Dehydro-3-deoxy-D-arabino-heptonate_7-phosphate_c0" compartment="c0" charge="-3" boundaryCondition="false"/>
<species id="cpd00236_c0" name="D-Erythrose_4-phosphate_c0" compartment="c0" charge="-2" boundaryCondition="false"/>
<species id="cpd02857_d0" name="2-Dehydro-3-deoxy-D-arabino-heptonate_7-phosphate_d0" compartment="d0" charge="-3" boundaryCondition="false"/>
<species id="cpd00236_d0" name="D-Erythrose_4-phosphate_d0" compartment="d0" charge="-2" boundaryCondition="false"/>
<species id="cpd19035_c0" name="beta-D-Fructose_6-phosphate_c0" compartment="c0" charge="-2" boundaryCondition="false"/>
<species id="cpd19035_d0" name="beta-D-Fructose_6-phosphate_d0" compartment="d0" charge="-2" boundaryCondition="false"/>
<species id="cpd00349_c0" name="Sedoheptulose_1_7-bisphosphate_c0" compartment="c0" charge="-4" boundaryCondition="false"/>
<species id="cpd00349_d0" name="Sedoheptulose_1_7-bisphosphate_d0" compartment="d0" charge="-4" boundaryCondition="false"/>
<species id="cpd00095_m0" name="Glycerone_phosphate_m0" compartment="m0" charge="-2" boundaryCondition="false"/>
<species id="cpd00236_m0" name="D-Erythrose_4-phosphate_m0" compartment="m0" charge="-2" boundaryCondition="false"/>
<species id="cpd00349_m0" name="Sedoheptulose_1_7-bisphosphate_m0" compartment="m0" charge="-4" boundaryCondition="false"/>
<species id="cpd00241_c0" name="dGTP_c0" compartment="c0" charge="-3" boundaryCondition="false"/>
<species id="cpd00295_c0" name="dGDP_c0" compartment="c0" charge="-2" boundaryCondition="false"/>
<species id="cpd00241_d0" name="dGTP_d0" compartment="d0" charge="-3" boundaryCondition="false"/>
<species id="cpd00295_d0" name="dGDP_d0" compartment="d0" charge="-2" boundaryCondition="false"/>
<species id="cpd00241_m0" name="dGTP_m0" compartment="m0" charge="-3" boundaryCondition="false"/>
<species id="cpd00295_m0" name="dGDP_m0" compartment="m0" charge="-2" boundaryCondition="false"/>
<species id="cpd00241_n0" name="dGTP_n0" compartment="n0" charge="-3" boundaryCondition="false"/>
<species id="cpd00295_n0" name="dGDP_n0" compartment="n0" charge="-2" boundaryCondition="false"/>
<species id="cpd00241_x0" name="dGTP_x0" compartment="x0" charge="-3" boundaryCondition="false"/>
<species id="cpd00295_x0" name="dGDP_x0" compartment="x0" charge="-2" boundaryCondition="false"/>
<species id="cpd00247_c0" name="Orotate_c0" compartment="c0" charge="-1" boundaryCondition="false"/>
<species id="cpd00587_c0" name="D-Cysteine_c0" compartment="c0" charge="0" boundaryCondition="false"/>
<species id="cpd00587_d0" name="D-Cysteine_d0" compartment="d0" charge="0" boundaryCondition="false"/>
<species id="cpd00587_m0" name="D-Cysteine_m0" compartment="m0" charge="0" boundaryCondition="false"/>
<species id="cpd00256_c0" name="CDP-choline_c0" compartment="c0" charge="-1" boundaryCondition="false"/>
<species id="cpd00837_c0" name="S-Adenosylmethioninamine_c0" compartment="c0" charge="2" boundaryCondition="false"/>
<species id="cpd00264_c0" name="Spermidine_c0" compartment="c0" charge="3" boundaryCondition="false"/>
<species id="cpd00321_c0" name="Feruloyl-CoA_c0" compartment="c0" charge="-4" boundaryCondition="false"/>
<species id="cpd00270_c0" name="Caffeoyl-CoA_c0" compartment="c0" charge="-4" boundaryCondition="false"/>
<species id="cpd00881_c0" name="Caffeate_c0" compartment="c0" charge="-1" boundaryCondition="false"/>
<species id="cpd00634_c0" name="Chlorogenate_c0" compartment="c0" charge="-1" boundaryCondition="false"/>
<species id="cpd00248_c0" name="Quinate_c0" compartment="c0" charge="-1" boundaryCondition="false"/>
<species id="cpd00292_c0" name="S-3-Hydroxy-3-methylglutaryl-CoA_c0" compartment="c0" charge="-5" boundaryCondition="false"/>
<species id="cpd00282_c0" name="S-Dihydroorotate_c0" compartment="c0" charge="-1" boundaryCondition="false"/>
<species id="cpd00282_d0" name="S-Dihydroorotate_d0" compartment="d0" charge="-1" boundaryCondition="false"/>
<species id="cpd00911_c0" name="D-Glucono-1_5-lactone_6-phosphate_c0" compartment="c0" charge="-2" boundaryCondition="false"/>
<species id="cpd00911_d0" name="D-Glucono-1_5-lactone_6-phosphate_d0" compartment="d0" charge="-2" boundaryCondition="false"/>
<species id="cpd00911_x0" name="D-Glucono-1_5-lactone_6-phosphate_x0" compartment="x0" charge="-2" boundaryCondition="false"/>
<species id="cpd00888_c0" name="N-Methylethanolamine_phosphate_c0" compartment="c0" charge="-1" boundaryCondition="false"/>
<species id="cpd00444_c0" name="CDP-ethanolamine_c0" compartment="c0" charge="-1" boundaryCondition="false"/>
<species id="cpd00289_c0" name="Geranylgeranyl_diphosphate_c0" compartment="c0" charge="-2" boundaryCondition="false"/>
<species id="cpd00289_d0" name="Geranylgeranyl_diphosphate_d0" compartment="d0" charge="-2" boundaryCondition="false"/>
<species id="cpd00350_d0" name="trans_trans-Farnesyl_diphosphate_d0" compartment="d0" charge="-2" boundaryCondition="false"/>
<species id="cpd02168_c0" name="Prephytoene_diphosphate_c0" compartment="c0" charge="-2" boundaryCondition="false"/>
<species id="cpd02168_d0" name="Prephytoene_diphosphate_d0" compartment="d0" charge="-2" boundaryCondition="false"/>
<species id="cpd03629_c0" name="ent-Copalyl_diphosphate_c0" compartment="c0" charge="-2" boundaryCondition="false"/>
<species id="cpd00291_c0" name="3_4-Dihydroxy-L-phenylalanine_c0" compartment="c0" charge="0" boundaryCondition="false"/>
<species id="cpd02914_c0" name="4-L-Alanin-3-yl-2-hydroxy-cis_cis-muconate_6-semialdehyde_c0" compartment="c0" charge="-1" boundaryCondition="false"/>
<species id="cpd00332_c0" name="R-Mevalonate_c0" compartment="c0" charge="-1" boundaryCondition="false"/>
<species id="cpd00292_r0" name="S-3-Hydroxy-3-methylglutaryl-CoA_r0" compartment="r0" charge="-5" boundaryCondition="false"/>
<species id="cpd00005_r0" name="NADPH_r0" compartment="r0" charge="-4" boundaryCondition="false"/>
<species id="cpd00332_r0" name="R-Mevalonate_r0" compartment="r0" charge="-1" boundaryCondition="false"/>
<species id="cpd00006_r0" name="NADP_r0" compartment="r0" charge="-3" boundaryCondition="false"/>
<species id="cpd00292_v0" name="S-3-Hydroxy-3-methylglutaryl-CoA_v0" compartment="v0" charge="-5" boundaryCondition="false"/>
<species id="cpd00005_v0" name="NADPH_v0" compartment="v0" charge="-4" boundaryCondition="false"/>
<species id="cpd00332_v0" name="R-Mevalonate_v0" compartment="v0" charge="-1" boundaryCondition="false"/>
<species id="cpd00006_v0" name="NADP_v0" compartment="v0" charge="-3" boundaryCondition="false"/>
<species id="cpd00010_v0" name="CoA_v0" compartment="v0" charge="-4" boundaryCondition="false"/>
<species id="cpd00293_c0" name="N-Acetyl-D-glucosamine_6-phosphate_c0" compartment="c0" charge="-2" boundaryCondition="false"/>
<species id="cpd00299_c0" name="dUMP_c0" compartment="c0" charge="-2" boundaryCondition="false"/>
<species id="cpd00298_c0" name="dTMP_c0" compartment="c0" charge="-2" boundaryCondition="false"/>
<species id="cpd00300_c0" name="Urate_c0" compartment="c0" charge="0" boundaryCondition="false"/>
<species id="cpd02166_c0" name="O-beta-D-Glucosylzeatin_c0" compartment="c0" charge="0" boundaryCondition="false"/>
<species id="cpd00302_c0" name="Zeatin_c0" compartment="c0" charge="0" boundaryCondition="false"/>
<species id="cpd02712_c0" name="3-O-Methylquercetin_c0" compartment="c0" charge="-1" boundaryCondition="false"/>
<species id="cpd00313_c0" name="Quercetin_c0" compartment="c0" charge="-1" boundaryCondition="false"/>
<species id="cpd02712_n0" name="3-O-Methylquercetin_n0" compartment="n0" charge="-1" boundaryCondition="false"/>
<species id="cpd00019_n0" name="S-Adenosyl-L-homocysteine_n0" compartment="n0" charge="0" boundaryCondition="false"/>
<species id="cpd00313_n0" name="Quercetin_n0" compartment="n0" charge="-1" boundaryCondition="false"/>
<species id="cpd00017_n0" name="S-Adenosyl-L-methionine_n0" compartment="n0" charge="1" boundaryCondition="false"/>
<species id="cpd01135_c0" name="Taxifolin_c0" compartment="c0" charge="0" boundaryCondition="false"/>
<species id="cpd01733_c0" name="Coniferyl_aldehyde_c0" compartment="c0" charge="0" boundaryCondition="false"/>
<species id="cpd01059_c0" name="Ferulate_c0" compartment="c0" charge="-1" boundaryCondition="false"/>
<species id="cpd00508_c0" name="S-3-Methyl-2-oxopentanoic_acid_c0" compartment="c0" charge="-1" boundaryCondition="false"/>
<species id="cpd00322_c0" name="L-Isoleucine_c0" compartment="c0" charge="0" boundaryCondition="false"/>
<species id="cpd00508_d0" name="S-3-Methyl-2-oxopentanoic_acid_d0" compartment="d0" charge="-1" boundaryCondition="false"/>
<species id="cpd00322_d0" name="L-Isoleucine_d0" compartment="d0" charge="0" boundaryCondition="false"/>
<species id="cpd03260_c0" name="5beta-Pregnane-3_20-dione_c0" compartment="c0" charge="0" boundaryCondition="false"/>
<species id="cpd00325_c0" name="Progesterone_c0" compartment="c0" charge="0" boundaryCondition="false"/>
<species id="cpd00683_c0" name="Dihydropteroate_c0" compartment="c0" charge="-1" boundaryCondition="false"/>
<species id="cpd00330_d0" name="Dihydrofolate_d0" compartment="d0" charge="-2" boundaryCondition="false"/>
<species id="cpd00683_d0" name="Dihydropteroate_d0" compartment="d0" charge="-1" boundaryCondition="false"/>
<species id="cpd00812_c0" name="R-5-Phosphomevalonate_c0" compartment="c0" charge="-3" boundaryCondition="false"/>
<species id="cpd00604_r0" name="4-Coumarate_r0" compartment="r0" charge="-1" boundaryCondition="false"/>
<species id="cpd00007_r0" name="Oxygen_r0" compartment="r0" charge="0" boundaryCondition="false"/>
<species id="cpd00001_r0" name="H2O_r0" compartment="r0" charge="0" boundaryCondition="false"/>
<species id="cpd00333_r0" name="trans-Cinnamate_r0" compartment="r0" charge="-1" boundaryCondition="false"/>
<species id="cpd00337_r0" name="5_6-Dihydrouracil_r0" compartment="r0" charge="0" boundaryCondition="false"/>
<species id="cpd01720_r0" name="3-Ureidopropionate_r0" compartment="r0" charge="-1" boundaryCondition="false"/>
<species id="cpd00338_c0" name="5-Aminolevulinate_c0" compartment="c0" charge="0" boundaryCondition="false"/>
<species id="cpd02345_c0" name="S-4-Amino-5-oxopentanoate_c0" compartment="c0" charge="0" boundaryCondition="false"/>
<species id="cpd00338_d0" name="5-Aminolevulinate_d0" compartment="d0" charge="0" boundaryCondition="false"/>
<species id="cpd02345_d0" name="S-4-Amino-5-oxopentanoate_d0" compartment="d0" charge="0" boundaryCondition="false"/>
<species id="cpd00342_d0" name="N-Acetylornithine_d0" compartment="d0" charge="0" boundaryCondition="false"/>
<species id="cpd00918_c0" name="N-Acetyl-L-glutamate_5-semialdehyde_c0" compartment="c0" charge="-1" boundaryCondition="false"/>
<species id="cpd00918_d0" name="N-Acetyl-L-glutamate_5-semialdehyde_d0" compartment="d0" charge="-1" boundaryCondition="false"/>
<species id="cpd02120_c0" name="L-2_3-Dihydrodipicolinate_c0" compartment="c0" charge="-2" boundaryCondition="false"/>
<species id="cpd02120_d0" name="L-2_3-Dihydrodipicolinate_d0" compartment="d0" charge="-2" boundaryCondition="false"/>
<species id="cpd02197_c0" name="Folinic_acid_c0" compartment="c0" charge="-2" boundaryCondition="false"/>
<species id="cpd01046_c0" name="L-2-Aminoadipate_6-semialdehyde_c0" compartment="c0" charge="0" boundaryCondition="false"/>
<species id="cpd00352_c0" name="S-2_3_4_5-Tetrahydropyridine-2-carboxylate_c0" compartment="c0" charge="-1" boundaryCondition="false"/>
<species id="cpd02210_c0" name="Indoleglycerol_phosphate_c0" compartment="c0" charge="-2" boundaryCondition="false"/>
<species id="cpd02210_d0" name="Indoleglycerol_phosphate_d0" compartment="d0" charge="-2" boundaryCondition="false"/>
<species id="cpd00382_c0" name="Raffinose_c0" compartment="c0" charge="0" boundaryCondition="false"/>
<species id="cpd01716_c0" name="3-Dehydroshikimate_c0" compartment="c0" charge="-1" boundaryCondition="false"/>
<species id="cpd00383_c0" name="Shikimate_c0" compartment="c0" charge="-1" boundaryCondition="false"/>
<species id="cpd01716_d0" name="3-Dehydroshikimate_d0" compartment="d0" charge="-1" boundaryCondition="false"/>
<species id="cpd00383_d0" name="Shikimate_d0" compartment="d0" charge="-1" boundaryCondition="false"/>
<species id="cpd01890_c0" name="4-Coumaroylshikimate_c0" compartment="c0" charge="-1" boundaryCondition="false"/>
<species id="cpd00717_c0" name="Dihydrokaempferol_c0" compartment="c0" charge="0" boundaryCondition="false"/>
<species id="cpd00398_c0" name="Naringenin_c0" compartment="c0" charge="0" boundaryCondition="false"/>
<species id="cpd00398_n0" name="Naringenin_n0" compartment="n0" charge="0" boundaryCondition="false"/>
<species id="cpd00398_r0" name="Naringenin_r0" compartment="r0" charge="0" boundaryCondition="false"/>
<species id="cpd00408_c0" name="R-Pantoate_c0" compartment="c0" charge="-1" boundaryCondition="false"/>
<species id="cpd00644_c0" name="Pantothenate_c0" compartment="c0" charge="-1" boundaryCondition="false"/>
<species id="cpd00419_c0" name="Pyridoxamine_c0" compartment="c0" charge="1" boundaryCondition="false"/>
<species id="cpd00422_c0" name="Cinnamoyl-CoA_c0" compartment="c0" charge="-4" boundaryCondition="false"/>
<species id="cpd00670_c0" name="Cinnamaldehyde_c0" compartment="c0" charge="0" boundaryCondition="false"/>
<species id="cpd00426_c0" name="Homogentisate_c0" compartment="c0" charge="-1" boundaryCondition="false"/>
<species id="cpd03105_c0" name="Hydroxyacetone_c0" compartment="c0" charge="0" boundaryCondition="false"/>
<species id="cpd00428_c0" name="Methylglyoxal_c0" compartment="c0" charge="0" boundaryCondition="false"/>
<species id="cpd03105_d0" name="Hydroxyacetone_d0" compartment="d0" charge="0" boundaryCondition="false"/>
<species id="cpd00428_d0" name="Methylglyoxal_d0" compartment="d0" charge="0" boundaryCondition="false"/>
<species id="cpd00434_c0" name="4-Aminobutyraldehyde_c0" compartment="c0" charge="1" boundaryCondition="false"/>
<species id="cpd00281_d0" name="4-Aminobutanoate_d0" compartment="d0" charge="0" boundaryCondition="false"/>
<species id="cpd00434_d0" name="4-Aminobutyraldehyde_d0" compartment="d0" charge="1" boundaryCondition="false"/>
<species id="cpd00281_x0" name="4-Aminobutanoate_x0" compartment="x0" charge="0" boundaryCondition="false"/>
<species id="cpd00434_x0" name="4-Aminobutyraldehyde_x0" compartment="x0" charge="1" boundaryCondition="false"/>
<species id="cpd00540_c0" name="Betaine_c0" compartment="c0" charge="0" boundaryCondition="false"/>
<species id="cpd00447_c0" name="Betaine_aldehyde_c0" compartment="c0" charge="1" boundaryCondition="false"/>
<species id="cpd00540_d0" name="Betaine_d0" compartment="d0" charge="0" boundaryCondition="false"/>
<species id="cpd00447_d0" name="Betaine_aldehyde_d0" compartment="d0" charge="1" boundaryCondition="false"/>
<species id="cpd00540_x0" name="Betaine_x0" compartment="x0" charge="0" boundaryCondition="false"/>
<species id="cpd00447_x0" name="Betaine_aldehyde_x0" compartment="x0" charge="1" boundaryCondition="false"/>
<species id="cpd00458_c0" name="Coniferyl_alcohol_c0" compartment="c0" charge="0" boundaryCondition="false"/>
<species id="cpd01733_w0" name="Coniferyl_aldehyde_w0" compartment="w0" charge="0" boundaryCondition="false"/>
<species id="cpd00005_w0" name="NADPH_w0" compartment="w0" charge="-4" boundaryCondition="false"/>
<species id="cpd00458_w0" name="Coniferyl_alcohol_w0" compartment="w0" charge="0" boundaryCondition="false"/>
<species id="cpd00006_w0" name="NADP_w0" compartment="w0" charge="-3" boundaryCondition="false"/>
<species id="cpd02552_c0" name="N-Acetyl-L-glutamate_5-phosphate_c0" compartment="c0" charge="-3" boundaryCondition="false"/>
<species id="cpd02552_d0" name="N-Acetyl-L-glutamate_5-phosphate_d0" compartment="d0" charge="-3" boundaryCondition="false"/>
<species id="cpd00982_c0" name="FADH2_c0" compartment="c0" charge="-2" boundaryCondition="false"/>
<species id="cpd02187_c0" name="2-Methylprop-2-enoyl-CoA_c0" compartment="c0" charge="-4" boundaryCondition="false"/>
<species id="cpd00982_m0" name="FADH2_m0" compartment="m0" charge="-2" boundaryCondition="false"/>
<species id="cpd02187_m0" name="2-Methylprop-2-enoyl-CoA_m0" compartment="m0" charge="-4" boundaryCondition="false"/>
<species id="cpd00015_m0" name="FAD_m0" compartment="m0" charge="-3" boundaryCondition="false"/>
<species id="cpd00504_c0" name="LL-2_6-Diaminoheptanedioate_c0" compartment="c0" charge="0" boundaryCondition="false"/>
<species id="cpd00504_d0" name="LL-2_6-Diaminoheptanedioate_d0" compartment="d0" charge="0" boundaryCondition="false"/>
<species id="cpd00863_d0" name="beta-D-Glucose_6-phosphate_d0" compartment="d0" charge="-2" boundaryCondition="false"/>
<species id="cpd00523_c0" name="alpha_alpha-Trehalose_6-phosphate_c0" compartment="c0" charge="-2" boundaryCondition="false"/>
<species id="cpd00794_c0" name="alpha_alpha-Trehalose_c0" compartment="c0" charge="0" boundaryCondition="false"/>
<species id="cpd00523_m0" name="alpha_alpha-Trehalose_6-phosphate_m0" compartment="m0" charge="-2" boundaryCondition="false"/>
<species id="cpd00794_m0" name="alpha_alpha-Trehalose_m0" compartment="m0" charge="0" boundaryCondition="false"/>
<species id="cpd00523_n0" name="alpha_alpha-Trehalose_6-phosphate_n0" compartment="n0" charge="-2" boundaryCondition="false"/>
<species id="cpd00794_n0" name="alpha_alpha-Trehalose_n0" compartment="n0" charge="0" boundaryCondition="false"/>
<species id="cpd00523_x0" name="alpha_alpha-Trehalose_6-phosphate_x0" compartment="x0" charge="-2" boundaryCondition="false"/>
<species id="cpd00794_x0" name="alpha_alpha-Trehalose_x0" compartment="x0" charge="0" boundaryCondition="false"/>
<species id="cpd00558_c0" name="Spermine_c0" compartment="c0" charge="4" boundaryCondition="false"/>
<species id="cpd00559_c0" name="Squalene_c0" compartment="c0" charge="0" boundaryCondition="false"/>
<species id="cpd00559_r0" name="Squalene_r0" compartment="r0" charge="0" boundaryCondition="false"/>
<species id="cpd00776_c0" name="S-2_3-Epoxysqualene_c0" compartment="c0" charge="0" boundaryCondition="false"/>
<species id="cpd00623_c0" name="Sphinganine_c0" compartment="c0" charge="1" boundaryCondition="false"/>
<species id="cpd00623_r0" name="Sphinganine_r0" compartment="r0" charge="1" boundaryCondition="false"/>
<species id="cpd00641_c0" name="L-Histidinol_c0" compartment="c0" charge="1" boundaryCondition="false"/>
<species id="cpd00641_d0" name="L-Histidinol_d0" compartment="d0" charge="1" boundaryCondition="false"/>
<species id="cpd00807_c0" name="L-Histidinol_phosphate_c0" compartment="c0" charge="-1" boundaryCondition="false"/>
<species id="cpd00807_d0" name="L-Histidinol_phosphate_d0" compartment="d0" charge="-1" boundaryCondition="false"/>
<species id="cpd00834_c0" name="Pantetheine_4-phosphate_c0" compartment="c0" charge="-2" boundaryCondition="false"/>
<species id="cpd01595_c0" name="Cinnamyl_alcohol_c0" compartment="c0" charge="0" boundaryCondition="false"/>
<species id="cpd00670_w0" name="Cinnamaldehyde_w0" compartment="w0" charge="0" boundaryCondition="false"/>
<species id="cpd01595_w0" name="Cinnamyl_alcohol_w0" compartment="w0" charge="0" boundaryCondition="false"/>
<species id="cpd00443_c0" name="4-Aminobenzoate_c0" compartment="c0" charge="-1" boundaryCondition="false"/>
<species id="cpd02920_c0" name="2-Amino-7_8-dihydro-4-hydroxy-6-diphosphooxymethylpteridine_c0" compartment="c0" charge="-2" boundaryCondition="false"/>
<species id="cpd00699_c0" name="3-Dehydroquinate_c0" compartment="c0" charge="-1" boundaryCondition="false"/>
<species id="cpd00699_d0" name="3-Dehydroquinate_d0" compartment="d0" charge="-1" boundaryCondition="false"/>
<species id="cpd01881_c0" name="3-Indoleacetonitrile_c0" compartment="c0" charge="0" boundaryCondition="false"/>
<species id="cpd00703_c0" name="Indole-3-acetate_c0" compartment="c0" charge="-1" boundaryCondition="false"/>
<species id="cpd01881_n0" name="3-Indoleacetonitrile_n0" compartment="n0" charge="0" boundaryCondition="false"/>
<species id="cpd00703_n0" name="Indole-3-acetate_n0" compartment="n0" charge="-1" boundaryCondition="false"/>
<species id="cpd01747_c0" name="Indol-3-ylacetamide_c0" compartment="c0" charge="0" boundaryCondition="false"/>
<species id="cpd01747_n0" name="Indol-3-ylacetamide_n0" compartment="n0" charge="0" boundaryCondition="false"/>
<species id="cpd19012_c0" name="Hydrogen_cyanide_c0" compartment="c0" charge="0" boundaryCondition="false"/>
<species id="cpd01211_c0" name="Thiocyanate_c0" compartment="c0" charge="-1" boundaryCondition="false"/>
<species id="cpd00706_c0" name="Mercaptopyruvate_c0" compartment="c0" charge="-1" boundaryCondition="false"/>
<species id="cpd19012_m0" name="Hydrogen_cyanide_m0" compartment="m0" charge="0" boundaryCondition="false"/>
<species id="cpd01211_m0" name="Thiocyanate_m0" compartment="m0" charge="-1" boundaryCondition="false"/>
<species id="cpd00706_m0" name="Mercaptopyruvate_m0" compartment="m0" charge="-1" boundaryCondition="false"/>
<species id="cpd00020_n0" name="Pyruvate_n0" compartment="n0" charge="-1" boundaryCondition="false"/>
<species id="cpd19012_n0" name="Hydrogen_cyanide_n0" compartment="n0" charge="0" boundaryCondition="false"/>
<species id="cpd01211_n0" name="Thiocyanate_n0" compartment="n0" charge="-1" boundaryCondition="false"/>
<species id="cpd00706_n0" name="Mercaptopyruvate_n0" compartment="n0" charge="-1" boundaryCondition="false"/>
<species id="cpd19040_c0" name="Kaempferol_c0" compartment="c0" charge="-1" boundaryCondition="false"/>
<species id="cpd00727_x0" name="2-Phosphoglycolate_x0" compartment="x0" charge="-3" boundaryCondition="false"/>
<species id="cpd00774_c0" name="Uroporphyrinogen_III_c0" compartment="c0" charge="-8" boundaryCondition="false"/>
<species id="cpd00774_d0" name="Uroporphyrinogen_III_d0" compartment="d0" charge="-8" boundaryCondition="false"/>
<species id="cpd00764_c0" name="7_8-Diaminononanoate_c0" compartment="c0" charge="1" boundaryCondition="false"/>
<species id="cpd01311_c0" name="Dethiobiotin_c0" compartment="c0" charge="-1" boundaryCondition="false"/>
<species id="cpd02083_c0" name="Coproporphyrinogen_III_c0" compartment="c0" charge="-4" boundaryCondition="false"/>
<species id="cpd02083_d0" name="Coproporphyrinogen_III_d0" compartment="d0" charge="-4" boundaryCondition="false"/>
<species id="cpd01306_c0" name="Cycloartenol_c0" compartment="c0" charge="0" boundaryCondition="false"/>
<species id="cpd00782_c0" name="6-Carboxyhexanoyl-CoA_c0" compartment="c0" charge="-5" boundaryCondition="false"/>
<species id="cpd00800_c0" name="8-Amino-7-oxononanoate_c0" compartment="c0" charge="0" boundaryCondition="false"/>
<species id="cpd00791_c0" name="Protoporphyrinogen_IX_c0" compartment="c0" charge="-2" boundaryCondition="false"/>
<species id="cpd00791_d0" name="Protoporphyrinogen_IX_d0" compartment="d0" charge="-2" boundaryCondition="false"/>
<species id="cpd00793_c0" name="Thiamin_monophosphate_c0" compartment="c0" charge="-1" boundaryCondition="false"/>
<species id="cpd02894_c0" name="2-Methyl-4-amino-5-hydroxymethylpyrimidine_diphosphate_c0" compartment="c0" charge="-2" boundaryCondition="false"/>
<species id="cpd02654_c0" name="4-Methyl-5-2-phosphoethyl-thiazole_c0" compartment="c0" charge="-2" boundaryCondition="false"/>
<species id="cpd00793_d0" name="Thiamin_monophosphate_d0" compartment="d0" charge="-1" boundaryCondition="false"/>
<species id="cpd02894_d0" name="2-Methyl-4-amino-5-hydroxymethylpyrimidine_diphosphate_d0" compartment="d0" charge="-2" boundaryCondition="false"/>
<species id="cpd02654_d0" name="4-Methyl-5-2-phosphoethyl-thiazole_d0" compartment="d0" charge="-2" boundaryCondition="false"/>
<species id="cpd00793_m0" name="Thiamin_monophosphate_m0" compartment="m0" charge="-1" boundaryCondition="false"/>
<species id="cpd02894_m0" name="2-Methyl-4-amino-5-hydroxymethylpyrimidine_diphosphate_m0" compartment="m0" charge="-2" boundaryCondition="false"/>
<species id="cpd02654_m0" name="4-Methyl-5-2-phosphoethyl-thiazole_m0" compartment="m0" charge="-2" boundaryCondition="false"/>
<species id="cpd02701_c0" name="S-Adenosyl-4-methylthio-2-oxobutanoate_c0" compartment="c0" charge="0" boundaryCondition="false"/>
<species id="cpd02701_b" name="S-Adenosyl-4-methylthio-2-oxobutanoate_b" compartment="c0" charge="0" boundaryCondition="true"/>
<species id="cpd00930_c0" name="3-Imidazol-4-yl-2-oxopropyl_phosphate_c0" compartment="c0" charge="-2" boundaryCondition="false"/>
<species id="cpd00930_d0" name="3-Imidazol-4-yl-2-oxopropyl_phosphate_d0" compartment="d0" charge="-2" boundaryCondition="false"/>
<species id="cpd00812_x0" name="R-5-Phosphomevalonate_x0" compartment="x0" charge="-3" boundaryCondition="false"/>
<species id="cpd02730_c0" name="3-Deoxy-D-manno-octulosonate_8-phosphate_c0" compartment="c0" charge="-3" boundaryCondition="false"/>
<species id="cpd02666_c0" name="R-4-Phosphopantothenoyl-L-cysteine_c0" compartment="c0" charge="-3" boundaryCondition="false"/>
<species id="cpd00858_d0" name="L-Glutamate_5-semialdehyde_d0" compartment="d0" charge="0" boundaryCondition="false"/>
<species id="cpd02333_c0" name="Quinolinate_c0" compartment="c0" charge="-2" boundaryCondition="false"/>
<species id="cpd02333_d0" name="Quinolinate_d0" compartment="d0" charge="-2" boundaryCondition="false"/>
<species id="cpd00873_d0" name="Nicotinate_D-ribonucleotide_d0" compartment="d0" charge="-2" boundaryCondition="false"/>
<species id="cpd00875_c0" name="3-Deoxy-D-manno-octulosonate_c0" compartment="c0" charge="-1" boundaryCondition="false"/>
<species id="cpd02546_c0" name="CMP-3-deoxy-D-manno-octulosonate_c0" compartment="c0" charge="-2" boundaryCondition="false"/>
<species id="cpd00875_m0" name="3-Deoxy-D-manno-octulosonate_m0" compartment="m0" charge="-1" boundaryCondition="false"/>
<species id="cpd02546_m0" name="CMP-3-deoxy-D-manno-octulosonate_m0" compartment="m0" charge="-2" boundaryCondition="false"/>
<species id="cpd00881_n0" name="Caffeate_n0" compartment="n0" charge="-1" boundaryCondition="false"/>
<species id="cpd01059_n0" name="Ferulate_n0" compartment="n0" charge="-1" boundaryCondition="false"/>
<species id="cpd00903_c0" name="12-OPDA_c0" compartment="c0" charge="-1" boundaryCondition="false"/>
<species id="cpd02905_c0" name="8-1R_2R-3-Oxo-2-{Z-pent-2-enyl}cyclopentyloctanoate_c0" compartment="c0" charge="-1" boundaryCondition="false"/>
<species id="cpd00903_x0" name="12-OPDA_x0" compartment="x0" charge="-1" boundaryCondition="false"/>
<species id="cpd02905_x0" name="8-1R_2R-3-Oxo-2-{Z-pent-2-enyl}cyclopentyloctanoate_x0" compartment="x0" charge="-1" boundaryCondition="false"/>
<species id="cpd02846_c0" name="9Z_15Z-13S-12_13-Epoxyoctadeca-9_11_15-trienoic_acid_c0" compartment="c0" charge="-1" boundaryCondition="false"/>
<species id="cpd02846_d0" name="9Z_15Z-13S-12_13-Epoxyoctadeca-9_11_15-trienoic_acid_d0" compartment="d0" charge="-1" boundaryCondition="false"/>
<species id="cpd00903_d0" name="12-OPDA_d0" compartment="d0" charge="-1" boundaryCondition="false"/>
<species id="cpd00934_c0" name="1D-myo-Inositol_1_3_4_5-tetrakisphosphate_c0" compartment="c0" charge="-8" boundaryCondition="false"/>
<species id="cpd00914_c0" name="1D-myo-Inositol_1_3_4-trisphosphate_c0" compartment="c0" charge="-6" boundaryCondition="false"/>
<species id="cpd02729_c0" name="1D-myo-Inositol_1_3_4_6-tetrakisphosphate_c0" compartment="c0" charge="-8" boundaryCondition="false"/>
<species id="cpd00920_c0" name="4-2-Aminophenyl-2_4-dioxobutanoate_c0" compartment="c0" charge="-1" boundaryCondition="false"/>
<species id="cpd01182_c0" name="4-Hydroxy-2-quinolinecarboxylic_acid_c0" compartment="c0" charge="-1" boundaryCondition="false"/>
<species id="cpd02843_c0" name="D-erythro-1-Imidazol-4-ylglycerol_3-phosphate_c0" compartment="c0" charge="-2" boundaryCondition="false"/>
<species id="cpd02720_c0" name="5-Amino-6-5-phospho-D-ribitylaminouracil_c0" compartment="c0" charge="-2" boundaryCondition="false"/>
<species id="cpd00931_c0" name="5-Amino-6-5-phosphoribosylaminouracil_c0" compartment="c0" charge="-2" boundaryCondition="false"/>
<species id="cpd02720_d0" name="5-Amino-6-5-phospho-D-ribitylaminouracil_d0" compartment="d0" charge="-2" boundaryCondition="false"/>
<species id="cpd00931_d0" name="5-Amino-6-5-phosphoribosylaminouracil_d0" compartment="d0" charge="-2" boundaryCondition="false"/>
<species id="cpd02030_c0" name="Shikimate_3-phosphate_c0" compartment="c0" charge="-3" boundaryCondition="false"/>
<species id="cpd02030_d0" name="Shikimate_3-phosphate_d0" compartment="d0" charge="-3" boundaryCondition="false"/>
<species id="cpd00939_c0" name="4-Amino-5-hydroxymethyl-2-methylpyrimidine_c0" compartment="c0" charge="0" boundaryCondition="false"/>
<species id="cpd02775_c0" name="4-Amino-2-methyl-5-phosphomethylpyrimidine_c0" compartment="c0" charge="-2" boundaryCondition="false"/>
<species id="cpd00939_d0" name="4-Amino-5-hydroxymethyl-2-methylpyrimidine_d0" compartment="d0" charge="0" boundaryCondition="false"/>
<species id="cpd02775_d0" name="4-Amino-2-methyl-5-phosphomethylpyrimidine_d0" compartment="d0" charge="-2" boundaryCondition="false"/>
<species id="cpd00939_m0" name="4-Amino-5-hydroxymethyl-2-methylpyrimidine_m0" compartment="m0" charge="0" boundaryCondition="false"/>
<species id="cpd02775_m0" name="4-Amino-2-methyl-5-phosphomethylpyrimidine_m0" compartment="m0" charge="-2" boundaryCondition="false"/>
<species id="cpd00954_c0" name="2-Amino-4-hydroxy-6-hydroxymethyl-7_8-dihydropteridine_c0" compartment="c0" charge="0" boundaryCondition="false"/>
<species id="cpd00229_c0" name="Glycolaldehyde_c0" compartment="c0" charge="0" boundaryCondition="false"/>
<species id="cpd02961_c0" name="2-Amino-4-hydroxy-6-D-erythro-1_2_3-trihydroxypropyl-7_8-dihydropteridine_c0" compartment="c0" charge="0" boundaryCondition="false"/>
<species id="cpd00956_c0" name="1-2-Carboxyphenylamino-1-deoxy-D-ribulose_5-phosphate_c0" compartment="c0" charge="-3" boundaryCondition="false"/>
<species id="cpd00956_d0" name="1-2-Carboxyphenylamino-1-deoxy-D-ribulose_5-phosphate_d0" compartment="d0" charge="-3" boundaryCondition="false"/>
<species id="cpd01651_m0" name="3-Cyano-L-alanine_m0" compartment="m0" charge="0" boundaryCondition="false"/>
<species id="cpd01015_c0" name="Cyanate_c0" compartment="c0" charge="-1" boundaryCondition="false"/>
<species id="cpd01101_c0" name="Carbamate_c0" compartment="c0" charge="-1" boundaryCondition="false"/>
<species id="cpd01369_c0" name="Allyl_alcohol_c0" compartment="c0" charge="0" boundaryCondition="false"/>
<species id="cpd01044_c0" name="Acrolein_c0" compartment="c0" charge="0" boundaryCondition="false"/>
<species id="cpd01369_d0" name="Allyl_alcohol_d0" compartment="d0" charge="0" boundaryCondition="false"/>
<species id="cpd01044_d0" name="Acrolein_d0" compartment="d0" charge="0" boundaryCondition="false"/>
<species id="cpd03337_c0" name="5-Hydroxyferulic_acid_methyl_ester_c0" compartment="c0" charge="-1" boundaryCondition="false"/>
<species id="cpd01059_r0" name="Ferulate_r0" compartment="r0" charge="-1" boundaryCondition="false"/>
<species id="cpd03337_r0" name="5-Hydroxyferulic_acid_methyl_ester_r0" compartment="r0" charge="-1" boundaryCondition="false"/>
<species id="cpd01122_c0" name="Linoleate_c0" compartment="c0" charge="-1" boundaryCondition="false"/>
<species id="cpd02873_c0" name="9Z_11E-13S-13-Hydroperoxyoctadeca-9_11-dienoic_acid_c0" compartment="c0" charge="-1" boundaryCondition="false"/>
<species id="cpd01122_d0" name="Linoleate_d0" compartment="d0" charge="-1" boundaryCondition="false"/>
<species id="cpd02873_d0" name="9Z_11E-13S-13-Hydroperoxyoctadeca-9_11-dienoic_acid_d0" compartment="d0" charge="-1" boundaryCondition="false"/>
<species id="cpd03503_c0" name="Leucocyanidin_c0" compartment="c0" charge="0" boundaryCondition="false"/>
<species id="cpd03344_c0" name="Eriodictyol_c0" compartment="c0" charge="0" boundaryCondition="false"/>
<species id="cpd03330_c0" name="2-Carboxy-2_3-dihydro-5_6-dihydroxyindole_c0" compartment="c0" charge="-1" boundaryCondition="false"/>
<species id="cpd01169_c0" name="L-Dopachrome_c0" compartment="c0" charge="-1" boundaryCondition="false"/>
<species id="cpd00612_c0" name="Dopaquinone_c0" compartment="c0" charge="0" boundaryCondition="false"/>
<species id="cpd03308_c0" name="5_6-Dihydroxyindole_c0" compartment="c0" charge="0" boundaryCondition="false"/>
<species id="cpd01451_c0" name="Cycloeucalenol_c0" compartment="c0" charge="0" boundaryCondition="false"/>
<species id="cpd01334_c0" name="Obtusifoliol_c0" compartment="c0" charge="0" boundaryCondition="false"/>
<species id="cpd03635_c0" name="Gibberellin_A44_diacid_c0" compartment="c0" charge="-2" boundaryCondition="false"/>
<species id="cpd01389_c0" name="Gibberellin_A19_c0" compartment="c0" charge="-2" boundaryCondition="false"/>
<species id="cpd02216_c0" name="Magnesium_protoporphyrin_c0" compartment="c0" charge="-2" boundaryCondition="false"/>
<species id="cpd00254_c0" name="Magnesium_cation_c0" compartment="c0" charge="2" boundaryCondition="false"/>
<species id="cpd02216_d0" name="Magnesium_protoporphyrin_d0" compartment="d0" charge="-2" boundaryCondition="false"/>
<species id="cpd00254_d0" name="Magnesium_cation_d0" compartment="d0" charge="2" boundaryCondition="false"/>
<species id="cpd01481_c0" name="UDP-L-rhamnose_c0" compartment="c0" charge="-2" boundaryCondition="false"/>
<species id="cpd03333_c0" name="Sinapoyl_aldehyde_c0" compartment="c0" charge="0" boundaryCondition="false"/>
<species id="cpd01554_c0" name="Sinapyl_alcohol_c0" compartment="c0" charge="0" boundaryCondition="false"/>
<species id="cpd03333_w0" name="Sinapoyl_aldehyde_w0" compartment="w0" charge="0" boundaryCondition="false"/>
<species id="cpd01554_w0" name="Sinapyl_alcohol_w0" compartment="w0" charge="0" boundaryCondition="false"/>
<species id="cpd03356_c0" name="4-2-Amino-3-hydroxyphenyl-2_4-dioxobutanoate_c0" compartment="c0" charge="-1" boundaryCondition="false"/>
<species id="cpd01625_c0" name="Xanthurenic_acid_c0" compartment="c0" charge="-1" boundaryCondition="false"/>
<species id="cpd01710_c0" name="2-Isopropylmaleate_c0" compartment="c0" charge="-2" boundaryCondition="false"/>
<species id="cpd01710_d0" name="2-Isopropylmaleate_d0" compartment="d0" charge="-2" boundaryCondition="false"/>
<species id="cpd02693_c0" name="2R_3S-3-Isopropylmalate_c0" compartment="c0" charge="-2" boundaryCondition="false"/>
<species id="cpd02693_d0" name="2R_3S-3-Isopropylmalate_d0" compartment="d0" charge="-2" boundaryCondition="false"/>
<species id="cpd01722_c0" name="4-Coumaryl_alcohol_c0" compartment="c0" charge="0" boundaryCondition="false"/>
<species id="cpd03332_w0" name="4-Hydroxycinnamyl_aldehyde_w0" compartment="w0" charge="0" boundaryCondition="false"/>
<species id="cpd01722_w0" name="4-Coumaryl_alcohol_w0" compartment="w0" charge="0" boundaryCondition="false"/>
<species id="cpd01777_c0" name="Phosphoribosyl-AMP_c0" compartment="c0" charge="-4" boundaryCondition="false"/>
<species id="cpd01777_d0" name="Phosphoribosyl-AMP_d0" compartment="d0" charge="-4" boundaryCondition="false"/>
<species id="cpd02979_c0" name="5-5-Phospho-D-ribosylaminoformimino-1-5-phosphoribosyl-imidazole-4-carboxamide_c0" compartment="c0" charge="-4" boundaryCondition="false"/>
<species id="cpd02979_d0" name="5-5-Phospho-D-ribosylaminoformimino-1-5-phosphoribosyl-imidazole-4-carboxamide_d0" compartment="d0" charge="-4" boundaryCondition="false"/>
<species id="cpd02068_c0" name="3-Methylglutaconyl-CoA_c0" compartment="c0" charge="-5" boundaryCondition="false"/>
<species id="cpd01966_c0" name="3-Methylcrotonyl-CoA_c0" compartment="c0" charge="-4" boundaryCondition="false"/>
<species id="cpd02068_m0" name="3-Methylglutaconyl-CoA_m0" compartment="m0" charge="-5" boundaryCondition="false"/>
<species id="cpd01966_m0" name="3-Methylcrotonyl-CoA_m0" compartment="m0" charge="-4" boundaryCondition="false"/>
<species id="cpd02574_c0" name="S-Methyl-5-thio-D-ribose_1-phosphate_c0" compartment="c0" charge="-2" boundaryCondition="false"/>
<species id="cpd02394_c0" name="5-Phosphoribosylglycinamide_c0" compartment="c0" charge="-1" boundaryCondition="false"/>
<species id="cpd02394_d0" name="5-Phosphoribosylglycinamide_d0" compartment="d0" charge="-1" boundaryCondition="false"/>
<species id="cpd02465_c0" name="2_3_4_5-Tetrahydrodipicolinate_c0" compartment="c0" charge="-2" boundaryCondition="false"/>
<species id="cpd02465_d0" name="2_3_4_5-Tetrahydrodipicolinate_d0" compartment="d0" charge="-2" boundaryCondition="false"/>
<species id="cpd02140_c0" name="Aminoimidazole_ribotide_c0" compartment="c0" charge="-1" boundaryCondition="false"/>
<species id="cpd02826_c0" name="2-Formamido-N1-5-phosphoribosylacetamidine_c0" compartment="c0" charge="-1" boundaryCondition="false"/>
<species id="cpd02140_d0" name="Aminoimidazole_ribotide_d0" compartment="d0" charge="-1" boundaryCondition="false"/>
<species id="cpd02826_d0" name="2-Formamido-N1-5-phosphoribosylacetamidine_d0" compartment="d0" charge="-1" boundaryCondition="false"/>
<species id="cpd02893_c0" name="1-5-Phospho-D-ribosyl-5-amino-4-imidazolecarboxylate_c0" compartment="c0" charge="-2" boundaryCondition="false"/>
<species id="cpd02893_d0" name="1-5-Phospho-D-ribosyl-5-amino-4-imidazolecarboxylate_d0" compartment="d0" charge="-2" boundaryCondition="false"/>
<species id="cpd03211_c0" name="15-cis-Phytoene_c0" compartment="c0" charge="0" boundaryCondition="false"/>
<species id="cpd03211_d0" name="15-cis-Phytoene_d0" compartment="d0" charge="0" boundaryCondition="false"/>
<species id="cpd02762_c0" name="Magnesium_protoporphyrin_monomethyl_ester_c0" compartment="c0" charge="-1" boundaryCondition="false"/>
<species id="cpd00019_d0" name="S-Adenosyl-L-homocysteine_d0" compartment="d0" charge="0" boundaryCondition="false"/>
<species id="cpd02762_d0" name="Magnesium_protoporphyrin_monomethyl_ester_d0" compartment="d0" charge="-1" boundaryCondition="false"/>
<species id="cpd00017_d0" name="S-Adenosyl-L-methionine_d0" compartment="d0" charge="1" boundaryCondition="false"/>
<species id="cpd02692_c0" name="2-Amino-3-carboxymuconate_semialdehyde_c0" compartment="c0" charge="-2" boundaryCondition="false"/>
<species id="cpd02678_c0" name="5-Phosphoribosyl-N-formylglycinamide_c0" compartment="c0" charge="-2" boundaryCondition="false"/>
<species id="cpd02678_d0" name="5-Phosphoribosyl-N-formylglycinamide_d0" compartment="d0" charge="-2" boundaryCondition="false"/>
<species id="cpd02414_c0" name="L-2-Amino-6-oxoheptanedioate_c0" compartment="c0" charge="-1" boundaryCondition="false"/>
<species id="cpd02595_c0" name="p-Coumaroyl_quinic_acid_c0" compartment="c0" charge="-1" boundaryCondition="false"/>
<species id="cpd00634_r0" name="Chlorogenate_r0" compartment="r0" charge="-1" boundaryCondition="false"/>
<species id="cpd02595_r0" name="p-Coumaroyl_quinic_acid_r0" compartment="r0" charge="-1" boundaryCondition="false"/>
<species id="cpd02791_c0" name="S-Methyl-5-thio-D-ribulose_1-phosphate_c0" compartment="c0" charge="-2" boundaryCondition="false"/>
<species id="cpd02605_d0" name="2S-2-Isopropyl-3-oxosuccinate_d0" compartment="d0" charge="-2" boundaryCondition="false"/>
<species id="cpd02636_c0" name="5-2-Hydroxyethyl-4-methylthiazole_c0" compartment="c0" charge="0" boundaryCondition="false"/>
<species id="cpd11225_c0" name="L-3_4-Dihydroxybutan-2-one_4-phosphate_c0" compartment="c0" charge="-2" boundaryCondition="false"/>
<species id="cpd11225_d0" name="L-3_4-Dihydroxybutan-2-one_4-phosphate_d0" compartment="d0" charge="-2" boundaryCondition="false"/>
<species id="cpd02826_m0" name="2-Formamido-N1-5-phosphoribosylacetamidine_m0" compartment="m0" charge="-1" boundaryCondition="false"/>
<species id="cpd02678_m0" name="5-Phosphoribosyl-N-formylglycinamide_m0" compartment="m0" charge="-2" boundaryCondition="false"/>
<species id="cpd02719_c0" name="4alpha-Methyl-5alpha-cholest-7-en-3-one_c0" compartment="c0" charge="0" boundaryCondition="false"/>
<species id="cpd02939_c0" name="3beta-Hydroxy-4beta-methyl-5alpha-cholest-7-ene-4alpha-carboxylate_c0" compartment="c0" charge="-1" boundaryCondition="false"/>
<species id="cpd02851_c0" name="1-5-Phosphoribosyl-5-amino-4-imidazolecarboxamide_c0" compartment="c0" charge="-2" boundaryCondition="false"/>
<species id="cpd02851_d0" name="1-5-Phosphoribosyl-5-amino-4-imidazolecarboxamide_d0" compartment="d0" charge="-2" boundaryCondition="false"/>
<species id="cpd02991_c0" name="N-5-Phospho-D-1-ribulosylformimino-5-amino-1-5-phospho-D-ribosyl-4-imidazolecarboxamide_c0" compartment="c0" charge="-3" boundaryCondition="false"/>
<species id="cpd03151_c0" name="3-Hexaprenyl-4-hydroxy-5-methoxybenzoate_c0" compartment="c0" charge="-1" boundaryCondition="false"/>
<species id="cpd03092_c0" name="3-Hexaprenyl-4_5-dihydroxybenzoate_c0" compartment="c0" charge="-1" boundaryCondition="false"/>
<species id="cpd03391_c0" name="Se-Methylselenomethionine_c0" compartment="c0" charge="1" boundaryCondition="false"/>
<species id="cpd03163_c0" name="L-Selenomethionine_c0" compartment="c0" charge="0" boundaryCondition="false"/>
<species id="cpd03199_c0" name="3-Ketolactose_c0" compartment="c0" charge="0" boundaryCondition="false"/>
<species id="cpd03193_c0" name="3-Keto-beta-D-galactose_c0" compartment="c0" charge="0" boundaryCondition="false"/>
<species id="cpd03388_c0" name="Adenylylselenate_c0" compartment="c0" charge="-1" boundaryCondition="false"/>
<species id="cpd03396_c0" name="Selenate_c0" compartment="c0" charge="0" boundaryCondition="false"/>
<species id="cpd03388_d0" name="Adenylylselenate_d0" compartment="d0" charge="-1" boundaryCondition="false"/>
<species id="cpd03396_d0" name="Selenate_d0" compartment="d0" charge="0" boundaryCondition="false"/>
<species id="cpd03479_c0" name="Coumarin_c0" compartment="c0" charge="0" boundaryCondition="false"/>
<species id="cpd03468_c0" name="cis-2-Hydroxycinnamate_c0" compartment="c0" charge="-1" boundaryCondition="false"/>
<species id="cpd03634_c0" name="Gibberellin_A53_c0" compartment="c0" charge="-2" boundaryCondition="false"/>
<species id="cpd03682_c0" name="Neopinone_c0" compartment="c0" charge="1" boundaryCondition="false"/>
<species id="cpd03681_c0" name="Codeinone_c0" compartment="c0" charge="1" boundaryCondition="false"/>
<species id="cpd03217_c0" name="Lycopene_c0" compartment="c0" charge="0" boundaryCondition="false"/>
<species id="cpd03220_c0" name="gamma-Carotene_c0" compartment="c0" charge="0" boundaryCondition="false"/>
<species id="cpd03217_d0" name="Lycopene_d0" compartment="d0" charge="0" boundaryCondition="false"/>
<species id="cpd03220_d0" name="gamma-Carotene_d0" compartment="d0" charge="0" boundaryCondition="false"/>
<species id="cpd00443_d0" name="4-Aminobenzoate_d0" compartment="d0" charge="-1" boundaryCondition="false"/>
<species id="cpd03043_c0" name="3-Hydroxybutanoyl-CoA_c0" compartment="c0" charge="-4" boundaryCondition="false"/>
<species id="cpd00650_c0" name="Crotonoyl-CoA_c0" compartment="c0" charge="-4" boundaryCondition="false"/>
<species id="cpd03043_x0" name="3-Hydroxybutanoyl-CoA_x0" compartment="x0" charge="-4" boundaryCondition="false"/>
<species id="cpd00650_x0" name="Crotonoyl-CoA_x0" compartment="x0" charge="-4" boundaryCondition="false"/>
<species id="cpd08286_c0" name="2-C-Methyl-D-erythritol_4-phosphate_c0" compartment="c0" charge="-2" boundaryCondition="false"/>
<species id="cpd08287_c0" name="4-Cytidine_5-diphospho-2-C-methyl-D-erythritol_c0" compartment="c0" charge="-2" boundaryCondition="false"/>
<species id="cpd08286_d0" name="2-C-Methyl-D-erythritol_4-phosphate_d0" compartment="d0" charge="-2" boundaryCondition="false"/>
<species id="cpd08287_d0" name="4-Cytidine_5-diphospho-2-C-methyl-D-erythritol_d0" compartment="d0" charge="-2" boundaryCondition="false"/>
<species id="cpd08288_c0" name="2-Phospho-4-cytidine_5-diphospho-2-C-methyl-D-erythritol_c0" compartment="c0" charge="-4" boundaryCondition="false"/>
<species id="cpd08288_d0" name="2-Phospho-4-cytidine_5-diphospho-2-C-methyl-D-erythritol_d0" compartment="d0" charge="-4" boundaryCondition="false"/>
<species id="cpd08289_c0" name="1-Deoxy-D-xylulose_5-phosphate_c0" compartment="c0" charge="-2" boundaryCondition="false"/>
<species id="cpd08289_d0" name="1-Deoxy-D-xylulose_5-phosphate_d0" compartment="d0" charge="-2" boundaryCondition="false"/>
<species id="cpd08301_c0" name="2-C-Methyl-D-erythritol_2_4-cyclodiphosphate_c0" compartment="c0" charge="-2" boundaryCondition="false"/>
<species id="cpd00046_d0" name="CMP_d0" compartment="d0" charge="-2" boundaryCondition="false"/>
<species id="cpd08301_d0" name="2-C-Methyl-D-erythritol_2_4-cyclodiphosphate_d0" compartment="d0" charge="-2" boundaryCondition="false"/>
<species id="cpd00081_d0" name="Sulfite_d0" compartment="d0" charge="-1" boundaryCondition="false"/>
<species id="cpd08347_c0" name="4alpha-Methyl-5alpha-ergosta-8_14_2428-trien-3beta-ol_c0" compartment="c0" charge="0" boundaryCondition="false"/>
<species id="cpd00047_r0" name="Formate_r0" compartment="r0" charge="-1" boundaryCondition="false"/>
<species id="cpd01334_r0" name="Obtusifoliol_r0" compartment="r0" charge="0" boundaryCondition="false"/>
<species id="cpd08347_r0" name="4alpha-Methyl-5alpha-ergosta-8_14_2428-trien-3beta-ol_r0" compartment="r0" charge="0" boundaryCondition="false"/>
<species id="cpd08358_c0" name="UDP-6-sulfoquinovose_c0" compartment="c0" charge="-3" boundaryCondition="false"/>
<species id="cpd00026_d0" name="UDP-glucose_d0" compartment="d0" charge="-2" boundaryCondition="false"/>
<species id="cpd08358_d0" name="UDP-6-sulfoquinovose_d0" compartment="d0" charge="-3" boundaryCondition="false"/>
<species id="cpd08359_c0" name="24-Methylenelophenol_c0" compartment="c0" charge="0" boundaryCondition="false"/>
<species id="cpd08360_c0" name="24-Ethylidenelophenol_c0" compartment="c0" charge="0" boundaryCondition="false"/>
<species id="cpd00019_r0" name="S-Adenosyl-L-homocysteine_r0" compartment="r0" charge="0" boundaryCondition="false"/>
<species id="cpd08359_r0" name="24-Methylenelophenol_r0" compartment="r0" charge="0" boundaryCondition="false"/>
<species id="cpd08360_r0" name="24-Ethylidenelophenol_r0" compartment="r0" charge="0" boundaryCondition="false"/>
<species id="cpd00017_r0" name="S-Adenosyl-L-methionine_r0" compartment="r0" charge="1" boundaryCondition="false"/>
<species id="cpd08445_c0" name="Vellosimine_c0" compartment="c0" charge="0" boundaryCondition="false"/>
<species id="cpd08444_c0" name="16-Epivellosimine_c0" compartment="c0" charge="0" boundaryCondition="false"/>
<species id="cpd08615_c0" name="1-Hydroxy-2-methyl-2-butenyl_4-diphosphate_c0" compartment="c0" charge="-2" boundaryCondition="false"/>
<species id="cpd08615_d0" name="1-Hydroxy-2-methyl-2-butenyl_4-diphosphate_d0" compartment="d0" charge="-2" boundaryCondition="false"/>
<species id="cpd08629_c0" name="131-Hydroxy-magnesium-protoporphyrin_IX_13-monomethyl_ester_c0" compartment="c0" charge="-1" boundaryCondition="false"/>
<species id="cpd08629_d0" name="131-Hydroxy-magnesium-protoporphyrin_IX_13-monomethyl_ester_d0" compartment="d0" charge="-1" boundaryCondition="false"/>
<species id="cpd08630_c0" name="131-Oxo-magnesium-protoporphyrin_IX_13-monomethyl_ester_c0" compartment="c0" charge="-1" boundaryCondition="false"/>
<species id="cpd08630_d0" name="131-Oxo-magnesium-protoporphyrin_IX_13-monomethyl_ester_d0" compartment="d0" charge="-1" boundaryCondition="false"/>
<species id="cpd08631_c0" name="Divinylprotochlorophyllide_c0" compartment="c0" charge="-2" boundaryCondition="false"/>
<species id="cpd08631_d0" name="Divinylprotochlorophyllide_d0" compartment="d0" charge="-2" boundaryCondition="false"/>
<species id="cpd03214_c0" name="Phytyl_diphosphate_c0" compartment="c0" charge="-2" boundaryCondition="false"/>
<species id="cpd03148_c0" name="Chlorophyll_a_c0" compartment="c0" charge="0" boundaryCondition="false"/>
<species id="cpd01449_c0" name="Chlorophyllide_c0" compartment="c0" charge="-2" boundaryCondition="false"/>
<species id="cpd03214_d0" name="Phytyl_diphosphate_d0" compartment="d0" charge="-2" boundaryCondition="false"/>
<species id="cpd03148_d0" name="Chlorophyll_a_d0" compartment="d0" charge="0" boundaryCondition="false"/>
<species id="cpd01449_d0" name="Chlorophyllide_d0" compartment="d0" charge="-2" boundaryCondition="false"/>
<species id="cpd08670_c0" name="Kaur-16-en-18-ol_c0" compartment="c0" charge="0" boundaryCondition="false"/>
<species id="cpd03630_c0" name="ent-Kaurene_c0" compartment="c0" charge="0" boundaryCondition="false"/>
<species id="cpd08670_d0" name="Kaur-16-en-18-ol_d0" compartment="d0" charge="0" boundaryCondition="false"/>
<species id="cpd03630_d0" name="ent-Kaurene_d0" compartment="d0" charge="0" boundaryCondition="false"/>
<species id="cpd08671_c0" name="Kaur-16-en-18-al_c0" compartment="c0" charge="0" boundaryCondition="false"/>
<species id="cpd08671_d0" name="Kaur-16-en-18-al_d0" compartment="d0" charge="0" boundaryCondition="false"/>
<species id="cpd08672_c0" name="Kaur-16-en-18-oic_acid_c0" compartment="c0" charge="-1" boundaryCondition="false"/>
<species id="cpd08672_d0" name="Kaur-16-en-18-oic_acid_d0" compartment="d0" charge="-1" boundaryCondition="false"/>
<species id="cpd08673_c0" name="ent-7alpha-Hydroxykaur-16-en-19-oic_acid_c0" compartment="c0" charge="-1" boundaryCondition="false"/>
<species id="cpd08672_r0" name="Kaur-16-en-18-oic_acid_r0" compartment="r0" charge="-1" boundaryCondition="false"/>
<species id="cpd08673_r0" name="ent-7alpha-Hydroxykaur-16-en-19-oic_acid_r0" compartment="r0" charge="-1" boundaryCondition="false"/>
<species id="cpd03633_c0" name="Gibberellin_A12_aldehyde_c0" compartment="c0" charge="-1" boundaryCondition="false"/>
<species id="cpd03633_r0" name="Gibberellin_A12_aldehyde_r0" compartment="r0" charge="-1" boundaryCondition="false"/>
<species id="cpd08655_c0" name="Gibberellin_A12_c0" compartment="c0" charge="-2" boundaryCondition="false"/>
<species id="cpd08655_r0" name="Gibberellin_A12_r0" compartment="r0" charge="-2" boundaryCondition="false"/>
<species id="cpd08926_c0" name="Phytosphingosine_c0" compartment="c0" charge="1" boundaryCondition="false"/>
<species id="cpd01047_c0" name="Apigenin_c0" compartment="c0" charge="-1" boundaryCondition="false"/>
<species id="cpd01071_c0" name="Luteolin_c0" compartment="c0" charge="-1" boundaryCondition="false"/>
<species id="cpd06654_c0" name="Liquiritigenin_c0" compartment="c0" charge="0" boundaryCondition="false"/>
<species id="cpd05556_c0" name="Isoliquiritigenin_c0" compartment="c0" charge="0" boundaryCondition="false"/>
<species id="cpd06654_n0" name="Liquiritigenin_n0" compartment="n0" charge="0" boundaryCondition="false"/>
<species id="cpd05556_n0" name="Isoliquiritigenin_n0" compartment="n0" charge="0" boundaryCondition="false"/>
<species id="cpd06654_r0" name="Liquiritigenin_r0" compartment="r0" charge="0" boundaryCondition="false"/>
<species id="cpd05556_r0" name="Isoliquiritigenin_r0" compartment="r0" charge="0" boundaryCondition="false"/>
<species id="cpd08984_c0" name="5-Hydroxyconiferaldehyde_c0" compartment="c0" charge="0" boundaryCondition="false"/>
<species id="cpd01733_r0" name="Coniferyl_aldehyde_r0" compartment="r0" charge="0" boundaryCondition="false"/>
<species id="cpd08984_r0" name="5-Hydroxyconiferaldehyde_r0" compartment="r0" charge="0" boundaryCondition="false"/>
<species id="cpd06996_c0" name="Myricetin_c0" compartment="c0" charge="-1" boundaryCondition="false"/>
<species id="cpd09264_c0" name="Laricitrin_c0" compartment="c0" charge="-1" boundaryCondition="false"/>
<species id="cpd06996_n0" name="Myricetin_n0" compartment="n0" charge="-1" boundaryCondition="false"/>
<species id="cpd09264_n0" name="Laricitrin_n0" compartment="n0" charge="-1" boundaryCondition="false"/>
<species id="cpd09444_c0" name="Phosphodimethylethanolamine_c0" compartment="c0" charge="-1" boundaryCondition="false"/>
<species id="cpd05486_c0" name="Antheraxanthin_c0" compartment="c0" charge="0" boundaryCondition="false"/>
<species id="cpd03637_c0" name="Zeaxanthin_c0" compartment="c0" charge="0" boundaryCondition="false"/>
<species id="cpd05486_d0" name="Antheraxanthin_d0" compartment="d0" charge="0" boundaryCondition="false"/>
<species id="cpd03637_d0" name="Zeaxanthin_d0" compartment="d0" charge="0" boundaryCondition="false"/>
<species id="cpd05521_c0" name="Violaxanthin_c0" compartment="c0" charge="0" boundaryCondition="false"/>
<species id="cpd05521_d0" name="Violaxanthin_d0" compartment="d0" charge="0" boundaryCondition="false"/>
<species id="cpd09439_c0" name="Xanthoxin_c0" compartment="c0" charge="0" boundaryCondition="false"/>
<species id="cpd09433_c0" name="9-cis-Neoxanthin_c0" compartment="c0" charge="0" boundaryCondition="false"/>
<species id="cpd09769_c0" name="C25-Allenic-apo-aldehyde_c0" compartment="c0" charge="0" boundaryCondition="false"/>
<species id="cpd09439_d0" name="Xanthoxin_d0" compartment="d0" charge="0" boundaryCondition="false"/>
<species id="cpd09433_d0" name="9-cis-Neoxanthin_d0" compartment="d0" charge="0" boundaryCondition="false"/>
<species id="cpd09769_d0" name="C25-Allenic-apo-aldehyde_d0" compartment="d0" charge="0" boundaryCondition="false"/>
<species id="cpd09441_c0" name="Abscisic_aldehyde_c0" compartment="c0" charge="0" boundaryCondition="false"/>
<species id="cpd03624_c0" name="Abscisate_c0" compartment="c0" charge="-1" boundaryCondition="false"/>
<species id="cpd05493_c0" name="delta-Carotene_c0" compartment="c0" charge="0" boundaryCondition="false"/>
<species id="cpd03218_c0" name="alpha-Carotene_c0" compartment="c0" charge="0" boundaryCondition="false"/>
<species id="cpd05493_d0" name="delta-Carotene_d0" compartment="d0" charge="0" boundaryCondition="false"/>
<species id="cpd03218_d0" name="alpha-Carotene_d0" compartment="d0" charge="0" boundaryCondition="false"/>
<species id="cpd09879_c0" name="S-Hydroxymethylglutathione_c0" compartment="c0" charge="-1" boundaryCondition="false"/>
<species id="cpd00055_c0" name="Formaldehyde_c0" compartment="c0" charge="0" boundaryCondition="false"/>
<species id="cpd10524_c0" name="9S-HPODE_c0" compartment="c0" charge="-1" boundaryCondition="false"/>
<species id="cpd10524_d0" name="9S-HPODE_d0" compartment="d0" charge="-1" boundaryCondition="false"/>
<species id="cpd00335_d0" name="Dehydroascorbate_d0" compartment="d0" charge="-1" boundaryCondition="false"/>
<species id="cpd00059_d0" name="Ascorbate_d0" compartment="d0" charge="-1" boundaryCondition="false"/>
<species id="cpd11194_c0" name="8-Hydroxyabscisate_c0" compartment="c0" charge="-1" boundaryCondition="false"/>
<species id="cpd11194_r0" name="8-Hydroxyabscisate_r0" compartment="r0" charge="-1" boundaryCondition="false"/>
<species id="cpd03624_r0" name="Abscisate_r0" compartment="r0" charge="-1" boundaryCondition="false"/>
<species id="cpd01631_c0" name="gamma-Tocopherol_c0" compartment="c0" charge="0" boundaryCondition="false"/>
<species id="cpd01628_c0" name="alpha-Tocopherol_c0" compartment="c0" charge="0" boundaryCondition="false"/>
<species id="cpd01631_d0" name="gamma-Tocopherol_d0" compartment="d0" charge="0" boundaryCondition="false"/>
<species id="cpd01628_d0" name="alpha-Tocopherol_d0" compartment="d0" charge="0" boundaryCondition="false"/>
<species id="cpd11206_c0" name="Precorrin_1_c0" compartment="c0" charge="-8" boundaryCondition="false"/>
<species id="cpd01620_c0" name="Precorrin_2_c0" compartment="c0" charge="-7" boundaryCondition="false"/>
<species id="cpd11216_c0" name="O-beta-D-Glucopyranosyl-cis-zeatin_c0" compartment="c0" charge="0" boundaryCondition="false"/>
<species id="cpd11215_c0" name="cis-Zeatin_c0" compartment="c0" charge="0" boundaryCondition="false"/>
<species id="cpd11217_c0" name="1_4-Dihydroxy-2-naphthoyl-CoA_c0" compartment="c0" charge="-4" boundaryCondition="false"/>
<species id="cpd02295_c0" name="1_4-Dihydroxy-2-naphthoate_c0" compartment="c0" charge="-1" boundaryCondition="false"/>
<species id="cpd11217_x0" name="1_4-Dihydroxy-2-naphthoyl-CoA_x0" compartment="x0" charge="-4" boundaryCondition="false"/>
<species id="cpd02295_x0" name="1_4-Dihydroxy-2-naphthoate_x0" compartment="x0" charge="-1" boundaryCondition="false"/>
<species id="cpd02021_c0" name="2-Succinylbenzoyl-CoA_c0" compartment="c0" charge="-5" boundaryCondition="false"/>
<species id="cpd11217_d0" name="1_4-Dihydroxy-2-naphthoyl-CoA_d0" compartment="d0" charge="-4" boundaryCondition="false"/>
<species id="cpd02021_d0" name="2-Succinylbenzoyl-CoA_d0" compartment="d0" charge="-5" boundaryCondition="false"/>
<species id="cpd02021_x0" name="2-Succinylbenzoyl-CoA_x0" compartment="x0" charge="-5" boundaryCondition="false"/>
<species id="cpd00136_c0" name="4-Hydroxybenzoate_c0" compartment="c0" charge="-1" boundaryCondition="false"/>
<species id="cpd02419_c0" name="3-Nonaprenyl-4-hydroxybenzoate_c0" compartment="c0" charge="-1" boundaryCondition="false"/>
<species id="cpd02172_c0" name="all-trans-Nonaprenyl_diphosphate_c0" compartment="c0" charge="-2" boundaryCondition="false"/>
<species id="cpd00136_m0" name="4-Hydroxybenzoate_m0" compartment="m0" charge="-1" boundaryCondition="false"/>
<species id="cpd02419_m0" name="3-Nonaprenyl-4-hydroxybenzoate_m0" compartment="m0" charge="-1" boundaryCondition="false"/>
<species id="cpd02172_m0" name="all-trans-Nonaprenyl_diphosphate_m0" compartment="m0" charge="-2" boundaryCondition="false"/>
<species id="cpd11255_c0" name="1_2-Dihydroxy-5-methylthiopent-1-en-3-one_c0" compartment="c0" charge="0" boundaryCondition="false"/>
<species id="cpd00869_c0" name="4-Methylthio-2-oxobutanoic_acid_c0" compartment="c0" charge="-1" boundaryCondition="false"/>
<species id="cpd11295_c0" name="2_3-Diketo-5-methylthiopentyl-1-phosphate_c0" compartment="c0" charge="-2" boundaryCondition="false"/>
<species id="cpd11296_c0" name="2-Hydroxy-3-keto-5-methylthiopentenyl-1-phosphate_c0" compartment="c0" charge="-2" boundaryCondition="false"/>
<species id="cpd11311_c0" name="1-Pyrroline_c0" compartment="c0" charge="1" boundaryCondition="false"/>
<species id="cpd11313_c0" name="Heme_O_c0" compartment="c0" charge="-2" boundaryCondition="false"/>
<species id="cpd00373_c0" name="Sinapate_c0" compartment="c0" charge="-1" boundaryCondition="false"/>
<species id="cpd00205_c0" name="Potassium_cation_c0" compartment="c0" charge="1" boundaryCondition="false"/>
<species id="cpd00205_e0" name="Potassium_cation_e0" compartment="e0" charge="1" boundaryCondition="false"/>
<species id="cpd00048_e0" name="Sulfate_e0" compartment="e0" charge="-2" boundaryCondition="false"/>
<species id="cpd02591_c0" name="all-trans-Pentaprenyl_diphosphate_c0" compartment="c0" charge="-2" boundaryCondition="false"/>
<species id="cpd02591_d0" name="all-trans-Pentaprenyl_diphosphate_d0" compartment="d0" charge="-2" boundaryCondition="false"/>
<species id="cpd00289_m0" name="Geranylgeranyl_diphosphate_m0" compartment="m0" charge="-2" boundaryCondition="false"/>
<species id="cpd02591_m0" name="all-trans-Pentaprenyl_diphosphate_m0" compartment="m0" charge="-2" boundaryCondition="false"/>
<species id="cpd00289_r0" name="Geranylgeranyl_diphosphate_r0" compartment="r0" charge="-2" boundaryCondition="false"/>
<species id="cpd00113_r0" name="Isopentenyl_diphosphate_r0" compartment="r0" charge="-2" boundaryCondition="false"/>
<species id="cpd02591_r0" name="all-trans-Pentaprenyl_diphosphate_r0" compartment="r0" charge="-2" boundaryCondition="false"/>
<species id="cpd00001_e0" name="H2O_e0" compartment="e0" charge="0" boundaryCondition="false"/>
<species id="cpd11469_c0" name="trans-Dodec-2-enoyl-acp_c0" compartment="c0" charge="10000000" boundaryCondition="false"/>
<species id="cpd11468_c0" name="Dodecanoyl-acyl-carrier_protein_c0" compartment="c0" charge="10000000" boundaryCondition="false"/>
<species id="cpd11469_d0" name="trans-Dodec-2-enoyl-acp_d0" compartment="d0" charge="10000000" boundaryCondition="false"/>
<species id="cpd11468_d0" name="Dodecanoyl-acyl-carrier_protein_d0" compartment="d0" charge="10000000" boundaryCondition="false"/>
<species id="cpd11471_c0" name="trans-Oct-2-enoyl-acp_c0" compartment="c0" charge="10000000" boundaryCondition="false"/>
<species id="cpd11470_c0" name="Octanoyl-acp_c0" compartment="c0" charge="10000000" boundaryCondition="false"/>
<species id="cpd11471_d0" name="trans-Oct-2-enoyl-acp_d0" compartment="d0" charge="10000000" boundaryCondition="false"/>
<species id="cpd11470_d0" name="Octanoyl-acp_d0" compartment="d0" charge="10000000" boundaryCondition="false"/>
<species id="cpd11473_c0" name="trans-Hex-2-enoyl-acp_c0" compartment="c0" charge="10000000" boundaryCondition="false"/>
<species id="cpd11472_c0" name="Hexanoyl-acp_c0" compartment="c0" charge="10000000" boundaryCondition="false"/>
<species id="cpd11473_d0" name="trans-Hex-2-enoyl-acp_d0" compartment="d0" charge="10000000" boundaryCondition="false"/>
<species id="cpd11472_d0" name="Hexanoyl-acp_d0" compartment="d0" charge="10000000" boundaryCondition="false"/>
<species id="cpd11479_c0" name="R-3-Hydroxyhexanoyl-acp_c0" compartment="c0" charge="10000000" boundaryCondition="false"/>
<species id="cpd11479_d0" name="R-3-Hydroxyhexanoyl-acp_d0" compartment="d0" charge="10000000" boundaryCondition="false"/>
<species id="cpd11480_c0" name="R-3-Hydroxydodecanoyl-acp_c0" compartment="c0" charge="10000000" boundaryCondition="false"/>
<species id="cpd11480_d0" name="R-3-Hydroxydodecanoyl-acp_d0" compartment="d0" charge="10000000" boundaryCondition="false"/>
<species id="cpd11484_c0" name="3R-3-Hydroxytetradecanoyl-acyl-carrier_protein_c0" compartment="c0" charge="10000000" boundaryCondition="false"/>
<species id="cpd11467_c0" name="trans-Tetradec-2-enoyl-acp_c0" compartment="c0" charge="10000000" boundaryCondition="false"/>
<species id="cpd11484_d0" name="3R-3-Hydroxytetradecanoyl-acyl-carrier_protein_d0" compartment="d0" charge="10000000" boundaryCondition="false"/>
<species id="cpd11467_d0" name="trans-Tetradec-2-enoyl-acp_d0" compartment="d0" charge="10000000" boundaryCondition="false"/>
<species id="cpd11486_c0" name="3-Oxohexanoyl-acp_c0" compartment="c0" charge="10000000" boundaryCondition="false"/>
<species id="cpd11486_d0" name="3-Oxohexanoyl-acp_d0" compartment="d0" charge="10000000" boundaryCondition="false"/>
<species id="cpd11487_c0" name="3-Oxodecanoyl-acp_c0" compartment="c0" charge="10000000" boundaryCondition="false"/>
<species id="cpd11482_c0" name="3R-3-Hydroxydecanoyl-acyl-carrier_protein_c0" compartment="c0" charge="10000000" boundaryCondition="false"/>
<species id="cpd11487_d0" name="3-Oxodecanoyl-acp_d0" compartment="d0" charge="10000000" boundaryCondition="false"/>
<species id="cpd11482_d0" name="3R-3-Hydroxydecanoyl-acyl-carrier_protein_d0" compartment="d0" charge="10000000" boundaryCondition="false"/>
<species id="cpd11489_c0" name="3-Oxododecanoyl-acp_c0" compartment="c0" charge="10000000" boundaryCondition="false"/>
<species id="cpd11489_d0" name="3-Oxododecanoyl-acp_d0" compartment="d0" charge="10000000" boundaryCondition="false"/>
<species id="cpd11491_c0" name="3-Oxotetradecanoyl-acp_c0" compartment="c0" charge="10000000" boundaryCondition="false"/>
<species id="cpd11491_d0" name="3-Oxotetradecanoyl-acp_d0" compartment="d0" charge="10000000" boundaryCondition="false"/>
<species id="cpd11493_c0" name="Acyl-carrier_protein_c0" compartment="c0" charge="10000000" boundaryCondition="false"/>
<species id="cpd11492_c0" name="Malonyl-acyl-carrier_protein_c0" compartment="c0" charge="10000000" boundaryCondition="false"/>
<species id="cpd11493_d0" name="Acyl-carrier_protein_d0" compartment="d0" charge="10000000" boundaryCondition="false"/>
<species id="cpd11492_d0" name="Malonyl-acyl-carrier_protein_d0" compartment="d0" charge="10000000" boundaryCondition="false"/>
<species id="cpd11464_c0" name="Butyryl-acp_c0" compartment="c0" charge="10000000" boundaryCondition="false"/>
<species id="cpd11464_d0" name="Butyryl-acp_d0" compartment="d0" charge="10000000" boundaryCondition="false"/>
<species id="cpd11493_m0" name="Acyl-carrier_protein_m0" compartment="m0" charge="10000000" boundaryCondition="false"/>
<species id="cpd11464_m0" name="Butyryl-acp_m0" compartment="m0" charge="10000000" boundaryCondition="false"/>
<species id="cpd11486_m0" name="3-Oxohexanoyl-acp_m0" compartment="m0" charge="10000000" boundaryCondition="false"/>
<species id="cpd11492_m0" name="Malonyl-acyl-carrier_protein_m0" compartment="m0" charge="10000000" boundaryCondition="false"/>
<species id="cpd11494_c0" name="Acetyl-acyl-carrier_protein_c0" compartment="c0" charge="10000000" boundaryCondition="false"/>
<species id="cpd11488_c0" name="Acetoacetyl-acp_c0" compartment="c0" charge="10000000" boundaryCondition="false"/>
<species id="cpd11494_d0" name="Acetyl-acyl-carrier_protein_d0" compartment="d0" charge="10000000" boundaryCondition="false"/>
<species id="cpd11488_d0" name="Acetoacetyl-acp_d0" compartment="d0" charge="10000000" boundaryCondition="false"/>
<species id="cpd11474_c0" name="Decanoyl-acp_c0" compartment="c0" charge="10000000" boundaryCondition="false"/>
<species id="cpd11474_d0" name="Decanoyl-acp_d0" compartment="d0" charge="10000000" boundaryCondition="false"/>
<species id="cpd11490_c0" name="3-Oxooctanoyl-acp_c0" compartment="c0" charge="10000000" boundaryCondition="false"/>
<species id="cpd11490_d0" name="3-Oxooctanoyl-acp_d0" compartment="d0" charge="10000000" boundaryCondition="false"/>
<species id="cpd00011_e0" name="CO2_e0" compartment="e0" charge="0" boundaryCondition="false"/>
<species id="cpd00007_e0" name="Oxygen_e0" compartment="e0" charge="0" boundaryCondition="false"/>
<species id="cpd00254_e0" name="Magnesium_cation_e0" compartment="e0" charge="2" boundaryCondition="false"/>
<species id="cpd03847_c0" name="Tetradecanoic_acid_c0" compartment="c0" charge="-1" boundaryCondition="false"/>
<species id="cpd01695_c0" name="Tetradecanoyl-CoA_c0" compartment="c0" charge="-4" boundaryCondition="false"/>
<species id="cpd03847_d0" name="Tetradecanoic_acid_d0" compartment="d0" charge="-1" boundaryCondition="false"/>
<species id="cpd01695_d0" name="Tetradecanoyl-CoA_d0" compartment="d0" charge="-4" boundaryCondition="false"/>
<species id="cpd03847_r0" name="Tetradecanoic_acid_r0" compartment="r0" charge="-1" boundaryCondition="false"/>
<species id="cpd01695_r0" name="Tetradecanoyl-CoA_r0" compartment="r0" charge="-4" boundaryCondition="false"/>
<species id="cpd03847_x0" name="Tetradecanoic_acid_x0" compartment="x0" charge="-1" boundaryCondition="false"/>
<species id="cpd01695_x0" name="Tetradecanoyl-CoA_x0" compartment="x0" charge="-4" boundaryCondition="false"/>
<species id="cpd01393_c0" name="Eicosanoyl-CoA_c0" compartment="c0" charge="-4" boundaryCondition="false"/>
<species id="cpd00327_c0" name="Stearoyl-CoA_c0" compartment="c0" charge="-4" boundaryCondition="false"/>
<species id="cpd01393_x0" name="Eicosanoyl-CoA_x0" compartment="x0" charge="-4" boundaryCondition="false"/>
<species id="cpd00070_x0" name="Malonyl-CoA_x0" compartment="x0" charge="-5" boundaryCondition="false"/>
<species id="cpd00327_x0" name="Stearoyl-CoA_x0" compartment="x0" charge="-4" boundaryCondition="false"/>
<species id="cpd12358_c0" name="Peptidylproline_omega=0_c0" compartment="c0" charge="10000000" boundaryCondition="false"/>
<species id="cpd12390_c0" name="Peptidylproline_omega=180_c0" compartment="c0" charge="10000000" boundaryCondition="false"/>
<species id="cpd12358_n0" name="Peptidylproline_omega=0_n0" compartment="n0" charge="10000000" boundaryCondition="false"/>
<species id="cpd12390_n0" name="Peptidylproline_omega=180_n0" compartment="n0" charge="10000000" boundaryCondition="false"/>
<species id="cpd12358_w0" name="Peptidylproline_omega=0_w0" compartment="w0" charge="10000000" boundaryCondition="false"/>
<species id="cpd12390_w0" name="Peptidylproline_omega=180_w0" compartment="w0" charge="10000000" boundaryCondition="false"/>
<species id="cpd03584_c0" name="UDP-3-O-3-hydroxytetradecanoyl-D-glucosamine_c0" compartment="c0" charge="-1" boundaryCondition="false"/>
<species id="cpd02835_c0" name="UDP-2_3-bis3-hydroxytetradecanoylglucosamine_c0" compartment="c0" charge="-2" boundaryCondition="false"/>
<species id="cpd02886_c0" name="UDP-3-O-3-hydroxytetradecanoyl-N-acetylglucosamine_c0" compartment="c0" charge="-2" boundaryCondition="false"/>
<species id="cpd11484_m0" name="3R-3-Hydroxytetradecanoyl-acyl-carrier_protein_m0" compartment="m0" charge="10000000" boundaryCondition="false"/>
<species id="cpd02886_m0" name="UDP-3-O-3-hydroxytetradecanoyl-N-acetylglucosamine_m0" compartment="m0" charge="-2" boundaryCondition="false"/>
<species id="cpd00037_m0" name="UDP-N-acetyl-D-glucosamine_m0" compartment="m0" charge="-2" boundaryCondition="false"/>
<species id="cpd14526_c0" name="Cathasterone_c0" compartment="c0" charge="0" boundaryCondition="false"/>
<species id="cpd14525_c0" name="6-Oxocampestanol_c0" compartment="c0" charge="0" boundaryCondition="false"/>
<species id="cpd14531_c0" name="22alpha-Hydroxy-campesterol_c0" compartment="c0" charge="0" boundaryCondition="false"/>
<species id="cpd01234_c0" name="Campesterol_c0" compartment="c0" charge="0" boundaryCondition="false"/>
<species id="cpd14532_c0" name="22alpha-Hydroxy-campest-4-en-3-one_c0" compartment="c0" charge="0" boundaryCondition="false"/>
<species id="cpd14521_c0" name="Campest-4-en-3-one_c0" compartment="c0" charge="0" boundaryCondition="false"/>
<species id="cpd14533_c0" name="22alpha-Hydroxy-5alpha-campestan-3-one_c0" compartment="c0" charge="0" boundaryCondition="false"/>
<species id="cpd14522_c0" name="5alpha-Campestan-3-one_c0" compartment="c0" charge="0" boundaryCondition="false"/>
<species id="cpd14523_c0" name="Campestanol_c0" compartment="c0" charge="0" boundaryCondition="false"/>
<species id="cpd14534_c0" name="6-Deoxocathasterone_c0" compartment="c0" charge="0" boundaryCondition="false"/>
<species id="cpd14537_c0" name="6-Deoxotyphasterol_c0" compartment="c0" charge="0" boundaryCondition="false"/>
<species id="cpd14529_c0" name="Typhasterol_c0" compartment="c0" charge="0" boundaryCondition="false"/>
<species id="cpd05727_c0" name="24-Methylenecycloartanol_c0" compartment="c0" charge="0" boundaryCondition="false"/>
<species id="cpd01306_r0" name="Cycloartenol_r0" compartment="r0" charge="0" boundaryCondition="false"/>
<species id="cpd05727_r0" name="24-Methylenecycloartanol_r0" compartment="r0" charge="0" boundaryCondition="false"/>
<species id="cpd14513_c0" name="4alpha-Methylfecosterol_c0" compartment="c0" charge="0" boundaryCondition="false"/>
<species id="cpd14552_c0" name="3-Keto-4-methylzymosterol_c0" compartment="c0" charge="0" boundaryCondition="false"/>
<species id="cpd14544_c0" name="4alpha-Methylzymosterol-4-carboxylate_c0" compartment="c0" charge="-1" boundaryCondition="false"/>
<species id="cpd14613_c0" name="2-Methyl-6-phytylquinol_c0" compartment="c0" charge="0" boundaryCondition="false"/>
<species id="cpd00426_d0" name="Homogentisate_d0" compartment="d0" charge="-1" boundaryCondition="false"/>
<species id="cpd14613_d0" name="2-Methyl-6-phytylquinol_d0" compartment="d0" charge="0" boundaryCondition="false"/>
<species id="cpd14614_c0" name="2_3-Dimethyl-5-phytylquinol_c0" compartment="c0" charge="0" boundaryCondition="false"/>
<species id="cpd14614_d0" name="2_3-Dimethyl-5-phytylquinol_d0" compartment="d0" charge="0" boundaryCondition="false"/>
<species id="cpd09850_c0" name="delta-Tocopherol_c0" compartment="c0" charge="0" boundaryCondition="false"/>
<species id="cpd09850_d0" name="delta-Tocopherol_d0" compartment="d0" charge="0" boundaryCondition="false"/>
<species id="cpd09851_c0" name="beta-Tocopherol_c0" compartment="c0" charge="0" boundaryCondition="false"/>
<species id="cpd09851_d0" name="beta-Tocopherol_d0" compartment="d0" charge="0" boundaryCondition="false"/>
<species id="cpd14589_c0" name="7_9_7_9-tetracis-Lycopene_c0" compartment="c0" charge="0" boundaryCondition="false"/>
<species id="cpd14589_d0" name="7_9_7_9-tetracis-Lycopene_d0" compartment="d0" charge="0" boundaryCondition="false"/>
<species id="cpd01420_c0" name="beta-Carotene_c0" compartment="c0" charge="0" boundaryCondition="false"/>
<species id="cpd05498_c0" name="beta-Cryptoxanthin_c0" compartment="c0" charge="0" boundaryCondition="false"/>
<species id="cpd01420_d0" name="beta-Carotene_d0" compartment="d0" charge="0" boundaryCondition="false"/>
<species id="cpd05498_d0" name="beta-Cryptoxanthin_d0" compartment="d0" charge="0" boundaryCondition="false"/>
<species id="cpd06600_c0" name="Phaseic_acid_c0" compartment="c0" charge="-1" boundaryCondition="false"/>
<species id="cpd14654_c0" name="GDP-L-gulose_c0" compartment="c0" charge="-2" boundaryCondition="false"/>
<species id="cpd12458_c0" name="Octadecanoyl-acyl-carrier_protein_c0" compartment="c0" charge="10000000" boundaryCondition="false"/>
<species id="cpd14940_c0" name="2E-Octadecenoyl-acp_c0" compartment="c0" charge="10000000" boundaryCondition="false"/>
<species id="cpd12458_d0" name="Octadecanoyl-acyl-carrier_protein_d0" compartment="d0" charge="10000000" boundaryCondition="false"/>
<species id="cpd14940_d0" name="2E-Octadecenoyl-acp_d0" compartment="d0" charge="10000000" boundaryCondition="false"/>
<species id="cpd14992_c0" name="epsilon-Carotene_c0" compartment="c0" charge="0" boundaryCondition="false"/>
<species id="cpd14992_d0" name="epsilon-Carotene_d0" compartment="d0" charge="0" boundaryCondition="false"/>
<species id="cpd02907_c0" name="13S-HPOT_c0" compartment="c0" charge="-1" boundaryCondition="false"/>
<species id="cpd02907_d0" name="13S-HPOT_d0" compartment="d0" charge="-1" boundaryCondition="false"/>
<species id="cpd15037_c0" name="9S-HPOT_c0" compartment="c0" charge="-1" boundaryCondition="false"/>
<species id="cpd03850_c0" name="9Z_12Z_15Z-Octadecatrienoic_acid_c0" compartment="c0" charge="-1" boundaryCondition="false"/>
<species id="cpd15037_d0" name="9S-HPOT_d0" compartment="d0" charge="-1" boundaryCondition="false"/>
<species id="cpd03850_d0" name="9Z_12Z_15Z-Octadecatrienoic_acid_d0" compartment="d0" charge="-1" boundaryCondition="false"/>
<species id="cpd15043_c0" name="OPC8-CoA_c0" compartment="c0" charge="-4" boundaryCondition="false"/>
<species id="cpd15043_x0" name="OPC8-CoA_x0" compartment="x0" charge="-4" boundaryCondition="false"/>
<species id="cpd15152_c0" name="Dihydrozeatin-O-glucoside_c0" compartment="c0" charge="0" boundaryCondition="false"/>
<species id="cpd01386_c0" name="Dihydrozeatin_c0" compartment="c0" charge="0" boundaryCondition="false"/>
<species id="cpd01061_c0" name="Geranial_c0" compartment="c0" charge="0" boundaryCondition="false"/>
<species id="cpd06738_c0" name="cis-Citral_c0" compartment="c0" charge="0" boundaryCondition="false"/>
<species id="cpd03846_c0" name="Octanoic_acid_c0" compartment="c0" charge="-1" boundaryCondition="false"/>
<species id="cpd03846_d0" name="Octanoic_acid_d0" compartment="d0" charge="-1" boundaryCondition="false"/>
<species id="cpd15560_c0" name="Ubiquinone-8_c0" compartment="c0" charge="0" boundaryCondition="false"/>
<species id="cpd15561_c0" name="ubiquinol8_c0" compartment="c0" charge="0" boundaryCondition="false"/>
<species id="cpd15277_c0" name="Palmitoyl-ACPs_c0" compartment="c0" charge="10000000" boundaryCondition="false"/>
<species id="cpd11477_c0" name="trans-Hexadec-2-enoyl-acp_c0" compartment="c0" charge="10000000" boundaryCondition="false"/>
<species id="cpd15277_d0" name="Palmitoyl-ACPs_d0" compartment="d0" charge="10000000" boundaryCondition="false"/>
<species id="cpd11477_d0" name="trans-Hexadec-2-enoyl-acp_d0" compartment="d0" charge="10000000" boundaryCondition="false"/>
<species id="cpd01741_c0" name="Dodecanoic_acid_c0" compartment="c0" charge="-1" boundaryCondition="false"/>
<species id="cpd01260_c0" name="Lauroyl-CoA_c0" compartment="c0" charge="-4" boundaryCondition="false"/>
<species id="cpd01741_x0" name="Dodecanoic_acid_x0" compartment="x0" charge="-1" boundaryCondition="false"/>
<species id="cpd01260_x0" name="Lauroyl-CoA_x0" compartment="x0" charge="-4" boundaryCondition="false"/>
<species id="cpd01080_c0" name="Octadecanoic_acid_c0" compartment="c0" charge="-1" boundaryCondition="false"/>
<species id="cpd01080_x0" name="Octadecanoic_acid_x0" compartment="x0" charge="-1" boundaryCondition="false"/>
<species id="cpd15560_m0" name="Ubiquinone-8_m0" compartment="m0" charge="0" boundaryCondition="false"/>
<species id="cpd00080_m0" name="sn-Glycerol_3-phosphate_m0" compartment="m0" charge="-2" boundaryCondition="false"/>
<species id="cpd15561_m0" name="ubiquinol8_m0" compartment="m0" charge="0" boundaryCondition="false"/>
<species id="cpd15560_d0" name="Ubiquinone-8_d0" compartment="d0" charge="0" boundaryCondition="false"/>
<species id="cpd15561_d0" name="ubiquinol8_d0" compartment="d0" charge="0" boundaryCondition="false"/>
<species id="cpd00003_r0" name="NAD_r0" compartment="r0" charge="-1" boundaryCondition="false"/>
<species id="cpd15560_r0" name="Ubiquinone-8_r0" compartment="r0" charge="0" boundaryCondition="false"/>
<species id="cpd00004_r0" name="NADH_r0" compartment="r0" charge="-2" boundaryCondition="false"/>
<species id="cpd15561_r0" name="ubiquinol8_r0" compartment="r0" charge="0" boundaryCondition="false"/>
<species id="cpd15560_x0" name="Ubiquinone-8_x0" compartment="x0" charge="0" boundaryCondition="false"/>
<species id="cpd15561_x0" name="ubiquinol8_x0" compartment="x0" charge="0" boundaryCondition="false"/>
<species id="cpd02201_c0" name="D-4-Phosphopantothenate_c0" compartment="c0" charge="-3" boundaryCondition="false"/>
<species id="cpd00327_d0" name="Stearoyl-CoA_d0" compartment="d0" charge="-4" boundaryCondition="false"/>
<species id="cpd01080_d0" name="Octadecanoic_acid_d0" compartment="d0" charge="-1" boundaryCondition="false"/>
<species id="cpd00327_r0" name="Stearoyl-CoA_r0" compartment="r0" charge="-4" boundaryCondition="false"/>
<species id="cpd01080_r0" name="Octadecanoic_acid_r0" compartment="r0" charge="-1" boundaryCondition="false"/>
<species id="cpd02060_x0" name="2-trans-Dodecenoyl-CoA_x0" compartment="x0" charge="-4" boundaryCondition="false"/>
<species id="cpd00067_e0" name="H_e0" compartment="e0" charge="1" boundaryCondition="false"/>
<species id="cpd00011_g0" name="CO2_g0" compartment="g0" charge="0" boundaryCondition="false"/>
<species id="cpd00220_m0" name="Riboflavin_m0" compartment="m0" charge="-1" boundaryCondition="false"/>
<species id="cpd00017_m0" name="S-Adenosyl-L-methionine_m0" compartment="m0" charge="1" boundaryCondition="false"/>
<species id="cpd00011_v0" name="CO2_v0" compartment="v0" charge="0" boundaryCondition="false"/>
<species id="cpd00099_c0" name="Cl-_c0" compartment="c0" charge="-1" boundaryCondition="false"/>
<species id="cpd00099_e0" name="Cl-_e0" compartment="e0" charge="-1" boundaryCondition="false"/>
<species id="cpd00009_e0" name="Orthophosphate_e0" compartment="e0" charge="-2" boundaryCondition="false"/>
<species id="cpd00209_e0" name="Nitrate_e0" compartment="e0" charge="-1" boundaryCondition="false"/>
<species id="cpd10515_e0" name="Fe2_e0" compartment="e0" charge="2" boundaryCondition="false"/>
<species id="cpd14536_c0" name="3-Dehydro-6-deoxoteasterone_c0" compartment="c0" charge="0" boundaryCondition="false"/>
<species id="cpd14967_c0" name="3-epi-6-Deoxocathasterone_c0" compartment="c0" charge="0" boundaryCondition="false"/>
<species id="cpd16354_c0" name="71-Hydroxychlorophyllide_a_c0" compartment="c0" charge="-2" boundaryCondition="false"/>
<species id="cpd16354_d0" name="71-Hydroxychlorophyllide_a_d0" compartment="d0" charge="-2" boundaryCondition="false"/>
<species id="cpd16355_c0" name="Chlorophyllide_b_c0" compartment="c0" charge="-2" boundaryCondition="false"/>
<species id="cpd16355_d0" name="Chlorophyllide_b_d0" compartment="d0" charge="-2" boundaryCondition="false"/>
<species id="cpd00486_c0" name="Indole-3-acetaldehyde_c0" compartment="c0" charge="0" boundaryCondition="false"/>
<species id="cpd00536_c0" name="9Z-Octadecenoic_acid_c0" compartment="c0" charge="-1" boundaryCondition="false"/>
<species id="cpd16638_c0" name="9Z-octadec-9-enoyl-CoA_c0" compartment="c0" charge="-4" boundaryCondition="false"/>
<species id="cpd00536_d0" name="9Z-Octadecenoic_acid_d0" compartment="d0" charge="-1" boundaryCondition="false"/>
<species id="cpd16638_d0" name="9Z-octadec-9-enoyl-CoA_d0" compartment="d0" charge="-4" boundaryCondition="false"/>
<species id="cpd00536_r0" name="9Z-Octadecenoic_acid_r0" compartment="r0" charge="-1" boundaryCondition="false"/>
<species id="cpd16638_r0" name="9Z-octadec-9-enoyl-CoA_r0" compartment="r0" charge="-4" boundaryCondition="false"/>
<species id="cpd00536_x0" name="9Z-Octadecenoic_acid_x0" compartment="x0" charge="-1" boundaryCondition="false"/>
<species id="cpd16638_x0" name="9Z-octadec-9-enoyl-CoA_x0" compartment="x0" charge="-4" boundaryCondition="false"/>
<species id="cpd10515_m0" name="Fe2_m0" compartment="m0" charge="2" boundaryCondition="false"/>
<species id="cpd01504_c0" name="3-Aminopropanal_c0" compartment="c0" charge="1" boundaryCondition="false"/>
<species id="cpd00558_x0" name="Spermine_x0" compartment="x0" charge="4" boundaryCondition="false"/>
<species id="cpd00264_x0" name="Spermidine_x0" compartment="x0" charge="3" boundaryCondition="false"/>
<species id="cpd01504_x0" name="3-Aminopropanal_x0" compartment="x0" charge="1" boundaryCondition="false"/>
<species id="cpd00043_g0" name="UDP-D-galactose_g0" compartment="g0" charge="-2" boundaryCondition="false"/>
<species id="cpd00906_c0" name="all-trans-Hexaprenyl_diphosphate_c0" compartment="c0" charge="-2" boundaryCondition="false"/>
<species id="cpd00906_d0" name="all-trans-Hexaprenyl_diphosphate_d0" compartment="d0" charge="-2" boundaryCondition="false"/>
<species id="cpd00906_m0" name="all-trans-Hexaprenyl_diphosphate_m0" compartment="m0" charge="-2" boundaryCondition="false"/>
<species id="cpd00350_m0" name="trans_trans-Farnesyl_diphosphate_m0" compartment="m0" charge="-2" boundaryCondition="false"/>
<species id="cpd00906_r0" name="all-trans-Hexaprenyl_diphosphate_r0" compartment="r0" charge="-2" boundaryCondition="false"/>
<species id="cpd17416_c0" name="2-6-Methylthiohexylmalic_acid_c0" compartment="c0" charge="-2" boundaryCondition="false"/>
<species id="cpd17417_c0" name="3-6-Methylthiohexylmalic_acid_c0" compartment="c0" charge="-2" boundaryCondition="false"/>
<species id="cpd17416_d0" name="2-6-Methylthiohexylmalic_acid_d0" compartment="d0" charge="-2" boundaryCondition="false"/>
<species id="cpd17417_d0" name="3-6-Methylthiohexylmalic_acid_d0" compartment="d0" charge="-2" boundaryCondition="false"/>
<species id="cpd17409_c0" name="3-4-Methylthiobutylmalic_acid_c0" compartment="c0" charge="-2" boundaryCondition="false"/>
<species id="cpd17408_c0" name="2-4-Methylthiobutylmalic_acid_c0" compartment="c0" charge="-2" boundaryCondition="false"/>
<species id="cpd17409_d0" name="3-4-Methylthiobutylmalic_acid_d0" compartment="d0" charge="-2" boundaryCondition="false"/>
<species id="cpd17408_d0" name="2-4-Methylthiobutylmalic_acid_d0" compartment="d0" charge="-2" boundaryCondition="false"/>
<species id="cpd00318_c0" name="Tryptamine_c0" compartment="c0" charge="1" boundaryCondition="false"/>
<species id="cpd17394_c0" name="N-Hydroxyl-tryptamine_c0" compartment="c0" charge="0" boundaryCondition="false"/>
<species id="cpd17691_c0" name="2-Methyl-6-solanyl-1_4-benzoquinol_c0" compartment="c0" charge="0" boundaryCondition="false"/>
<species id="cpd17691_d0" name="2-Methyl-6-solanyl-1_4-benzoquinol_d0" compartment="d0" charge="0" boundaryCondition="false"/>
<species id="cpd02172_d0" name="all-trans-Nonaprenyl_diphosphate_d0" compartment="d0" charge="-2" boundaryCondition="false"/>
<species id="cpd17569_c0" name="Dihydrogeranylgeranyl_diphosphate_c0" compartment="c0" charge="-2" boundaryCondition="false"/>
<species id="cpd17570_c0" name="Tetrahydrogeranylgeranyl_diphosphate_c0" compartment="c0" charge="-2" boundaryCondition="false"/>
<species id="cpd17569_d0" name="Dihydrogeranylgeranyl_diphosphate_d0" compartment="d0" charge="-2" boundaryCondition="false"/>
<species id="cpd17570_d0" name="Tetrahydrogeranylgeranyl_diphosphate_d0" compartment="d0" charge="-2" boundaryCondition="false"/>
<species id="cpd17421_c0" name="3-7-Methylthioheptylmalic_acid_c0" compartment="c0" charge="-2" boundaryCondition="false"/>
<species id="cpd17420_c0" name="2-7-Methylthioheptylmalic_acid_c0" compartment="c0" charge="-2" boundaryCondition="false"/>
<species id="cpd17421_d0" name="3-7-Methylthioheptylmalic_acid_d0" compartment="d0" charge="-2" boundaryCondition="false"/>
<species id="cpd17420_d0" name="2-7-Methylthioheptylmalic_acid_d0" compartment="d0" charge="-2" boundaryCondition="false"/>
<species id="cpd18005_c0" name="Red_chlorophyll_catabolite_c0" compartment="c0" charge="-1" boundaryCondition="false"/>
<species id="cpd18004_c0" name="Pheophorbide_a_c0" compartment="c0" charge="-2" boundaryCondition="false"/>
<species id="cpd18005_d0" name="Red_chlorophyll_catabolite_d0" compartment="d0" charge="-1" boundaryCondition="false"/>
<species id="cpd18004_d0" name="Pheophorbide_a_d0" compartment="d0" charge="-2" boundaryCondition="false"/>
<species id="cpd01495_c0" name="Dehydroalanine_c0" compartment="c0" charge="0" boundaryCondition="false"/>
<species id="cpd17404_c0" name="2-3-Methylthiopropylmalic_acid_c0" compartment="c0" charge="-2" boundaryCondition="false"/>
<species id="cpd17405_c0" name="3-3-Methylthiopropylmalic_acid_c0" compartment="c0" charge="-2" boundaryCondition="false"/>
<species id="cpd17404_d0" name="2-3-Methylthiopropylmalic_acid_d0" compartment="d0" charge="-2" boundaryCondition="false"/>
<species id="cpd17405_d0" name="3-3-Methylthiopropylmalic_acid_d0" compartment="d0" charge="-2" boundaryCondition="false"/>
<species id="cpd17412_c0" name="2-5-Methylthiopentylmalic_acid_c0" compartment="c0" charge="-2" boundaryCondition="false"/>
<species id="cpd17413_c0" name="3-5-Methylthiopentylmalic_acid_c0" compartment="c0" charge="-2" boundaryCondition="false"/>
<species id="cpd17412_d0" name="2-5-Methylthiopentylmalic_acid_d0" compartment="d0" charge="-2" boundaryCondition="false"/>
<species id="cpd17413_d0" name="3-5-Methylthiopentylmalic_acid_d0" compartment="d0" charge="-2" boundaryCondition="false"/>
<species id="cpd03845_c0" name="beta-Cellobiose_c0" compartment="c0" charge="0" boundaryCondition="false"/>
<species id="cpd00665_c0" name="alpha-Maltose_c0" compartment="c0" charge="0" boundaryCondition="false"/>
<species id="cpd19047_c0" name="S-2-Acetolactate_c0" compartment="c0" charge="-1" boundaryCondition="false"/>
<species id="cpd19047_d0" name="S-2-Acetolactate_d0" compartment="d0" charge="-1" boundaryCondition="false"/>
<species id="cpd00353_c0" name="1R_2S-1-Hydroxypropane-1_2_3-tricarboxylate_c0" compartment="c0" charge="-3" boundaryCondition="false"/>
<species id="cpd00353_m0" name="1R_2S-1-Hydroxypropane-1_2_3-tricarboxylate_m0" compartment="m0" charge="-3" boundaryCondition="false"/>
<species id="cpd00036_x0" name="Succinate_x0" compartment="x0" charge="-2" boundaryCondition="false"/>
<species id="cpd00353_x0" name="1R_2S-1-Hydroxypropane-1_2_3-tricarboxylate_x0" compartment="x0" charge="-3" boundaryCondition="false"/>
<species id="cpd00288_c0" name="D-Glucosamine_6-phosphate_c0" compartment="c0" charge="-1" boundaryCondition="false"/>
<species id="cpd30321_c0" name="beta-D-Fructose_c0" compartment="c0" charge="0" boundaryCondition="false"/>
<species id="cpd30321_d0" name="beta-D-Fructose_d0" compartment="d0" charge="0" boundaryCondition="false"/>
<species id="cpd00076_d0" name="Sucrose_d0" compartment="d0" charge="0" boundaryCondition="false"/>
<species id="cpd19001_d0" name="alpha-D-Glucose_d0" compartment="d0" charge="0" boundaryCondition="false"/>
<species id="cpd30321_m0" name="beta-D-Fructose_m0" compartment="m0" charge="0" boundaryCondition="false"/>
<species id="cpd00076_m0" name="Sucrose_m0" compartment="m0" charge="0" boundaryCondition="false"/>
<species id="cpd19001_m0" name="alpha-D-Glucose_m0" compartment="m0" charge="0" boundaryCondition="false"/>
<species id="cpd30321_n0" name="beta-D-Fructose_n0" compartment="n0" charge="0" boundaryCondition="false"/>
<species id="cpd00076_n0" name="Sucrose_n0" compartment="n0" charge="0" boundaryCondition="false"/>
<species id="cpd19001_n0" name="alpha-D-Glucose_n0" compartment="n0" charge="0" boundaryCondition="false"/>
<species id="cpd19036_c0" name="beta-D-Fructose_1_6-bisphosphate_c0" compartment="c0" charge="-4" boundaryCondition="false"/>
<species id="cpd19036_d0" name="beta-D-Fructose_1_6-bisphosphate_d0" compartment="d0" charge="-4" boundaryCondition="false"/>
<species id="cpd19036_m0" name="beta-D-Fructose_1_6-bisphosphate_m0" compartment="m0" charge="-4" boundaryCondition="false"/>
<species id="cpd16443_c0" name="beta-D-Ribofuranose_c0" compartment="c0" charge="0" boundaryCondition="false"/>
<species id="cpd00724_c0" name="alpha-D-Galactose_c0" compartment="c0" charge="0" boundaryCondition="false"/>
<species id="cpd00348_m0" name="alpha-D-Galactose_1-phosphate_m0" compartment="m0" charge="-2" boundaryCondition="false"/>
<species id="cpd00724_m0" name="alpha-D-Galactose_m0" compartment="m0" charge="0" boundaryCondition="false"/>
<species id="cpd01171_c0" name="Galactitol_c0" compartment="c0" charge="0" boundaryCondition="false"/>
<species id="cpd00709_c0" name="beta-D-Galactose_c0" compartment="c0" charge="0" boundaryCondition="false"/>
<species id="cpd01171_d0" name="Galactitol_d0" compartment="d0" charge="0" boundaryCondition="false"/>
<species id="cpd00709_d0" name="beta-D-Galactose_d0" compartment="d0" charge="0" boundaryCondition="false"/>
<species id="cpd03198_c0" name="Melibiose_c0" compartment="c0" charge="0" boundaryCondition="false"/>
<species id="cpd03198_w0" name="Melibiose_w0" compartment="w0" charge="0" boundaryCondition="false"/>
<species id="cpd00724_w0" name="alpha-D-Galactose_w0" compartment="w0" charge="0" boundaryCondition="false"/>
<species id="cpd00190_w0" name="beta-D-Glucose_w0" compartment="w0" charge="0" boundaryCondition="false"/>
<species id="cpd05264_c0" name="beta-D-Glucopyranuronic_acid_c0" compartment="c0" charge="-1" boundaryCondition="false"/>
<species id="cpd00128_w0" name="Adenine_w0" compartment="w0" charge="0" boundaryCondition="false"/>
<species id="cpd00182_w0" name="Adenosine_w0" compartment="w0" charge="0" boundaryCondition="false"/>
<species id="cpd16443_w0" name="beta-D-Ribofuranose_w0" compartment="w0" charge="0" boundaryCondition="false"/>
<species id="cpd02016_c0" name="Nicotinamide-beta-riboside_c0" compartment="c0" charge="1" boundaryCondition="false"/>
<species id="cpd00133_w0" name="Nicotinamide_w0" compartment="w0" charge="0" boundaryCondition="false"/>
<species id="cpd02016_w0" name="Nicotinamide-beta-riboside_w0" compartment="w0" charge="1" boundaryCondition="false"/>
<species id="cpd19019_c0" name="L-Cystathionine_c0" compartment="c0" charge="0" boundaryCondition="false"/>
<species id="cpd19019_d0" name="L-Cystathionine_d0" compartment="d0" charge="0" boundaryCondition="false"/>
<species id="cpd01487_c0" name="Xylose_c0" compartment="c0" charge="0" boundaryCondition="false"/>
<species id="cpd01422_c0" name="beta-D-Xylose_c0" compartment="c0" charge="0" boundaryCondition="false"/>
<species id="cpd02428_c0" name="beta-L-Arabinose_1-phosphate_c0" compartment="c0" charge="-2" boundaryCondition="false"/>
<species id="cpd01698_c0" name="alpha-L-Arabinose_c0" compartment="c0" charge="0" boundaryCondition="false"/>
<species id="cpd00246_c0" name="Inosine_c0" compartment="c0" charge="0" boundaryCondition="false"/>
<species id="cpd00246_w0" name="Inosine_w0" compartment="w0" charge="0" boundaryCondition="false"/>
<species id="cpd00226_w0" name="Hypoxanthine_w0" compartment="w0" charge="0" boundaryCondition="false"/>
<species id="cpd19006_m0" name="alpha-D-Glucose_6-phosphate_m0" compartment="m0" charge="-2" boundaryCondition="false"/>
<species id="cpd00353_d0" name="1R_2S-1-Hydroxypropane-1_2_3-tricarboxylate_d0" compartment="d0" charge="-3" boundaryCondition="false"/>
<species id="cpd01217_c0" name="Xanthosine_c0" compartment="c0" charge="0" boundaryCondition="false"/>
<species id="cpd19020_c0" name="S-Allantoin_c0" compartment="c0" charge="-1" boundaryCondition="false"/>
<species id="cpd00388_c0" name="Allantoate_c0" compartment="c0" charge="-1" boundaryCondition="false"/>
<species id="cpd00503_c0" name="beta-D-Fructose_2_6-bisphosphate_c0" compartment="c0" charge="-4" boundaryCondition="false"/>
<species id="cpd00026_m0" name="UDP-glucose_m0" compartment="m0" charge="-2" boundaryCondition="false"/>
<species id="cpd00026_n0" name="UDP-glucose_n0" compartment="n0" charge="-2" boundaryCondition="false"/>
<species id="cpd19006_n0" name="alpha-D-Glucose_6-phosphate_n0" compartment="n0" charge="-2" boundaryCondition="false"/>
<species id="cpd00026_x0" name="UDP-glucose_x0" compartment="x0" charge="-2" boundaryCondition="false"/>
<species id="cpd19006_x0" name="alpha-D-Glucose_6-phosphate_x0" compartment="x0" charge="-2" boundaryCondition="false"/>
<species id="cpd00822_c0" name="O-Succinyl-L-homoserine_c0" compartment="c0" charge="-1" boundaryCondition="false"/>
<species id="cpd19035_m0" name="beta-D-Fructose_6-phosphate_m0" compartment="m0" charge="-2" boundaryCondition="false"/>
<species id="cpd00208_c0" name="Lactose_c0" compartment="c0" charge="0" boundaryCondition="false"/>
<species id="cpd14968_c0" name="22R_23R-22_23-Dihydroxycampesterol_c0" compartment="c0" charge="0" boundaryCondition="false"/>
<species id="cpd14969_c0" name="22R_23R-22_23-Dihydroxy-campest-4-en-3-one_c0" compartment="c0" charge="0" boundaryCondition="false"/>
<species id="cpd17848_c0" name="cyclo-Dopa_5-O-glucoside_c0" compartment="c0" charge="-1" boundaryCondition="false"/>
<species id="cpd05447_c0" name="Betanin_c0" compartment="c0" charge="-2" boundaryCondition="false"/>
<species id="cpd05445_c0" name="Betalamic_acid_c0" compartment="c0" charge="-2" boundaryCondition="false"/>
<species id="cpd05446_c0" name="Betanidin_c0" compartment="c0" charge="-3" boundaryCondition="false"/>
<species id="cpd05472_c0" name="Portulacaxanthin_II_c0" compartment="c0" charge="-2" boundaryCondition="false"/>
<species id="cpd05450_c0" name="Dopaxanthin_c0" compartment="c0" charge="-2" boundaryCondition="false"/>
<species id="cpd05464_c0" name="Miraxanthin-V_c0" compartment="c0" charge="-1" boundaryCondition="false"/>
<species id="cpd02357_c0" name="Dopamine_c0" compartment="c0" charge="1" boundaryCondition="false"/>
<species id="cpd00521_c0" name="4_6-Dideoxy-4-oxo-dTDP-D-glucose_c0" compartment="c0" charge="-2" boundaryCondition="false"/>
<species id="cpd02113_c0" name="dTDP-6-deoxy-L-mannose_c0" compartment="c0" charge="-2" boundaryCondition="false"/>
<species id="cpd19365_c0" name="UDP-L-arabinofuranose_c0" compartment="c0" charge="-2" boundaryCondition="false"/>
<species id="cpd19365_g0" name="UDP-L-arabinofuranose_g0" compartment="g0" charge="-2" boundaryCondition="false"/>
<species id="cpd03149_c0" name="Chlorophyll_b_c0" compartment="c0" charge="0" boundaryCondition="false"/>
<species id="cpd03149_d0" name="Chlorophyll_b_d0" compartment="d0" charge="0" boundaryCondition="false"/>
<species id="cpd19421_c0" name="71-Hydroxychlorophyll_a_c0" compartment="c0" charge="-1" boundaryCondition="false"/>
<species id="cpd19421_d0" name="71-Hydroxychlorophyll_a_d0" compartment="d0" charge="-1" boundaryCondition="false"/>
<species id="cpd00118_x0" name="Putrescine_x0" compartment="x0" charge="2" boundaryCondition="false"/>
<species id="cpd02590_c0" name="all-trans-Heptaprenyl_diphosphate_c0" compartment="c0" charge="-2" boundaryCondition="false"/>
<species id="cpd02590_d0" name="all-trans-Heptaprenyl_diphosphate_d0" compartment="d0" charge="-2" boundaryCondition="false"/>
<species id="cpd02590_m0" name="all-trans-Heptaprenyl_diphosphate_m0" compartment="m0" charge="-2" boundaryCondition="false"/>
<species id="cpd02590_r0" name="all-trans-Heptaprenyl_diphosphate_r0" compartment="r0" charge="-2" boundaryCondition="false"/>
<species id="cpd00283_r0" name="Geranyl_diphosphate_r0" compartment="r0" charge="-2" boundaryCondition="false"/>
<species id="cpd02172_r0" name="all-trans-Nonaprenyl_diphosphate_r0" compartment="r0" charge="-2" boundaryCondition="false"/>
<species id="cpd20131_c0" name="Selenodiglutathione_c0" compartment="c0" charge="-1" boundaryCondition="false"/>
<species id="cpd03387_c0" name="Selenite_c0" compartment="c0" charge="0" boundaryCondition="false"/>
<species id="cpd19486_c0" name="16-Hydroxypalmitate_c0" compartment="c0" charge="-1" boundaryCondition="false"/>
<species id="cpd19486_r0" name="16-Hydroxypalmitate_r0" compartment="r0" charge="-1" boundaryCondition="false"/>
<species id="cpd20873_c0" name="9_10-Epoxy-18-hydroxystearate_c0" compartment="c0" charge="-1" boundaryCondition="false"/>
<species id="cpd20674_c0" name="cis-9_10-Epoxystearic_acid_c0" compartment="c0" charge="-1" boundaryCondition="false"/>
<species id="cpd20873_r0" name="9_10-Epoxy-18-hydroxystearate_r0" compartment="r0" charge="-1" boundaryCondition="false"/>
<species id="cpd20674_r0" name="cis-9_10-Epoxystearic_acid_r0" compartment="r0" charge="-1" boundaryCondition="false"/>
<species id="cpd05200_c0" name="10_16-Dihydroxyhexadecanoic_acid_c0" compartment="c0" charge="-1" boundaryCondition="false"/>
<species id="cpd05229_c0" name="9R_10R-Dihydroxyoctadecanoic_acid_c0" compartment="c0" charge="-1" boundaryCondition="false"/>
<species id="cpd20874_c0" name="9_10_18-Trihydroxystearate_c0" compartment="c0" charge="-1" boundaryCondition="false"/>
<species id="cpd05229_r0" name="9R_10R-Dihydroxyoctadecanoic_acid_r0" compartment="r0" charge="-1" boundaryCondition="false"/>
<species id="cpd20874_r0" name="9_10_18-Trihydroxystearate_r0" compartment="r0" charge="-1" boundaryCondition="false"/>
<species id="cpd01880_c0" name="Indole-3-acetaldehyde_oxime_c0" compartment="c0" charge="0" boundaryCondition="false"/>
<species id="cpd20965_c0" name="N_N-Dihydroxy-L-tryptophan_c0" compartment="c0" charge="-1" boundaryCondition="false"/>
<species id="cpd21010_c0" name="9_15_9-tricis-zeta-Carotene_c0" compartment="c0" charge="0" boundaryCondition="false"/>
<species id="cpd14588_c0" name="9_9-dicis-zeta-Carotene_c0" compartment="c0" charge="0" boundaryCondition="false"/>
<species id="cpd21010_d0" name="9_15_9-tricis-zeta-Carotene_d0" compartment="d0" charge="0" boundaryCondition="false"/>
<species id="cpd14588_d0" name="9_9-dicis-zeta-Carotene_d0" compartment="d0" charge="0" boundaryCondition="false"/>
<species id="cpd21090_c0" name="Adenylated_molybdopterin_c0" compartment="c0" charge="-3" boundaryCondition="false"/>
<species id="cpd03520_c0" name="Molybdopterin_c0" compartment="c0" charge="-3" boundaryCondition="false"/>
<species id="cpd19503_c0" name="Molybdoenzyme_molybdenum_cofactor_c0" compartment="c0" charge="-2" boundaryCondition="false"/>
<species id="cpd11574_c0" name="Molybdate_c0" compartment="c0" charge="0" boundaryCondition="false"/>
<species id="cpd21354_c0" name="trans_trans-Farnesyl_phosphate_c0" compartment="c0" charge="-2" boundaryCondition="false"/>
<species id="cpd00829_c0" name="2-trans_6-trans-Farnesol_c0" compartment="c0" charge="0" boundaryCondition="false"/>
<species id="cpd27127_c0" name="GUANOSINE_DIPHOSPHATE_FUCOSE_c0" compartment="c0" charge="-2" boundaryCondition="false"/>
<species id="cpd28082_c0" name="Reduced-ferredoxins_c0" compartment="c0" charge="-1" boundaryCondition="false"/>
<species id="cpd27757_c0" name="Oxidized-ferredoxins_c0" compartment="c0" charge="0" boundaryCondition="false"/>
<species id="cpd28082_d0" name="Reduced-ferredoxins_d0" compartment="d0" charge="-1" boundaryCondition="false"/>
<species id="cpd27757_d0" name="Oxidized-ferredoxins_d0" compartment="d0" charge="0" boundaryCondition="false"/>
<species id="cpd22416_c0" name="BCAA-dehydrogenase-2MP-DH-lipoyl_c0" compartment="c0" charge="10000000" boundaryCondition="false"/>
<species id="cpd22419_c0" name="BCAA-dehydrogenase-lipoyl_c0" compartment="c0" charge="10000000" boundaryCondition="false"/>
<species id="cpd22416_d0" name="BCAA-dehydrogenase-2MP-DH-lipoyl_d0" compartment="d0" charge="10000000" boundaryCondition="false"/>
<species id="cpd22419_d0" name="BCAA-dehydrogenase-lipoyl_d0" compartment="d0" charge="10000000" boundaryCondition="false"/>
<species id="cpd22416_m0" name="BCAA-dehydrogenase-2MP-DH-lipoyl_m0" compartment="m0" charge="10000000" boundaryCondition="false"/>
<species id="cpd22419_m0" name="BCAA-dehydrogenase-lipoyl_m0" compartment="m0" charge="10000000" boundaryCondition="false"/>
<species id="cpd24737_c0" name="3-demethylubiquinol-9_c0" compartment="c0" charge="0" boundaryCondition="false"/>
<species id="cpd25914_c0" name="ubiquinol9_c0" compartment="c0" charge="0" boundaryCondition="false"/>
<species id="cpd22418_c0" name="BCAA-dehydrogenase-DH-lipoyl_c0" compartment="c0" charge="10000000" boundaryCondition="false"/>
<species id="cpd22418_m0" name="BCAA-dehydrogenase-DH-lipoyl_m0" compartment="m0" charge="10000000" boundaryCondition="false"/>
<species id="cpd27830_c0" name="Palmitoleoyl-ACPs_c0" compartment="c0" charge="10000000" boundaryCondition="false"/>
<species id="cpd22077_c0" name="3-oxo-cis-vaccenoyl-ACPs_c0" compartment="c0" charge="10000000" boundaryCondition="false"/>
<species id="cpd27830_d0" name="Palmitoleoyl-ACPs_d0" compartment="d0" charge="10000000" boundaryCondition="false"/>
<species id="cpd22077_d0" name="3-oxo-cis-vaccenoyl-ACPs_d0" compartment="d0" charge="10000000" boundaryCondition="false"/>
<species id="cpd27628_c0" name="N4-{N-acetyl-beta-D-glucosaminyl-1_2-alpha-D-mannosyl-1_3-N-acetyl-beta-D-glucosaminyl-1_2-alpha-D-mannosyl-1_6-beta-D-mannosyl-1_4-N-acetyl-beta-D-glucosaminyl-1_4-alpha-L-fucosyl-1_3-N-acetyl-beta-D-glucosaminyl}asparagine_c0" compartment="c0" charge="0" boundaryCondition="false"/>
<species id="cpd27627_c0" name="GnGn-GP_c0" compartment="c0" charge="0" boundaryCondition="false"/>
<species id="cpd23744_c0" name="GDP-beta-L-fucose_c0" compartment="c0" charge="-2" boundaryCondition="false"/>
<species id="cpd24353_c0" name="CPD-171_c0" compartment="c0" charge="-1" boundaryCondition="false"/>
<species id="cpd26919_c0" name="DOLICHOLP_c0" compartment="c0" charge="-2" boundaryCondition="false"/>
<species id="cpd27630_c0" name="GnGnX-GP_c0" compartment="c0" charge="0" boundaryCondition="false"/>
<species id="cpd27630_g0" name="GnGnX-GP_g0" compartment="g0" charge="0" boundaryCondition="false"/>
<species id="cpd27627_g0" name="GnGn-GP_g0" compartment="g0" charge="0" boundaryCondition="false"/>
<species id="cpd00191_m0" name="3-Oxopropanoate_m0" compartment="m0" charge="-1" boundaryCondition="false"/>
<species id="cpd00085_m0" name="beta-Alanine_m0" compartment="m0" charge="0" boundaryCondition="false"/>
<species id="cpd01912_c0" name="L-Fucose_1-phosphate_c0" compartment="c0" charge="-2" boundaryCondition="false"/>
<species id="cpd24361_c0" name="CPD-190_c0" compartment="c0" charge="-2" boundaryCondition="false"/>
<species id="cpd03091_c0" name="5-Deoxyadenosine_c0" compartment="c0" charge="0" boundaryCondition="false"/>
<species id="cpd00104_c0" name="Biotin_c0" compartment="c0" charge="-1" boundaryCondition="false"/>
<species id="cpd00060_m0" name="L-Methionine_m0" compartment="m0" charge="0" boundaryCondition="false"/>
<species id="cpd03091_m0" name="5-Deoxyadenosine_m0" compartment="m0" charge="0" boundaryCondition="false"/>
<species id="cpd01311_m0" name="Dethiobiotin_m0" compartment="m0" charge="-1" boundaryCondition="false"/>
<species id="cpd00104_m0" name="Biotin_m0" compartment="m0" charge="-1" boundaryCondition="false"/>
<species id="cpd00760_c0" name="2-Methylbutanoyl-CoA_c0" compartment="c0" charge="-4" boundaryCondition="false"/>
<species id="cpd00760_m0" name="2-Methylbutanoyl-CoA_m0" compartment="m0" charge="-4" boundaryCondition="false"/>
<species id="cpd00508_m0" name="S-3-Methyl-2-oxopentanoic_acid_m0" compartment="m0" charge="-1" boundaryCondition="false"/>
<species id="cpd27763_c0" name="Oxo-glutarate-dehydro-suc-DH-lipoyl_c0" compartment="c0" charge="10000000" boundaryCondition="false"/>
<species id="cpd27765_c0" name="Oxo-glutarate-dehydrogenase-lipoyl_c0" compartment="c0" charge="10000000" boundaryCondition="false"/>
<species id="cpd27763_m0" name="Oxo-glutarate-dehydro-suc-DH-lipoyl_m0" compartment="m0" charge="10000000" boundaryCondition="false"/>
<species id="cpd27765_m0" name="Oxo-glutarate-dehydrogenase-lipoyl_m0" compartment="m0" charge="10000000" boundaryCondition="false"/>
<species id="cpd23281_c0" name="S-3-Hydroxyisobutyric_acid_c0" compartment="c0" charge="-1" boundaryCondition="false"/>
<species id="cpd23280_c0" name="S-3-Hydroxy-2-methylpropionyl-CoA_c0" compartment="c0" charge="-4" boundaryCondition="false"/>
<species id="cpd23281_x0" name="S-3-Hydroxyisobutyric_acid_x0" compartment="x0" charge="-1" boundaryCondition="false"/>
<species id="cpd23280_x0" name="S-3-Hydroxy-2-methylpropionyl-CoA_x0" compartment="x0" charge="-4" boundaryCondition="false"/>
<species id="cpd00863_v0" name="beta-D-Glucose_6-phosphate_v0" compartment="v0" charge="-2" boundaryCondition="false"/>
<species id="cpd01693_v0" name="Sucrose_6-phosphate_v0" compartment="v0" charge="-2" boundaryCondition="false"/>
<species id="cpd30321_v0" name="beta-D-Fructose_v0" compartment="v0" charge="0" boundaryCondition="false"/>
<species id="cpd26755_c0" name="Crotonyl-ACPs_c0" compartment="c0" charge="10000000" boundaryCondition="false"/>
<species id="cpd22445_c0" name="Beta-3-hydroxybutyryl-ACPs_c0" compartment="c0" charge="10000000" boundaryCondition="false"/>
<species id="cpd26755_d0" name="Crotonyl-ACPs_d0" compartment="d0" charge="10000000" boundaryCondition="false"/>
<species id="cpd22445_d0" name="Beta-3-hydroxybutyryl-ACPs_d0" compartment="d0" charge="10000000" boundaryCondition="false"/>
<species id="cpd22021_c0" name="3-Hydroxy-octanoyl-ACPs_c0" compartment="c0" charge="10000000" boundaryCondition="false"/>
<species id="cpd22021_d0" name="3-Hydroxy-octanoyl-ACPs_d0" compartment="d0" charge="10000000" boundaryCondition="false"/>
<species id="cpd28023_c0" name="R-3-Hydroxypalmitoyl-ACPs_c0" compartment="c0" charge="10000000" boundaryCondition="false"/>
<species id="cpd28023_d0" name="R-3-Hydroxypalmitoyl-ACPs_d0" compartment="d0" charge="10000000" boundaryCondition="false"/>
<species id="cpd26869_c0" name="DIOH-ISOVALERATE_c0" compartment="c0" charge="-1" boundaryCondition="false"/>
<species id="cpd26869_d0" name="DIOH-ISOVALERATE_d0" compartment="d0" charge="-1" boundaryCondition="false"/>
<species id="cpd00498_c0" name="2-Aceto-2-hydroxybutanoate_c0" compartment="c0" charge="-1" boundaryCondition="false"/>
<species id="cpd02535_c0" name="2_3-Dihydroxy-3-methylpentanoate_c0" compartment="c0" charge="-1" boundaryCondition="false"/>
<species id="cpd00498_d0" name="2-Aceto-2-hydroxybutanoate_d0" compartment="d0" charge="-1" boundaryCondition="false"/>
<species id="cpd02535_d0" name="2_3-Dihydroxy-3-methylpentanoate_d0" compartment="d0" charge="-1" boundaryCondition="false"/>
<species id="cpd03130_c0" name="trans-Oct-2-enoyl-CoA_c0" compartment="c0" charge="-4" boundaryCondition="false"/>
<species id="cpd01335_c0" name="Octanoyl-CoA_c0" compartment="c0" charge="-4" boundaryCondition="false"/>
<species id="cpd03130_x0" name="trans-Oct-2-enoyl-CoA_x0" compartment="x0" charge="-4" boundaryCondition="false"/>
<species id="cpd01335_x0" name="Octanoyl-CoA_x0" compartment="x0" charge="-4" boundaryCondition="false"/>
<species id="cpd27735_c0" name="Ox-Thioredoxin_c0" compartment="c0" charge="0" boundaryCondition="false"/>
<species id="cpd28060_c0" name="Red-Thioredoxin_c0" compartment="c0" charge="-2" boundaryCondition="false"/>
<species id="cpd05400_c0" name="3-Hexenol_c0" compartment="c0" charge="0" boundaryCondition="false"/>
<species id="cpd15026_c0" name="3-Hexenal_c0" compartment="c0" charge="0" boundaryCondition="false"/>
<species id="cpd05400_d0" name="3-Hexenol_d0" compartment="d0" charge="0" boundaryCondition="false"/>
<species id="cpd15026_d0" name="3-Hexenal_d0" compartment="d0" charge="0" boundaryCondition="false"/>
<species id="cpd23790_c0" name="E-2-pentenol_c0" compartment="c0" charge="0" boundaryCondition="false"/>
<species id="cpd23789_c0" name="E-2-penten-1-al_c0" compartment="c0" charge="0" boundaryCondition="false"/>
<species id="cpd23790_d0" name="E-2-pentenol_d0" compartment="d0" charge="0" boundaryCondition="false"/>
<species id="cpd23789_d0" name="E-2-penten-1-al_d0" compartment="d0" charge="0" boundaryCondition="false"/>
<species id="cpd28229_c0" name="trans-2-hexenol_c0" compartment="c0" charge="0" boundaryCondition="false"/>
<species id="cpd05405_c0" name="E-2-Hexenal_c0" compartment="c0" charge="0" boundaryCondition="false"/>
<species id="cpd28229_d0" name="trans-2-hexenol_d0" compartment="d0" charge="0" boundaryCondition="false"/>
<species id="cpd05405_d0" name="E-2-Hexenal_d0" compartment="d0" charge="0" boundaryCondition="false"/>
<species id="cpd10089_c0" name="Heptanal_c0" compartment="c0" charge="0" boundaryCondition="false"/>
<species id="cpd15608_c0" name="Heptanoic_acid_c0" compartment="c0" charge="-1" boundaryCondition="false"/>
<species id="cpd01399_c0" name="Maltotetraose_c0" compartment="c0" charge="0" boundaryCondition="false"/>
<species id="cpd01262_c0" name="Maltotriose_c0" compartment="c0" charge="0" boundaryCondition="false"/>
<species id="cpd01355_c0" name="beta-Maltose_c0" compartment="c0" charge="0" boundaryCondition="false"/>
<species id="cpd01399_d0" name="Maltotetraose_d0" compartment="d0" charge="0" boundaryCondition="false"/>
<species id="cpd00190_d0" name="beta-D-Glucose_d0" compartment="d0" charge="0" boundaryCondition="false"/>
<species id="cpd01262_d0" name="Maltotriose_d0" compartment="d0" charge="0" boundaryCondition="false"/>
<species id="cpd01355_d0" name="beta-Maltose_d0" compartment="d0" charge="0" boundaryCondition="false"/>
<species id="cpd27666_c0" name="Naringenin_c0" compartment="c0" charge="0" boundaryCondition="false"/>
<species id="cpd27666_n0" name="Naringenin_n0" compartment="n0" charge="0" boundaryCondition="false"/>
<species id="cpd27666_r0" name="Naringenin_r0" compartment="r0" charge="0" boundaryCondition="false"/>
<species id="cpd09793_c0" name="1-Naphthaldehyde_c0" compartment="c0" charge="0" boundaryCondition="false"/>
<species id="cpd09794_c0" name="1-Naphthoic_acid_c0" compartment="c0" charge="-1" boundaryCondition="false"/>
<species id="cpd26784_c0" name="Cytochromes-C-Oxidized_c0" compartment="c0" charge="0" boundaryCondition="false"/>
<species id="cpd26785_c0" name="Cytochromes-C-Reduced_c0" compartment="c0" charge="-1" boundaryCondition="false"/>
<species id="cpd26784_m0" name="Cytochromes-C-Oxidized_m0" compartment="m0" charge="0" boundaryCondition="false"/>
<species id="cpd26785_m0" name="Cytochromes-C-Reduced_m0" compartment="m0" charge="-1" boundaryCondition="false"/>
<species id="cpd00330_m0" name="Dihydrofolate_m0" compartment="m0" charge="-2" boundaryCondition="false"/>
<species id="cpd00683_m0" name="Dihydropteroate_m0" compartment="m0" charge="-1" boundaryCondition="false"/>
<species id="cpd08300_c0" name="dTDP-4-dehydro-6-deoxy-beta-L-mannose_c0" compartment="c0" charge="-2" boundaryCondition="false"/>
<species id="cpd03956_c0" name="Ethylene_c0" compartment="c0" charge="0" boundaryCondition="false"/>
<species id="cpd00909_g0" name="1-Aminocyclopropane-1-carboxylate_g0" compartment="g0" charge="0" boundaryCondition="false"/>
<species id="cpd00059_g0" name="Ascorbate_g0" compartment="g0" charge="-1" boundaryCondition="false"/>
<species id="cpd00335_g0" name="Dehydroascorbate_g0" compartment="g0" charge="-1" boundaryCondition="false"/>
<species id="cpd03956_g0" name="Ethylene_g0" compartment="g0" charge="0" boundaryCondition="false"/>
<species id="cpd00007_g0" name="Oxygen_g0" compartment="g0" charge="0" boundaryCondition="false"/>
<species id="cpd19012_g0" name="Hydrogen_cyanide_g0" compartment="g0" charge="0" boundaryCondition="false"/>
<species id="cpd00909_r0" name="1-Aminocyclopropane-1-carboxylate_r0" compartment="r0" charge="0" boundaryCondition="false"/>
<species id="cpd00059_r0" name="Ascorbate_r0" compartment="r0" charge="-1" boundaryCondition="false"/>
<species id="cpd00335_r0" name="Dehydroascorbate_r0" compartment="r0" charge="-1" boundaryCondition="false"/>
<species id="cpd03956_r0" name="Ethylene_r0" compartment="r0" charge="0" boundaryCondition="false"/>
<species id="cpd19012_r0" name="Hydrogen_cyanide_r0" compartment="r0" charge="0" boundaryCondition="false"/>
<species id="cpd28273_c0" name="Trans-D2-decenoyl-ACPs_c0" compartment="c0" charge="10000000" boundaryCondition="false"/>
<species id="cpd28273_d0" name="Trans-D2-decenoyl-ACPs_d0" compartment="d0" charge="10000000" boundaryCondition="false"/>
<species id="cpd28083_c0" name="Reduced-flavodoxins_c0" compartment="c0" charge="-2" boundaryCondition="false"/>
<species id="cpd27758_c0" name="Oxidized-flavodoxins_c0" compartment="c0" charge="0" boundaryCondition="false"/>
<species id="cpd28083_d0" name="Reduced-flavodoxins_d0" compartment="d0" charge="-2" boundaryCondition="false"/>
<species id="cpd27758_d0" name="Oxidized-flavodoxins_d0" compartment="d0" charge="0" boundaryCondition="false"/>
<species id="cpd27358_c0" name="L-FUCOSE_c0" compartment="c0" charge="0" boundaryCondition="false"/>
<species id="cpd00820_c0" name="L-Galactono-1_4-lactone_c0" compartment="c0" charge="0" boundaryCondition="false"/>
<species id="cpd00059_m0" name="Ascorbate_m0" compartment="m0" charge="-1" boundaryCondition="false"/>
<species id="cpd00820_m0" name="L-Galactono-1_4-lactone_m0" compartment="m0" charge="0" boundaryCondition="false"/>
<species id="cpd28082_m0" name="Reduced-ferredoxins_m0" compartment="m0" charge="-1" boundaryCondition="false"/>
<species id="cpd27757_m0" name="Oxidized-ferredoxins_m0" compartment="m0" charge="0" boundaryCondition="false"/>
<species id="cpd23695_c0" name="tetrahydropteroyl_tri-L-glutamate_c0" compartment="c0" charge="-4" boundaryCondition="false"/>
<species id="cpd02738_c0" name="5-Methyltetrahydropteroyltri-L-glutamate_c0" compartment="c0" charge="-4" boundaryCondition="false"/>
<species id="cpd23695_d0" name="tetrahydropteroyl_tri-L-glutamate_d0" compartment="d0" charge="-4" boundaryCondition="false"/>
<species id="cpd02738_d0" name="5-Methyltetrahydropteroyltri-L-glutamate_d0" compartment="d0" charge="-4" boundaryCondition="false"/>
<species id="cpd09684_c0" name="Tributyrin_c0" compartment="c0" charge="0" boundaryCondition="false"/>
<species id="cpd23712_c0" name="1_2-dibutyrin_c0" compartment="c0" charge="0" boundaryCondition="false"/>
<species id="cpd00211_c0" name="Butanoic_acid_c0" compartment="c0" charge="-1" boundaryCondition="false"/>
<species id="cpd09684_d0" name="Tributyrin_d0" compartment="d0" charge="0" boundaryCondition="false"/>
<species id="cpd23712_d0" name="1_2-dibutyrin_d0" compartment="d0" charge="0" boundaryCondition="false"/>
<species id="cpd00211_d0" name="Butanoic_acid_d0" compartment="d0" charge="-1" boundaryCondition="false"/>
<species id="cpd27437_c0" name="MANNOSE_c0" compartment="c0" charge="0" boundaryCondition="false"/>
<species id="cpd00235_m0" name="D-Mannose_6-phosphate_m0" compartment="m0" charge="-2" boundaryCondition="false"/>
<species id="cpd27437_m0" name="MANNOSE_m0" compartment="m0" charge="0" boundaryCondition="false"/>
<species id="cpd27797_c0" name="PLASTOQUINONE_c0" compartment="c0" charge="0" boundaryCondition="false"/>
<species id="cpd27796_c0" name="PLASTOQUINOL-1_c0" compartment="c0" charge="0" boundaryCondition="false"/>
<species id="cpd27884_c0" name="Plastocyanin-Reduced_c0" compartment="c0" charge="-1" boundaryCondition="false"/>
<species id="cpd27746_c0" name="Oxidized-Plastocyanins_c0" compartment="c0" charge="0" boundaryCondition="false"/>
<species id="cpd27797_d0" name="PLASTOQUINONE_d0" compartment="d0" charge="0" boundaryCondition="false"/>
<species id="cpd27796_d0" name="PLASTOQUINOL-1_d0" compartment="d0" charge="0" boundaryCondition="false"/>
<species id="cpd27884_d0" name="Plastocyanin-Reduced_d0" compartment="d0" charge="-1" boundaryCondition="false"/>
<species id="cpd27746_d0" name="Oxidized-Plastocyanins_d0" compartment="d0" charge="0" boundaryCondition="false"/>
<species id="cpd01680_c0" name="N1-Acetylspermine_c0" compartment="c0" charge="3" boundaryCondition="false"/>
<species id="cpd00470_c0" name="N1-Acetylspermidine_c0" compartment="c0" charge="2" boundaryCondition="false"/>
<species id="cpd01680_x0" name="N1-Acetylspermine_x0" compartment="x0" charge="3" boundaryCondition="false"/>
<species id="cpd00470_x0" name="N1-Acetylspermidine_x0" compartment="x0" charge="2" boundaryCondition="false"/>
<species id="cpd11632_c0" name="hn_c0" compartment="c0" charge="0" boundaryCondition="false"/>
<species id="cpd11632_d0" name="hn_d0" compartment="d0" charge="0" boundaryCondition="false"/>
<species id="cpd00204_c0" name="CO_c0" compartment="c0" charge="1" boundaryCondition="false"/>
<species id="cpd00204_d0" name="CO_d0" compartment="d0" charge="1" boundaryCondition="false"/>
<species id="cpd03091_d0" name="5-Deoxyadenosine_d0" compartment="d0" charge="0" boundaryCondition="false"/>
<species id="cpd00278_c0" name="Indolepyruvate_c0" compartment="c0" charge="-1" boundaryCondition="false"/>
<species id="cpd22899_c0" name="IAA-Gly_c0" compartment="c0" charge="-1" boundaryCondition="false"/>
<species id="cpd00018_n0" name="AMP_n0" compartment="n0" charge="-2" boundaryCondition="false"/>
<species id="cpd22899_n0" name="IAA-Gly_n0" compartment="n0" charge="-1" boundaryCondition="false"/>
<species id="cpd00033_n0" name="Glycine_n0" compartment="n0" charge="0" boundaryCondition="false"/>
<species id="cpd22900_c0" name="IAA-Ile_c0" compartment="c0" charge="-1" boundaryCondition="false"/>
<species id="cpd22901_c0" name="IAA-Met_c0" compartment="c0" charge="-1" boundaryCondition="false"/>
<species id="cpd00060_n0" name="L-Methionine_n0" compartment="n0" charge="0" boundaryCondition="false"/>
<species id="cpd22901_n0" name="IAA-Met_n0" compartment="n0" charge="-1" boundaryCondition="false"/>
<species id="cpd22902_c0" name="IAA-Tyr_c0" compartment="c0" charge="-1" boundaryCondition="false"/>
<species id="cpd00069_n0" name="L-Tyrosine_n0" compartment="n0" charge="0" boundaryCondition="false"/>
<species id="cpd22902_n0" name="IAA-Tyr_n0" compartment="n0" charge="-1" boundaryCondition="false"/>
<species id="cpd22903_c0" name="IAA-Trp_c0" compartment="c0" charge="-1" boundaryCondition="false"/>
<species id="cpd22903_n0" name="IAA-Trp_n0" compartment="n0" charge="-1" boundaryCondition="false"/>
<species id="cpd00065_n0" name="L-Tryptophan_n0" compartment="n0" charge="0" boundaryCondition="false"/>
<species id="cpd22904_c0" name="IAA-Pro_c0" compartment="c0" charge="-1" boundaryCondition="false"/>
<species id="cpd19962_c0" name="--Jasmonoyl-L-isoleucine_c0" compartment="c0" charge="-1" boundaryCondition="false"/>
<species id="cpd05399_c0" name="--Jasmonic_acid_c0" compartment="c0" charge="-1" boundaryCondition="false"/>
<species id="cpd20869_c0" name="18-Hydroxyoleate_c0" compartment="c0" charge="-1" boundaryCondition="false"/>
<species id="cpd20869_r0" name="18-Hydroxyoleate_r0" compartment="r0" charge="-1" boundaryCondition="false"/>
<species id="cpd00501_c0" name="beta-D-Glucose_1-phosphate_c0" compartment="c0" charge="-2" boundaryCondition="false"/>
<species id="cpd22979_c0" name="OPC8-trans-2-enoyl-CoA_c0" compartment="c0" charge="-4" boundaryCondition="false"/>
<species id="cpd22979_x0" name="OPC8-trans-2-enoyl-CoA_x0" compartment="x0" charge="-4" boundaryCondition="false"/>
<species id="cpd22980_c0" name="OPC8-3-hydroxyacyl-CoA_c0" compartment="c0" charge="-4" boundaryCondition="false"/>
<species id="cpd22980_x0" name="OPC8-3-hydroxyacyl-CoA_x0" compartment="x0" charge="-4" boundaryCondition="false"/>
<species id="cpd22981_c0" name="OPC8-3-ketoacyl-CoA_c0" compartment="c0" charge="-4" boundaryCondition="false"/>
<species id="cpd22981_x0" name="OPC8-3-ketoacyl-CoA_x0" compartment="x0" charge="-4" boundaryCondition="false"/>
<species id="cpd15047_c0" name="OPC6-CoA_c0" compartment="c0" charge="-4" boundaryCondition="false"/>
<species id="cpd22981_m0" name="OPC8-3-ketoacyl-CoA_m0" compartment="m0" charge="-4" boundaryCondition="false"/>
<species id="cpd15047_m0" name="OPC6-CoA_m0" compartment="m0" charge="-4" boundaryCondition="false"/>
<species id="cpd15047_x0" name="OPC6-CoA_x0" compartment="x0" charge="-4" boundaryCondition="false"/>
<species id="cpd15051_c0" name="OPC4-CoA_c0" compartment="c0" charge="-4" boundaryCondition="false"/>
<species id="cpd22984_c0" name="OPC6-3-ketoacyl-CoA_c0" compartment="c0" charge="-4" boundaryCondition="false"/>
<species id="cpd15051_m0" name="OPC4-CoA_m0" compartment="m0" charge="-4" boundaryCondition="false"/>
<species id="cpd22984_m0" name="OPC6-3-ketoacyl-CoA_m0" compartment="m0" charge="-4" boundaryCondition="false"/>
<species id="cpd15051_x0" name="OPC4-CoA_x0" compartment="x0" charge="-4" boundaryCondition="false"/>
<species id="cpd22984_x0" name="OPC6-3-ketoacyl-CoA_x0" compartment="x0" charge="-4" boundaryCondition="false"/>
<species id="cpd22988_c0" name="jasmonoyl-CoA_c0" compartment="c0" charge="-4" boundaryCondition="false"/>
<species id="cpd22987_c0" name="OPC4-3-ketoacyl-CoA_c0" compartment="c0" charge="-4" boundaryCondition="false"/>
<species id="cpd22988_m0" name="jasmonoyl-CoA_m0" compartment="m0" charge="-4" boundaryCondition="false"/>
<species id="cpd22987_m0" name="OPC4-3-ketoacyl-CoA_m0" compartment="m0" charge="-4" boundaryCondition="false"/>
<species id="cpd22988_x0" name="jasmonoyl-CoA_x0" compartment="x0" charge="-4" boundaryCondition="false"/>
<species id="cpd22987_x0" name="OPC4-3-ketoacyl-CoA_x0" compartment="x0" charge="-4" boundaryCondition="false"/>
<species id="cpd22983_c0" name="OPC6-3-hydroxyacyl-CoA_c0" compartment="c0" charge="-4" boundaryCondition="false"/>
<species id="cpd22983_x0" name="OPC6-3-hydroxyacyl-CoA_x0" compartment="x0" charge="-4" boundaryCondition="false"/>
<species id="cpd22986_c0" name="OPC4-3-hydroxyacyl-CoA_c0" compartment="c0" charge="-4" boundaryCondition="false"/>
<species id="cpd22986_x0" name="OPC4-3-hydroxyacyl-CoA_x0" compartment="x0" charge="-4" boundaryCondition="false"/>
<species id="cpd22982_c0" name="OPC6-trans-2-enoyl-CoA_c0" compartment="c0" charge="-4" boundaryCondition="false"/>
<species id="cpd22982_x0" name="OPC6-trans-2-enoyl-CoA_x0" compartment="x0" charge="-4" boundaryCondition="false"/>
<species id="cpd22985_c0" name="OPC4-trans-2-enoyl-CoA_c0" compartment="c0" charge="-4" boundaryCondition="false"/>
<species id="cpd22985_x0" name="OPC4-trans-2-enoyl-CoA_x0" compartment="x0" charge="-4" boundaryCondition="false"/>
<species id="cpd23048_c0" name="5-hydroxyindole_thiazolidine_carboxylate_c0" compartment="c0" charge="0" boundaryCondition="false"/>
<species id="cpd03345_c0" name="5-Hydroxyindoleacetaldehyde_c0" compartment="c0" charge="0" boundaryCondition="false"/>
<species id="cpd23083_c0" name="7_8-dihydromonapterin_c0" compartment="c0" charge="0" boundaryCondition="false"/>
<species id="cpd00881_r0" name="Caffeate_r0" compartment="r0" charge="-1" boundaryCondition="false"/>
<species id="cpd00023_n0" name="L-Glutamate_n0" compartment="n0" charge="-1" boundaryCondition="false"/>
<species id="cpd00016_n0" name="Pyridoxal_phosphate_n0" compartment="n0" charge="-2" boundaryCondition="false"/>
<species id="cpd00053_n0" name="L-Glutamine_n0" compartment="n0" charge="0" boundaryCondition="false"/>
<species id="cpd00102_w0" name="D-Glyceraldehyde_3-phosphate_w0" compartment="w0" charge="-2" boundaryCondition="false"/>
<species id="cpd00023_w0" name="L-Glutamate_w0" compartment="w0" charge="-1" boundaryCondition="false"/>
<species id="cpd00101_w0" name="D-Ribose_5-phosphate_w0" compartment="w0" charge="-2" boundaryCondition="false"/>
<species id="cpd00016_w0" name="Pyridoxal_phosphate_w0" compartment="w0" charge="-2" boundaryCondition="false"/>
<species id="cpd00053_w0" name="L-Glutamine_w0" compartment="w0" charge="0" boundaryCondition="false"/>
<species id="cpd23377_c0" name="9-cis-neurosporene_c0" compartment="c0" charge="0" boundaryCondition="false"/>
<species id="cpd21005_c0" name="7_9_9-tricis-Neurosporene_c0" compartment="c0" charge="0" boundaryCondition="false"/>
<species id="cpd23377_d0" name="9-cis-neurosporene_d0" compartment="d0" charge="0" boundaryCondition="false"/>
<species id="cpd21005_d0" name="7_9_9-tricis-Neurosporene_d0" compartment="d0" charge="0" boundaryCondition="false"/>
<species id="cpd23378_c0" name="7_9-cis-lycopene_c0" compartment="c0" charge="0" boundaryCondition="false"/>
<species id="cpd23378_d0" name="7_9-cis-lycopene_d0" compartment="d0" charge="0" boundaryCondition="false"/>
<species id="cpd17833_c0" name="7-Oxateasterone_c0" compartment="c0" charge="0" boundaryCondition="false"/>
<species id="cpd14527_c0" name="Teasterone_c0" compartment="c0" charge="0" boundaryCondition="false"/>
<species id="cpd17835_c0" name="7-Oxatyphasterol_c0" compartment="c0" charge="0" boundaryCondition="false"/>
<species id="cpd25885_c0" name="2-methoxy-6-all_trans-nonaprenyl-2-methoxy-1_4-benzoquinol_c0" compartment="c0" charge="0" boundaryCondition="false"/>
<species id="cpd25887_c0" name="2-nonaprenyl-3-methyl-6-methoxy-1_4-benzoquinol_c0" compartment="c0" charge="0" boundaryCondition="false"/>
<species id="cpd25897_c0" name="3-3_7_11_15_19_23-nonamethyltetracosa-2_6_10_14_18_22-hexaenyl_-4-hydroxy-5-methoxy-benzoic_acid_c0" compartment="c0" charge="-1" boundaryCondition="false"/>
<species id="cpd25895_c0" name="3_4-dihydroxy-5-all-trans-nonaprenylbenzoate_c0" compartment="c0" charge="-1" boundaryCondition="false"/>
<species id="cpd19013_c0" name="NH4_c0" compartment="c0" charge="1" boundaryCondition="false"/>
<species id="cpd23612_c0" name="4alpha-methyl-5alpha-cholesta-8_14_24-trien-3beta-ol_c0" compartment="c0" charge="0" boundaryCondition="false"/>
<species id="cpd23611_c0" name="29-norlanosterol_c0" compartment="c0" charge="0" boundaryCondition="false"/>
<species id="cpd23612_r0" name="4alpha-methyl-5alpha-cholesta-8_14_24-trien-3beta-ol_r0" compartment="r0" charge="0" boundaryCondition="false"/>
<species id="cpd23611_r0" name="29-norlanosterol_r0" compartment="r0" charge="0" boundaryCondition="false"/>
<species id="cpd03035_c0" name="4alpha-Methylzymosterol_c0" compartment="c0" charge="0" boundaryCondition="false"/>
<species id="cpd23614_c0" name="24-dehydrolophenol_c0" compartment="c0" charge="0" boundaryCondition="false"/>
<species id="cpd23709_c0" name="Z-3-indoleacetaldoxime_c0" compartment="c0" charge="0" boundaryCondition="false"/>
<species id="cpd01607_c0" name="L-Rhamnofuranose_c0" compartment="c0" charge="0" boundaryCondition="false"/>
<species id="cpd27379_c0" name="L-rhamnose_c0" compartment="c0" charge="0" boundaryCondition="false"/>
<species id="cpd21011_c0" name="15_9-dicis-Phytofluene_c0" compartment="c0" charge="0" boundaryCondition="false"/>
<species id="cpd21011_d0" name="15_9-dicis-Phytofluene_d0" compartment="d0" charge="0" boundaryCondition="false"/>
<species id="cpd00371_c0" name="Propanal_c0" compartment="c0" charge="0" boundaryCondition="false"/>
<species id="cpd00371_d0" name="Propanal_d0" compartment="d0" charge="0" boundaryCondition="false"/>
<species id="cpd01011_c0" name="Butanal_c0" compartment="c0" charge="0" boundaryCondition="false"/>
<species id="cpd24799_c0" name="Z-but-2-enal_c0" compartment="c0" charge="0" boundaryCondition="false"/>
<species id="cpd01011_d0" name="Butanal_d0" compartment="d0" charge="0" boundaryCondition="false"/>
<species id="cpd24799_d0" name="Z-but-2-enal_d0" compartment="d0" charge="0" boundaryCondition="false"/>
<species id="cpd25459_c0" name="1-buten-3-one_c0" compartment="c0" charge="0" boundaryCondition="false"/>
<species id="cpd01834_c0" name="Methyl_ethyl_ketone_c0" compartment="c0" charge="0" boundaryCondition="false"/>
<species id="cpd25459_d0" name="1-buten-3-one_d0" compartment="d0" charge="0" boundaryCondition="false"/>
<species id="cpd01834_d0" name="Methyl_ethyl_ketone_d0" compartment="d0" charge="0" boundaryCondition="false"/>
<species id="cpd23783_c0" name="1-pentan-3-one_c0" compartment="c0" charge="0" boundaryCondition="false"/>
<species id="cpd23782_c0" name="1-penten-3-one_c0" compartment="c0" charge="0" boundaryCondition="false"/>
<species id="cpd23783_d0" name="1-pentan-3-one_d0" compartment="d0" charge="0" boundaryCondition="false"/>
<species id="cpd23782_d0" name="1-penten-3-one_d0" compartment="d0" charge="0" boundaryCondition="false"/>
<species id="cpd23784_c0" name="E-2-hexen-4-one_c0" compartment="c0" charge="0" boundaryCondition="false"/>
<species id="cpd23785_c0" name="3-hexanone_c0" compartment="c0" charge="0" boundaryCondition="false"/>
<species id="cpd23784_d0" name="E-2-hexen-4-one_d0" compartment="d0" charge="0" boundaryCondition="false"/>
<species id="cpd23785_d0" name="3-hexanone_d0" compartment="d0" charge="0" boundaryCondition="false"/>
<species id="cpd21746_c0" name="1_2-9Z_12Z_15Z-octadecatrienoyl-sn-glycero-3-phosphocholine_c0" compartment="c0" charge="0" boundaryCondition="false"/>
<species id="cpd25040_c0" name="1-18_3-2-18_2-phosphatidylcholine_c0" compartment="c0" charge="0" boundaryCondition="false"/>
<species id="cpd21746_d0" name="1_2-9Z_12Z_15Z-octadecatrienoyl-sn-glycero-3-phosphocholine_d0" compartment="d0" charge="0" boundaryCondition="false"/>
<species id="cpd25040_d0" name="1-18_3-2-18_2-phosphatidylcholine_d0" compartment="d0" charge="0" boundaryCondition="false"/>
<species id="cpd21746_r0" name="1_2-9Z_12Z_15Z-octadecatrienoyl-sn-glycero-3-phosphocholine_r0" compartment="r0" charge="0" boundaryCondition="false"/>
<species id="cpd25040_r0" name="1-18_3-2-18_2-phosphatidylcholine_r0" compartment="r0" charge="0" boundaryCondition="false"/>
<species id="cpd25043_c0" name="1-9Z_12Z-octadecadienoyl-2-9Z_12Z_15Z-octadecatrienoyl-sn-glycero-3-phosphocholine_c0" compartment="c0" charge="0" boundaryCondition="false"/>
<species id="cpd25043_d0" name="1-9Z_12Z-octadecadienoyl-2-9Z_12Z_15Z-octadecatrienoyl-sn-glycero-3-phosphocholine_d0" compartment="d0" charge="0" boundaryCondition="false"/>
<species id="cpd25043_r0" name="1-9Z_12Z-octadecadienoyl-2-9Z_12Z_15Z-octadecatrienoyl-sn-glycero-3-phosphocholine_r0" compartment="r0" charge="0" boundaryCondition="false"/>
<species id="cpd24366_c0" name="1_2-9Z-octadecenoyl-sn-glycero-3-phosphocholine_c0" compartment="c0" charge="0" boundaryCondition="false"/>
<species id="cpd25038_c0" name="1-18_2-2-18_1-phosphatidylcholine_c0" compartment="c0" charge="0" boundaryCondition="false"/>
<species id="cpd24366_r0" name="1_2-9Z-octadecenoyl-sn-glycero-3-phosphocholine_r0" compartment="r0" charge="0" boundaryCondition="false"/>
<species id="cpd25038_r0" name="1-18_2-2-18_1-phosphatidylcholine_r0" compartment="r0" charge="0" boundaryCondition="false"/>
<species id="cpd25041_c0" name="1-9Z-octadecenoyl-2-9Z_12Z-octadecadienoyl-sn-glycero-3-phosphocholine_c0" compartment="c0" charge="0" boundaryCondition="false"/>
<species id="cpd25041_r0" name="1-9Z-octadecenoyl-2-9Z_12Z-octadecadienoyl-sn-glycero-3-phosphocholine_r0" compartment="r0" charge="0" boundaryCondition="false"/>
<species id="cpd24367_c0" name="1_2-9Z_12Z-octadecadienoyl-sn-glycero-3-phosphocholine_c0" compartment="c0" charge="0" boundaryCondition="false"/>
<species id="cpd24367_r0" name="1_2-9Z_12Z-octadecadienoyl-sn-glycero-3-phosphocholine_r0" compartment="r0" charge="0" boundaryCondition="false"/>
<species id="cpd24367_d0" name="1_2-9Z_12Z-octadecadienoyl-sn-glycero-3-phosphocholine_d0" compartment="d0" charge="0" boundaryCondition="false"/>
<species id="cpd25039_c0" name="1-18_3-2-18_1-phosphatidylcholine_c0" compartment="c0" charge="0" boundaryCondition="false"/>
<species id="cpd25039_d0" name="1-18_3-2-18_1-phosphatidylcholine_d0" compartment="d0" charge="0" boundaryCondition="false"/>
<species id="cpd25038_d0" name="1-18_2-2-18_1-phosphatidylcholine_d0" compartment="d0" charge="0" boundaryCondition="false"/>
<species id="cpd25039_r0" name="1-18_3-2-18_1-phosphatidylcholine_r0" compartment="r0" charge="0" boundaryCondition="false"/>
<species id="cpd25042_c0" name="1-9Z-octadecenoyl-2-9Z_12Z_15Z-octadecatrienoyl-sn-glycero-3-phosphocholine_c0" compartment="c0" charge="0" boundaryCondition="false"/>
<species id="cpd25042_d0" name="1-9Z-octadecenoyl-2-9Z_12Z_15Z-octadecatrienoyl-sn-glycero-3-phosphocholine_d0" compartment="d0" charge="0" boundaryCondition="false"/>
<species id="cpd25041_d0" name="1-9Z-octadecenoyl-2-9Z_12Z-octadecadienoyl-sn-glycero-3-phosphocholine_d0" compartment="d0" charge="0" boundaryCondition="false"/>
<species id="cpd25042_r0" name="1-9Z-octadecenoyl-2-9Z_12Z_15Z-octadecatrienoyl-sn-glycero-3-phosphocholine_r0" compartment="r0" charge="0" boundaryCondition="false"/>
<species id="cpd25067_c0" name="1-16_0-2-18_2-phosphatidylcholine_c0" compartment="c0" charge="0" boundaryCondition="false"/>
<species id="cpd09688_c0" name="1-Hexadecanoyl-2-9Z-octadecenoyl-sn-glycero-3-phosphocholine_c0" compartment="c0" charge="0" boundaryCondition="false"/>
<species id="cpd25067_r0" name="1-16_0-2-18_2-phosphatidylcholine_r0" compartment="r0" charge="0" boundaryCondition="false"/>
<species id="cpd09688_r0" name="1-Hexadecanoyl-2-9Z-octadecenoyl-sn-glycero-3-phosphocholine_r0" compartment="r0" charge="0" boundaryCondition="false"/>
<species id="cpd25068_c0" name="1-16_0-2-18_3-phosphatidylcholine_c0" compartment="c0" charge="0" boundaryCondition="false"/>
<species id="cpd25067_d0" name="1-16_0-2-18_2-phosphatidylcholine_d0" compartment="d0" charge="0" boundaryCondition="false"/>
<species id="cpd25068_d0" name="1-16_0-2-18_3-phosphatidylcholine_d0" compartment="d0" charge="0" boundaryCondition="false"/>
<species id="cpd25068_r0" name="1-16_0-2-18_3-phosphatidylcholine_r0" compartment="r0" charge="0" boundaryCondition="false"/>
<species id="cpd28011_c0" name="Pyruvate-dehydrogenase-acetylDHlipoyl_c0" compartment="c0" charge="-1" boundaryCondition="false"/>
<species id="cpd28013_c0" name="Pyruvate-dehydrogenase-lipoate_c0" compartment="c0" charge="0" boundaryCondition="false"/>
<species id="cpd28011_d0" name="Pyruvate-dehydrogenase-acetylDHlipoyl_d0" compartment="d0" charge="-1" boundaryCondition="false"/>
<species id="cpd28013_d0" name="Pyruvate-dehydrogenase-lipoate_d0" compartment="d0" charge="0" boundaryCondition="false"/>
<species id="cpd28011_m0" name="Pyruvate-dehydrogenase-acetylDHlipoyl_m0" compartment="m0" charge="-1" boundaryCondition="false"/>
<species id="cpd28013_m0" name="Pyruvate-dehydrogenase-lipoate_m0" compartment="m0" charge="0" boundaryCondition="false"/>
<species id="cpd17154_c0" name="Hydroxyl_radical_c0" compartment="c0" charge="0" boundaryCondition="false"/>
<species id="cpd10516_c0" name="Fe3_c0" compartment="c0" charge="3" boundaryCondition="false"/>
<species id="cpd23958_c0" name="2-amino-1-hydroxyicosan-3-one_c0" compartment="c0" charge="1" boundaryCondition="false"/>
<species id="cpd23959_c0" name="1_3-eicosanediol__2-amino-_c0" compartment="c0" charge="1" boundaryCondition="false"/>
<species id="cpd23958_r0" name="2-amino-1-hydroxyicosan-3-one_r0" compartment="r0" charge="1" boundaryCondition="false"/>
<species id="cpd23959_r0" name="1_3-eicosanediol__2-amino-_r0" compartment="r0" charge="1" boundaryCondition="false"/>
<species id="cpd23960_c0" name="L-threo-DHS_c0" compartment="c0" charge="1" boundaryCondition="false"/>
<species id="cpd23960_r0" name="L-threo-DHS_r0" compartment="r0" charge="1" boundaryCondition="false"/>
<species id="cpd27371_c0" name="L-selenocysteine_c0" compartment="c0" charge="0" boundaryCondition="false"/>
<species id="cpd03398_c0" name="L-Selenocystathionine_c0" compartment="c0" charge="0" boundaryCondition="false"/>
<species id="cpd02951_c0" name="6S-6-Hydroxy-1_4_5_6-tetrahydronicotinamide-adenine_dinucleotide_c0" compartment="c0" charge="-2" boundaryCondition="false"/>
<species id="cpd26514_c0" name="6R-6-beta-hydroxy-1_4_5_6-tetrahydronicotinamide-adenine_dinucleotide_c0" compartment="c0" charge="-2" boundaryCondition="false"/>
<species id="cpd02784_c0" name="4R_5S-4_5_6-Trihydroxy-2_3-dioxohexanoate_c0" compartment="c0" charge="-1" boundaryCondition="false"/>
<species id="cpd24087_c0" name="dehydroascorbate_bicyclic_form_c0" compartment="c0" charge="0" boundaryCondition="false"/>
<species id="cpd01138_c0" name="Threonate_c0" compartment="c0" charge="-1" boundaryCondition="false"/>
<species id="cpd00180_c0" name="Oxalate_c0" compartment="c0" charge="-2" boundaryCondition="false"/>
<species id="cpd24091_c0" name="2-carboxy-L-xylonolactone_c0" compartment="c0" charge="-1" boundaryCondition="false"/>
<species id="cpd24090_c0" name="2-carboxy-L-threo-pentonate_c0" compartment="c0" charge="-2" boundaryCondition="false"/>
<species id="cpd24088_c0" name="3_4-cyclic_oxalyl_theronolactone_c0" compartment="c0" charge="-1" boundaryCondition="false"/>
<species id="cpd24092_c0" name="2_3-cyclic_oxalyl_theronolactone_c0" compartment="c0" charge="-1" boundaryCondition="false"/>
<species id="cpd24369_c0" name="1-9Z-octadecenoyl-2-3E-hexadecenoyl-sn-glycero-3-phospho-1-sn-glycerol_c0" compartment="c0" charge="-1" boundaryCondition="false"/>
<species id="cpd24370_c0" name="1-9Z_12Z-octadecadienoyl-2-3E-hexadecenoyl-sn-glycero-3-phospho-1-sn-glycerol_c0" compartment="c0" charge="-1" boundaryCondition="false"/>
<species id="cpd24369_d0" name="1-9Z-octadecenoyl-2-3E-hexadecenoyl-sn-glycero-3-phospho-1-sn-glycerol_d0" compartment="d0" charge="-1" boundaryCondition="false"/>
<species id="cpd24370_d0" name="1-9Z_12Z-octadecadienoyl-2-3E-hexadecenoyl-sn-glycero-3-phospho-1-sn-glycerol_d0" compartment="d0" charge="-1" boundaryCondition="false"/>
<species id="cpd24369_r0" name="1-9Z-octadecenoyl-2-3E-hexadecenoyl-sn-glycero-3-phospho-1-sn-glycerol_r0" compartment="r0" charge="-1" boundaryCondition="false"/>
<species id="cpd24370_r0" name="1-9Z_12Z-octadecadienoyl-2-3E-hexadecenoyl-sn-glycero-3-phospho-1-sn-glycerol_r0" compartment="r0" charge="-1" boundaryCondition="false"/>
<species id="cpd24371_c0" name="1-9Z_12Z_15Z-octadecatrienoyl-2-3E-hexadecenoyl-sn-glycero-3-phospho-1-sn-glycerol_c0" compartment="c0" charge="-1" boundaryCondition="false"/>
<species id="cpd24371_d0" name="1-9Z_12Z_15Z-octadecatrienoyl-2-3E-hexadecenoyl-sn-glycero-3-phospho-1-sn-glycerol_d0" compartment="d0" charge="-1" boundaryCondition="false"/>
<species id="cpd24371_r0" name="1-9Z_12Z_15Z-octadecatrienoyl-2-3E-hexadecenoyl-sn-glycero-3-phospho-1-sn-glycerol_r0" compartment="r0" charge="-1" boundaryCondition="false"/>
<species id="cpd27360_c0" name="beta-L-galactose_c0" compartment="c0" charge="0" boundaryCondition="false"/>
<species id="cpd20870_c0" name="18-Oxooleate_c0" compartment="c0" charge="-1" boundaryCondition="false"/>
<species id="cpd22504_c0" name="caffeoylshikimate_c0" compartment="c0" charge="-1" boundaryCondition="false"/>
<species id="cpd22504_r0" name="caffeoylshikimate_r0" compartment="r0" charge="-1" boundaryCondition="false"/>
<species id="cpd01890_r0" name="4-Coumaroylshikimate_r0" compartment="r0" charge="-1" boundaryCondition="false"/>
<species id="cpd16503_c0" name="Plastoquinol-9_c0" compartment="c0" charge="0" boundaryCondition="false"/>
<species id="cpd16503_d0" name="Plastoquinol-9_d0" compartment="d0" charge="0" boundaryCondition="false"/>
<species id="cpd27274_c0" name="IAA-Ala_c0" compartment="c0" charge="-1" boundaryCondition="false"/>
<species id="cpd00035_n0" name="L-Alanine_n0" compartment="n0" charge="0" boundaryCondition="false"/>
<species id="cpd27274_n0" name="IAA-Ala_n0" compartment="n0" charge="-1" boundaryCondition="false"/>
<species id="cpd27280_c0" name="IAA-Leu_c0" compartment="c0" charge="-1" boundaryCondition="false"/>
<species id="cpd27275_c0" name="IAA-Asp_c0" compartment="c0" charge="-2" boundaryCondition="false"/>
<species id="cpd27275_n0" name="IAA-Asp_n0" compartment="n0" charge="-2" boundaryCondition="false"/>
<species id="cpd27279_c0" name="IAA-Glu_c0" compartment="c0" charge="-2" boundaryCondition="false"/>
<species id="cpd27279_n0" name="IAA-Glu_n0" compartment="n0" charge="-2" boundaryCondition="false"/>
<species id="cpd27278_c0" name="IAA-Gln_c0" compartment="c0" charge="-1" boundaryCondition="false"/>
<species id="cpd27278_n0" name="IAA-Gln_n0" compartment="n0" charge="-1" boundaryCondition="false"/>
<species id="cpd00703_r0" name="Indole-3-acetate_r0" compartment="r0" charge="-1" boundaryCondition="false"/>
<species id="cpd00035_r0" name="L-Alanine_r0" compartment="r0" charge="0" boundaryCondition="false"/>
<species id="cpd27274_r0" name="IAA-Ala_r0" compartment="r0" charge="-1" boundaryCondition="false"/>
<species id="cpd00107_r0" name="L-Leucine_r0" compartment="r0" charge="0" boundaryCondition="false"/>
<species id="cpd27280_r0" name="IAA-Leu_r0" compartment="r0" charge="-1" boundaryCondition="false"/>
<species id="cpd27276_c0" name="4-O-indol-3-ylacetyl-beta-D-glucose_c0" compartment="c0" charge="0" boundaryCondition="false"/>
<species id="cpd02548_c0" name="Indole-3-acetyl-beta-1-D-glucoside_c0" compartment="c0" charge="0" boundaryCondition="false"/>
<species id="cpd27277_c0" name="6-O-indol-3-ylacetyl-beta-D-glucose_c0" compartment="c0" charge="0" boundaryCondition="false"/>
<species id="cpd24470_c0" name="delta24-25-sitosterol_c0" compartment="c0" charge="0" boundaryCondition="false"/>
<species id="cpd05717_c0" name="Isofucosterol_c0" compartment="c0" charge="0" boundaryCondition="false"/>
<species id="cpd24470_r0" name="delta24-25-sitosterol_r0" compartment="r0" charge="0" boundaryCondition="false"/>
<species id="cpd05717_r0" name="Isofucosterol_r0" compartment="r0" charge="0" boundaryCondition="false"/>
<species id="cpd24470_w0" name="delta24-25-sitosterol_w0" compartment="w0" charge="0" boundaryCondition="false"/>
<species id="cpd05717_w0" name="Isofucosterol_w0" compartment="w0" charge="0" boundaryCondition="false"/>
<species id="cpd24469_c0" name="24-methyldesmosterol_c0" compartment="c0" charge="0" boundaryCondition="false"/>
<species id="cpd14517_c0" name="24-Methylenecholesterol_c0" compartment="c0" charge="0" boundaryCondition="false"/>
<species id="cpd24469_r0" name="24-methyldesmosterol_r0" compartment="r0" charge="0" boundaryCondition="false"/>
<species id="cpd14517_r0" name="24-Methylenecholesterol_r0" compartment="r0" charge="0" boundaryCondition="false"/>
<species id="cpd24469_w0" name="24-methyldesmosterol_w0" compartment="w0" charge="0" boundaryCondition="false"/>
<species id="cpd14517_w0" name="24-Methylenecholesterol_w0" compartment="w0" charge="0" boundaryCondition="false"/>
<species id="cpd01210_c0" name="beta-Sitosterol_c0" compartment="c0" charge="0" boundaryCondition="false"/>
<species id="cpd01210_r0" name="beta-Sitosterol_r0" compartment="r0" charge="0" boundaryCondition="false"/>
<species id="cpd01210_w0" name="beta-Sitosterol_w0" compartment="w0" charge="0" boundaryCondition="false"/>
<species id="cpd03225_c0" name="Stigmasterol_c0" compartment="c0" charge="0" boundaryCondition="false"/>
<species id="cpd04535_c0" name="3-Methyl-2-butenal_c0" compartment="c0" charge="0" boundaryCondition="false"/>
<species id="cpd02526_c0" name="N6-delta2-Isopentenyl-adenine_c0" compartment="c0" charge="0" boundaryCondition="false"/>
<species id="cpd04535_v0" name="3-Methyl-2-butenal_v0" compartment="v0" charge="0" boundaryCondition="false"/>
<species id="cpd00128_v0" name="Adenine_v0" compartment="v0" charge="0" boundaryCondition="false"/>
<species id="cpd00982_v0" name="FADH2_v0" compartment="v0" charge="-2" boundaryCondition="false"/>
<species id="cpd00015_v0" name="FAD_v0" compartment="v0" charge="-3" boundaryCondition="false"/>
<species id="cpd02526_v0" name="N6-delta2-Isopentenyl-adenine_v0" compartment="v0" charge="0" boundaryCondition="false"/>
<species id="cpd15132_c0" name="Isopentenyl_adenosine_c0" compartment="c0" charge="0" boundaryCondition="false"/>
<species id="cpd00182_v0" name="Adenosine_v0" compartment="v0" charge="0" boundaryCondition="false"/>
<species id="cpd15132_v0" name="Isopentenyl_adenosine_v0" compartment="v0" charge="0" boundaryCondition="false"/>
<species id="cpd24484_c0" name="3-methyl-4-trans-hydroxy-2-butenal_c0" compartment="c0" charge="0" boundaryCondition="false"/>
<species id="cpd24484_v0" name="3-methyl-4-trans-hydroxy-2-butenal_v0" compartment="v0" charge="0" boundaryCondition="false"/>
<species id="cpd00302_v0" name="Zeatin_v0" compartment="v0" charge="0" boundaryCondition="false"/>
<species id="cpd24483_c0" name="3-methyl-4-cis-hydroxy-2-butenal_c0" compartment="c0" charge="0" boundaryCondition="false"/>
<species id="cpd24483_v0" name="3-methyl-4-cis-hydroxy-2-butenal_v0" compartment="v0" charge="0" boundaryCondition="false"/>
<species id="cpd11215_v0" name="cis-Zeatin_v0" compartment="v0" charge="0" boundaryCondition="false"/>
<species id="cpd15136_c0" name="trans-Zeatin_riboside_c0" compartment="c0" charge="0" boundaryCondition="false"/>
<species id="cpd15136_v0" name="trans-Zeatin_riboside_v0" compartment="v0" charge="0" boundaryCondition="false"/>
<species id="cpd24528_c0" name="dihydrozeatin-9-N-glucoside-O-glucoside_c0" compartment="c0" charge="0" boundaryCondition="false"/>
<species id="cpd24525_c0" name="dihydrozeatin-9-N-glucoside_c0" compartment="c0" charge="0" boundaryCondition="false"/>
<species id="cpd05497_c0" name="Zeinoxanthin_c0" compartment="c0" charge="0" boundaryCondition="false"/>
<species id="cpd05497_d0" name="Zeinoxanthin_d0" compartment="d0" charge="0" boundaryCondition="false"/>
<species id="cpd04548_c0" name="Betaine_aldehyde_hydrate_c0" compartment="c0" charge="1" boundaryCondition="false"/>
<species id="cpd24612_c0" name="1-3-aminopropyl-pyrrolinium_c0" compartment="c0" charge="2" boundaryCondition="false"/>
<species id="cpd24610_c0" name="1-3-aminopropyl-4-aminobutanal_c0" compartment="c0" charge="2" boundaryCondition="false"/>
<species id="cpd24611_c0" name="1_5-diazabicyclononane_c0" compartment="c0" charge="1" boundaryCondition="false"/>
<species id="cpd27743_c0" name="Oxidized-Ferroproteins_c0" compartment="c0" charge="10000000" boundaryCondition="false"/>
<species id="cpd28068_c0" name="Reduced-Ferroproteins_c0" compartment="c0" charge="10000000" boundaryCondition="false"/>
<species id="cpd27743_m0" name="Oxidized-Ferroproteins_m0" compartment="m0" charge="10000000" boundaryCondition="false"/>
<species id="cpd28068_m0" name="Reduced-Ferroproteins_m0" compartment="m0" charge="10000000" boundaryCondition="false"/>
<species id="cpd00281_m0" name="4-Aminobutanoate_m0" compartment="m0" charge="0" boundaryCondition="false"/>
<species id="cpd01234_r0" name="Campesterol_r0" compartment="r0" charge="0" boundaryCondition="false"/>
<species id="cpd01234_w0" name="Campesterol_w0" compartment="w0" charge="0" boundaryCondition="false"/>
<species id="cpd05719_c0" name="Brassinolide_c0" compartment="c0" charge="0" boundaryCondition="false"/>
<species id="cpd14530_c0" name="Castasterone_c0" compartment="c0" charge="0" boundaryCondition="false"/>
<species id="cpd28294_c0" name="UDP-L-ARABINOSE_c0" compartment="c0" charge="-2" boundaryCondition="false"/>
<species id="cpd26864_c0" name="dihydrosterculate_c0" compartment="c0" charge="-1" boundaryCondition="false"/>
<species id="cpd15033_c0" name="-7-Isojasmonic_acid_c0" compartment="c0" charge="-1" boundaryCondition="false"/>
<species id="cpd23602_c0" name="3-phytyl-1_4-naphtoquinol_c0" compartment="c0" charge="0" boundaryCondition="false"/>
<species id="cpd02295_d0" name="1_4-Dihydroxy-2-naphthoate_d0" compartment="d0" charge="-1" boundaryCondition="false"/>
<species id="cpd23602_d0" name="3-phytyl-1_4-naphtoquinol_d0" compartment="d0" charge="0" boundaryCondition="false"/>
<species id="cpd12844_c0" name="Phylloquinol_c0" compartment="c0" charge="0" boundaryCondition="false"/>
<species id="cpd12844_d0" name="Phylloquinol_d0" compartment="d0" charge="0" boundaryCondition="false"/>
<species id="cpd08870_c0" name="Bis-noryangonin_c0" compartment="c0" charge="0" boundaryCondition="false"/>
<species id="cpd24667_c0" name="p-coumaroyltriacetate_c0" compartment="c0" charge="-1" boundaryCondition="false"/>
<species id="cpd08871_c0" name="p-Coumaroyltriacetic_acid_lactone_c0" compartment="c0" charge="0" boundaryCondition="false"/>
<species id="cpd24684_c0" name="dihydroGG-chl_a_c0" compartment="c0" charge="10000000" boundaryCondition="false"/>
<species id="cpd24685_c0" name="GG-chl_a_c0" compartment="c0" charge="10000000" boundaryCondition="false"/>
<species id="cpd24684_d0" name="dihydroGG-chl_a_d0" compartment="d0" charge="10000000" boundaryCondition="false"/>
<species id="cpd24685_d0" name="GG-chl_a_d0" compartment="d0" charge="10000000" boundaryCondition="false"/>
<species id="cpd24686_c0" name="tetrahydroGG-chl_a_c0" compartment="c0" charge="10000000" boundaryCondition="false"/>
<species id="cpd24686_d0" name="tetrahydroGG-chl_a_d0" compartment="d0" charge="10000000" boundaryCondition="false"/>
<species id="cpd22621_c0" name="3R-3-hydroxy-stearoyl-CoA_c0" compartment="c0" charge="-4" boundaryCondition="false"/>
<species id="cpd14937_c0" name="2E-Octadecenoyl-CoA_c0" compartment="c0" charge="-4" boundaryCondition="false"/>
<species id="cpd22621_x0" name="3R-3-hydroxy-stearoyl-CoA_x0" compartment="x0" charge="-4" boundaryCondition="false"/>
<species id="cpd14937_x0" name="2E-Octadecenoyl-CoA_x0" compartment="x0" charge="-4" boundaryCondition="false"/>
<species id="cpd27764_c0" name="Oxo-glutarate-dehydrogenase-DH-lipoyl_c0" compartment="c0" charge="10000000" boundaryCondition="false"/>
<species id="cpd27764_m0" name="Oxo-glutarate-dehydrogenase-DH-lipoyl_m0" compartment="m0" charge="10000000" boundaryCondition="false"/>
<species id="cpd04297_c0" name="Dronabinol_c0" compartment="c0" charge="0" boundaryCondition="false"/>
<species id="cpd24740_c0" name="1-hydroxy-6_6_9-trimethyl-3-pentyl-6a_7_8_10a-tetrahydro-6H-benzocchromene-2-carboxylic_acid_c0" compartment="c0" charge="-1" boundaryCondition="false"/>
<species id="cpd24746_c0" name="22alpha-hydroxy-cholestanol_c0" compartment="c0" charge="0" boundaryCondition="false"/>
<species id="cpd24747_c0" name="cholestanol_c0" compartment="c0" charge="0" boundaryCondition="false"/>
<species id="cpd09060_c0" name="beta-Ionone_c0" compartment="c0" charge="0" boundaryCondition="false"/>
<species id="cpd24753_c0" name="4_9-dimethyldodeca-2_4_6_8_10-pentaene-1_12-dial_c0" compartment="c0" charge="0" boundaryCondition="false"/>
<species id="cpd09060_d0" name="beta-Ionone_d0" compartment="d0" charge="0" boundaryCondition="false"/>
<species id="cpd24753_d0" name="4_9-dimethyldodeca-2_4_6_8_10-pentaene-1_12-dial_d0" compartment="d0" charge="0" boundaryCondition="false"/>
<species id="cpd01420_v0" name="beta-Carotene_v0" compartment="v0" charge="0" boundaryCondition="false"/>
<species id="cpd09060_v0" name="beta-Ionone_v0" compartment="v0" charge="0" boundaryCondition="false"/>
<species id="cpd24753_v0" name="4_9-dimethyldodeca-2_4_6_8_10-pentaene-1_12-dial_v0" compartment="v0" charge="0" boundaryCondition="false"/>
<species id="cpd00007_v0" name="Oxygen_v0" compartment="v0" charge="0" boundaryCondition="false"/>
<species id="cpd24750_c0" name="3-hydroxy-9-apo-delta-caroten-9-one_c0" compartment="c0" charge="0" boundaryCondition="false"/>
<species id="cpd05508_c0" name="Lutein_c0" compartment="c0" charge="0" boundaryCondition="false"/>
<species id="cpd24751_c0" name="3-hydroxy-9-apo-beta-caroten-9-one_c0" compartment="c0" charge="0" boundaryCondition="false"/>
<species id="cpd24750_d0" name="3-hydroxy-9-apo-delta-caroten-9-one_d0" compartment="d0" charge="0" boundaryCondition="false"/>
<species id="cpd05508_d0" name="Lutein_d0" compartment="d0" charge="0" boundaryCondition="false"/>
<species id="cpd24751_d0" name="3-hydroxy-9-apo-beta-caroten-9-one_d0" compartment="d0" charge="0" boundaryCondition="false"/>
<species id="cpd24750_v0" name="3-hydroxy-9-apo-delta-caroten-9-one_v0" compartment="v0" charge="0" boundaryCondition="false"/>
<species id="cpd05508_v0" name="Lutein_v0" compartment="v0" charge="0" boundaryCondition="false"/>
<species id="cpd24751_v0" name="3-hydroxy-9-apo-beta-caroten-9-one_v0" compartment="v0" charge="0" boundaryCondition="false"/>
<species id="cpd03637_v0" name="Zeaxanthin_v0" compartment="v0" charge="0" boundaryCondition="false"/>
<species id="cpd24754_c0" name="5_6-epoxy-3-hydroxy-9-apo-beta-caroten-9-one_c0" compartment="c0" charge="0" boundaryCondition="false"/>
<species id="cpd24754_d0" name="5_6-epoxy-3-hydroxy-9-apo-beta-caroten-9-one_d0" compartment="d0" charge="0" boundaryCondition="false"/>
<species id="cpd05521_v0" name="Violaxanthin_v0" compartment="v0" charge="0" boundaryCondition="false"/>
<species id="cpd24754_v0" name="5_6-epoxy-3-hydroxy-9-apo-beta-caroten-9-one_v0" compartment="v0" charge="0" boundaryCondition="false"/>
<species id="cpd06974_c0" name="Isorhamnetin_c0" compartment="c0" charge="-1" boundaryCondition="false"/>
<species id="cpd06974_n0" name="Isorhamnetin_n0" compartment="n0" charge="-1" boundaryCondition="false"/>
<species id="cpd24372_c0" name="1-9Z-octadecenoyl-2-hexadecanoyl-3-O-beta-D-galactosyl-sn-glycerol_c0" compartment="c0" charge="0" boundaryCondition="false"/>
<species id="cpd25024_c0" name="1-9Z_12Z-octadecadienoyl-2-hexadecanoyl-3-O-beta-D-galactosyl-sn-glycerol_c0" compartment="c0" charge="0" boundaryCondition="false"/>
<species id="cpd24372_d0" name="1-9Z-octadecenoyl-2-hexadecanoyl-3-O-beta-D-galactosyl-sn-glycerol_d0" compartment="d0" charge="0" boundaryCondition="false"/>
<species id="cpd25024_d0" name="1-9Z_12Z-octadecadienoyl-2-hexadecanoyl-3-O-beta-D-galactosyl-sn-glycerol_d0" compartment="d0" charge="0" boundaryCondition="false"/>
<species id="cpd24372_r0" name="1-9Z-octadecenoyl-2-hexadecanoyl-3-O-beta-D-galactosyl-sn-glycerol_r0" compartment="r0" charge="0" boundaryCondition="false"/>
<species id="cpd25024_r0" name="1-9Z_12Z-octadecadienoyl-2-hexadecanoyl-3-O-beta-D-galactosyl-sn-glycerol_r0" compartment="r0" charge="0" boundaryCondition="false"/>
<species id="cpd25025_c0" name="1-9Z_12Z_15Z-octadecatrienoyl-2-hexadecanoyl-3-O-beta-D-galactosyl-sn-glycerol_c0" compartment="c0" charge="0" boundaryCondition="false"/>
<species id="cpd25025_d0" name="1-9Z_12Z_15Z-octadecatrienoyl-2-hexadecanoyl-3-O-beta-D-galactosyl-sn-glycerol_d0" compartment="d0" charge="0" boundaryCondition="false"/>
<species id="cpd25025_r0" name="1-9Z_12Z_15Z-octadecatrienoyl-2-hexadecanoyl-3-O-beta-D-galactosyl-sn-glycerol_r0" compartment="r0" charge="0" boundaryCondition="false"/>
<species id="cpd25026_c0" name="1-9Z_12Z-octadecadienoyl-2-7Z-hexadecenoyl-3-O-beta-D-galactosyl-sn-glycerol_c0" compartment="c0" charge="0" boundaryCondition="false"/>
<species id="cpd24373_c0" name="1-9Z-octadecenoyl-2-7Z-hexadecenoyl-3-O-beta-D-galactosyl-sn-glycerol__c0" compartment="c0" charge="0" boundaryCondition="false"/>
<species id="cpd25026_d0" name="1-9Z_12Z-octadecadienoyl-2-7Z-hexadecenoyl-3-O-beta-D-galactosyl-sn-glycerol_d0" compartment="d0" charge="0" boundaryCondition="false"/>
<species id="cpd24373_d0" name="1-9Z-octadecenoyl-2-7Z-hexadecenoyl-3-O-beta-D-galactosyl-sn-glycerol__d0" compartment="d0" charge="0" boundaryCondition="false"/>
<species id="cpd25026_r0" name="1-9Z_12Z-octadecadienoyl-2-7Z-hexadecenoyl-3-O-beta-D-galactosyl-sn-glycerol_r0" compartment="r0" charge="0" boundaryCondition="false"/>
<species id="cpd24373_r0" name="1-9Z-octadecenoyl-2-7Z-hexadecenoyl-3-O-beta-D-galactosyl-sn-glycerol__r0" compartment="r0" charge="0" boundaryCondition="false"/>
<species id="cpd25027_c0" name="1-9Z_12Z_15Z-octadecatrienoyl-2-7Z-hexadecenoyl-3-O-beta-D-galactosyl-sn-glycerol_c0" compartment="c0" charge="0" boundaryCondition="false"/>
<species id="cpd25027_d0" name="1-9Z_12Z_15Z-octadecatrienoyl-2-7Z-hexadecenoyl-3-O-beta-D-galactosyl-sn-glycerol_d0" compartment="d0" charge="0" boundaryCondition="false"/>
<species id="cpd25027_r0" name="1-9Z_12Z_15Z-octadecatrienoyl-2-7Z-hexadecenoyl-3-O-beta-D-galactosyl-sn-glycerol_r0" compartment="r0" charge="0" boundaryCondition="false"/>
<species id="cpd24374_c0" name="1-9Z_12Z-octadecadienoyl-2-7Z_10Z-hexadecadienoyl-3-O-beta-D-galactosyl-sn-glycerol_c0" compartment="c0" charge="0" boundaryCondition="false"/>
<species id="cpd25028_c0" name="1-9Z-octadecenoyl-2-7Z_10Z-hexadecadienoyl-3-O-beta-D-galactosyl-sn-glycerol_c0" compartment="c0" charge="0" boundaryCondition="false"/>
<species id="cpd24374_d0" name="1-9Z_12Z-octadecadienoyl-2-7Z_10Z-hexadecadienoyl-3-O-beta-D-galactosyl-sn-glycerol_d0" compartment="d0" charge="0" boundaryCondition="false"/>
<species id="cpd25028_d0" name="1-9Z-octadecenoyl-2-7Z_10Z-hexadecadienoyl-3-O-beta-D-galactosyl-sn-glycerol_d0" compartment="d0" charge="0" boundaryCondition="false"/>
<species id="cpd24374_r0" name="1-9Z_12Z-octadecadienoyl-2-7Z_10Z-hexadecadienoyl-3-O-beta-D-galactosyl-sn-glycerol_r0" compartment="r0" charge="0" boundaryCondition="false"/>
<species id="cpd25028_r0" name="1-9Z-octadecenoyl-2-7Z_10Z-hexadecadienoyl-3-O-beta-D-galactosyl-sn-glycerol_r0" compartment="r0" charge="0" boundaryCondition="false"/>
<species id="cpd25029_c0" name="1-9Z_12Z_15Z-octadecatrienoyl-2-7Z_10Z-hexadecadienoyl-3-O-beta-D-galactosyl-sn-glycerol_c0" compartment="c0" charge="0" boundaryCondition="false"/>
<species id="cpd25029_d0" name="1-9Z_12Z_15Z-octadecatrienoyl-2-7Z_10Z-hexadecadienoyl-3-O-beta-D-galactosyl-sn-glycerol_d0" compartment="d0" charge="0" boundaryCondition="false"/>
<species id="cpd25029_r0" name="1-9Z_12Z_15Z-octadecatrienoyl-2-7Z_10Z-hexadecadienoyl-3-O-beta-D-galactosyl-sn-glycerol_r0" compartment="r0" charge="0" boundaryCondition="false"/>
<species id="cpd25031_c0" name="1-9Z_12Z-octadecadienoyl-2-7Z_10Z_13Z-hexadecatrienoyl-3-O-beta-D-galactosyl-sn-glycerol_c0" compartment="c0" charge="0" boundaryCondition="false"/>
<species id="cpd25030_c0" name="1-9Z-octadecenoyl-2-7Z_10Z_13Z-hexadecatrienoyl-3-O-beta-D-galactosyl-sn-glycerol_c0" compartment="c0" charge="0" boundaryCondition="false"/>
<species id="cpd25031_d0" name="1-9Z_12Z-octadecadienoyl-2-7Z_10Z_13Z-hexadecatrienoyl-3-O-beta-D-galactosyl-sn-glycerol_d0" compartment="d0" charge="0" boundaryCondition="false"/>
<species id="cpd25030_d0" name="1-9Z-octadecenoyl-2-7Z_10Z_13Z-hexadecatrienoyl-3-O-beta-D-galactosyl-sn-glycerol_d0" compartment="d0" charge="0" boundaryCondition="false"/>
<species id="cpd25031_r0" name="1-9Z_12Z-octadecadienoyl-2-7Z_10Z_13Z-hexadecatrienoyl-3-O-beta-D-galactosyl-sn-glycerol_r0" compartment="r0" charge="0" boundaryCondition="false"/>
<species id="cpd25030_r0" name="1-9Z-octadecenoyl-2-7Z_10Z_13Z-hexadecatrienoyl-3-O-beta-D-galactosyl-sn-glycerol_r0" compartment="r0" charge="0" boundaryCondition="false"/>
<species id="cpd24375_c0" name="1-9Z_12Z_15Z-octadecatrienoyl-2-7Z_10Z_13Z-hexadecatrienoyl-3-O-beta-D-galactosyl-sn-glycerol_c0" compartment="c0" charge="0" boundaryCondition="false"/>
<species id="cpd24375_d0" name="1-9Z_12Z_15Z-octadecatrienoyl-2-7Z_10Z_13Z-hexadecatrienoyl-3-O-beta-D-galactosyl-sn-glycerol_d0" compartment="d0" charge="0" boundaryCondition="false"/>
<species id="cpd24375_r0" name="1-9Z_12Z_15Z-octadecatrienoyl-2-7Z_10Z_13Z-hexadecatrienoyl-3-O-beta-D-galactosyl-sn-glycerol_r0" compartment="r0" charge="0" boundaryCondition="false"/>
<species id="cpd25033_c0" name="1_2-9Z_12Z-octadecadienoyl-3-O-alpha-D-galactosyl-1-&gt;6-O-beta-D-galactosyl-sn-glycerol_c0" compartment="c0" charge="0" boundaryCondition="false"/>
<species id="cpd25035_c0" name="1-18_3-2-18_2-digalactosyldiacylglycerol_c0" compartment="c0" charge="0" boundaryCondition="false"/>
<species id="cpd25033_d0" name="1_2-9Z_12Z-octadecadienoyl-3-O-alpha-D-galactosyl-1-&gt;6-O-beta-D-galactosyl-sn-glycerol_d0" compartment="d0" charge="0" boundaryCondition="false"/>
<species id="cpd25035_d0" name="1-18_3-2-18_2-digalactosyldiacylglycerol_d0" compartment="d0" charge="0" boundaryCondition="false"/>
<species id="cpd25033_r0" name="1_2-9Z_12Z-octadecadienoyl-3-O-alpha-D-galactosyl-1-&gt;6-O-beta-D-galactosyl-sn-glycerol_r0" compartment="r0" charge="0" boundaryCondition="false"/>
<species id="cpd25035_r0" name="1-18_3-2-18_2-digalactosyldiacylglycerol_r0" compartment="r0" charge="0" boundaryCondition="false"/>
<species id="cpd25032_c0" name="1_2-9Z_12Z_15Z-octadecatrienoyl-3-O-alpha-D-galactosyl-1-&gt;6-O-beta-D-galactosyl-sn-glycerol_c0" compartment="c0" charge="0" boundaryCondition="false"/>
<species id="cpd25032_d0" name="1_2-9Z_12Z_15Z-octadecatrienoyl-3-O-alpha-D-galactosyl-1-&gt;6-O-beta-D-galactosyl-sn-glycerol_d0" compartment="d0" charge="0" boundaryCondition="false"/>
<species id="cpd25032_r0" name="1_2-9Z_12Z_15Z-octadecatrienoyl-3-O-alpha-D-galactosyl-1-&gt;6-O-beta-D-galactosyl-sn-glycerol_r0" compartment="r0" charge="0" boundaryCondition="false"/>
<species id="cpd25034_c0" name="1-9Z_12Z-octadecenoyl-2-9Z_12Z_15Z-octadecatrienoyl-3-O-alpha-D-galactosyl-1-&gt;6-O-beta-D-galactosyl-sn-glycerol_c0" compartment="c0" charge="0" boundaryCondition="false"/>
<species id="cpd25034_d0" name="1-9Z_12Z-octadecenoyl-2-9Z_12Z_15Z-octadecatrienoyl-3-O-alpha-D-galactosyl-1-&gt;6-O-beta-D-galactosyl-sn-glycerol_d0" compartment="d0" charge="0" boundaryCondition="false"/>
<species id="cpd25034_r0" name="1-9Z_12Z-octadecenoyl-2-9Z_12Z_15Z-octadecatrienoyl-3-O-alpha-D-galactosyl-1-&gt;6-O-beta-D-galactosyl-sn-glycerol_r0" compartment="r0" charge="0" boundaryCondition="false"/>
<species id="cpd24368_c0" name="1-18_1-2-16_0-phosphatidylglycerol_c0" compartment="c0" charge="-1" boundaryCondition="false"/>
<species id="cpd25036_c0" name="1-9Z_12Z-octadecadienoyl-2-hexadecanoyl-sn-glycero-3-phospho-1-sn-glycerol_c0" compartment="c0" charge="-1" boundaryCondition="false"/>
<species id="cpd24368_d0" name="1-18_1-2-16_0-phosphatidylglycerol_d0" compartment="d0" charge="-1" boundaryCondition="false"/>
<species id="cpd25036_d0" name="1-9Z_12Z-octadecadienoyl-2-hexadecanoyl-sn-glycero-3-phospho-1-sn-glycerol_d0" compartment="d0" charge="-1" boundaryCondition="false"/>
<species id="cpd24368_r0" name="1-18_1-2-16_0-phosphatidylglycerol_r0" compartment="r0" charge="-1" boundaryCondition="false"/>
<species id="cpd25036_r0" name="1-9Z_12Z-octadecadienoyl-2-hexadecanoyl-sn-glycero-3-phospho-1-sn-glycerol_r0" compartment="r0" charge="-1" boundaryCondition="false"/>
<species id="cpd25037_c0" name="1-9Z_12Z_15Z-octadecatrienoyl-2-hexadecanoyl-sn-glycero-3-phospho-1-sn-glycerol_c0" compartment="c0" charge="-1" boundaryCondition="false"/>
<species id="cpd25037_d0" name="1-9Z_12Z_15Z-octadecatrienoyl-2-hexadecanoyl-sn-glycero-3-phospho-1-sn-glycerol_d0" compartment="d0" charge="-1" boundaryCondition="false"/>
<species id="cpd25037_r0" name="1-9Z_12Z_15Z-octadecatrienoyl-2-hexadecanoyl-sn-glycero-3-phospho-1-sn-glycerol_r0" compartment="r0" charge="-1" boundaryCondition="false"/>
<species id="cpd25046_c0" name="3_4_6-trihydroxy-cis-cinnamate_c0" compartment="c0" charge="-1" boundaryCondition="false"/>
<species id="cpd25045_c0" name="3-2-propenoic_acid-4_6-hydroxy_cyclohexa-2_5-dienone_c0" compartment="c0" charge="-1" boundaryCondition="false"/>
<species id="cpd25047_c0" name="2Z-3-3_4-dihydroxyphenylprop-2-enoic_acid_c0" compartment="c0" charge="-1" boundaryCondition="false"/>
<species id="cpd03435_c0" name="Pheophytin_a_c0" compartment="c0" charge="0" boundaryCondition="false"/>
<species id="cpd00999_c0" name="Phytol_c0" compartment="c0" charge="0" boundaryCondition="false"/>
<species id="cpd03435_d0" name="Pheophytin_a_d0" compartment="d0" charge="0" boundaryCondition="false"/>
<species id="cpd00999_d0" name="Phytol_d0" compartment="d0" charge="0" boundaryCondition="false"/>
<species id="cpd25069_c0" name="1-18_1-2-16_0-digalactosyldiacylglycerol_c0" compartment="c0" charge="0" boundaryCondition="false"/>
<species id="cpd25070_c0" name="1-18_2-2-16_0-digalactosyldiacylglycerol_c0" compartment="c0" charge="0" boundaryCondition="false"/>
<species id="cpd25069_d0" name="1-18_1-2-16_0-digalactosyldiacylglycerol_d0" compartment="d0" charge="0" boundaryCondition="false"/>
<species id="cpd25070_d0" name="1-18_2-2-16_0-digalactosyldiacylglycerol_d0" compartment="d0" charge="0" boundaryCondition="false"/>
<species id="cpd25069_r0" name="1-18_1-2-16_0-digalactosyldiacylglycerol_r0" compartment="r0" charge="0" boundaryCondition="false"/>
<species id="cpd25070_r0" name="1-18_2-2-16_0-digalactosyldiacylglycerol_r0" compartment="r0" charge="0" boundaryCondition="false"/>
<species id="cpd25071_c0" name="1-18_3-2-16_0-digalactosyldiacylglycerol_c0" compartment="c0" charge="0" boundaryCondition="false"/>
<species id="cpd25071_d0" name="1-18_3-2-16_0-digalactosyldiacylglycerol_d0" compartment="d0" charge="0" boundaryCondition="false"/>
<species id="cpd25071_r0" name="1-18_3-2-16_0-digalactosyldiacylglycerol_r0" compartment="r0" charge="0" boundaryCondition="false"/>
<species id="cpd25073_c0" name="1-16_0-2-18_3-digalactosyldiacylglycerol_c0" compartment="c0" charge="0" boundaryCondition="false"/>
<species id="cpd25072_c0" name="1-16_0-2-18_2-digalactosyldiacylglycerol_c0" compartment="c0" charge="0" boundaryCondition="false"/>
<species id="cpd25073_d0" name="1-16_0-2-18_3-digalactosyldiacylglycerol_d0" compartment="d0" charge="0" boundaryCondition="false"/>
<species id="cpd25072_d0" name="1-16_0-2-18_2-digalactosyldiacylglycerol_d0" compartment="d0" charge="0" boundaryCondition="false"/>
<species id="cpd25073_r0" name="1-16_0-2-18_3-digalactosyldiacylglycerol_r0" compartment="r0" charge="0" boundaryCondition="false"/>
<species id="cpd25072_r0" name="1-16_0-2-18_2-digalactosyldiacylglycerol_r0" compartment="r0" charge="0" boundaryCondition="false"/>
<species id="cpd25074_c0" name="1_2-9Z_12Z-octadecadienoyl-3-O-beta-D-galactosyl-sn-glycerol_c0" compartment="c0" charge="0" boundaryCondition="false"/>
<species id="cpd25076_c0" name="1-18_3-2-18_2-monogalactosyldiacylglycerol_c0" compartment="c0" charge="0" boundaryCondition="false"/>
<species id="cpd25074_d0" name="1_2-9Z_12Z-octadecadienoyl-3-O-beta-D-galactosyl-sn-glycerol_d0" compartment="d0" charge="0" boundaryCondition="false"/>
<species id="cpd25076_d0" name="1-18_3-2-18_2-monogalactosyldiacylglycerol_d0" compartment="d0" charge="0" boundaryCondition="false"/>
<species id="cpd25074_r0" name="1_2-9Z_12Z-octadecadienoyl-3-O-beta-D-galactosyl-sn-glycerol_r0" compartment="r0" charge="0" boundaryCondition="false"/>
<species id="cpd25076_r0" name="1-18_3-2-18_2-monogalactosyldiacylglycerol_r0" compartment="r0" charge="0" boundaryCondition="false"/>
<species id="cpd25075_c0" name="1-9Z_12Z-octadecadienoyl-2-9Z_12Z_15Z-octadecatrienoyl-3-O-beta-D-galactosyl-sn-glycerol_c0" compartment="c0" charge="0" boundaryCondition="false"/>
<species id="cpd25075_d0" name="1-9Z_12Z-octadecadienoyl-2-9Z_12Z_15Z-octadecatrienoyl-3-O-beta-D-galactosyl-sn-glycerol_d0" compartment="d0" charge="0" boundaryCondition="false"/>
<species id="cpd25075_r0" name="1-9Z_12Z-octadecadienoyl-2-9Z_12Z_15Z-octadecatrienoyl-3-O-beta-D-galactosyl-sn-glycerol_r0" compartment="r0" charge="0" boundaryCondition="false"/>
<species id="cpd25077_c0" name="1_2-9Z_12Z_15Z-octadecatrienoyl-3-O-beta-D-galactosyl-sn-glycerol_c0" compartment="c0" charge="0" boundaryCondition="false"/>
<species id="cpd25077_d0" name="1_2-9Z_12Z_15Z-octadecatrienoyl-3-O-beta-D-galactosyl-sn-glycerol_d0" compartment="d0" charge="0" boundaryCondition="false"/>
<species id="cpd25077_r0" name="1_2-9Z_12Z_15Z-octadecatrienoyl-3-O-beta-D-galactosyl-sn-glycerol_r0" compartment="r0" charge="0" boundaryCondition="false"/>
<species id="cpd26827_c0" name="D-ribulose-1-P_c0" compartment="c0" charge="-2" boundaryCondition="false"/>
<species id="cpd03471_c0" name="Nicotinate_D-ribonucleoside_c0" compartment="c0" charge="0" boundaryCondition="false"/>
<species id="cpd25384_c0" name="abietadiene-diol_c0" compartment="c0" charge="0" boundaryCondition="false"/>
<species id="cpd08685_c0" name="Abietal_c0" compartment="c0" charge="0" boundaryCondition="false"/>
<species id="cpd04764_c0" name="Allicin_c0" compartment="c0" charge="0" boundaryCondition="false"/>
<species id="cpd25621_c0" name="allylsulfenate_c0" compartment="c0" charge="0" boundaryCondition="false"/>
<species id="cpd25632_c0" name="prop-2-enethial_c0" compartment="c0" charge="0" boundaryCondition="false"/>
<species id="cpd25634_c0" name="2-vinyl-4H-1_3-dithin_c0" compartment="c0" charge="0" boundaryCondition="false"/>
<species id="cpd25635_c0" name="3-vinyl-4H-1_2-dithin_c0" compartment="c0" charge="0" boundaryCondition="false"/>
<species id="cpd25638_c0" name="thiosulfinate_c0" compartment="c0" charge="1" boundaryCondition="false"/>
<species id="cpd25637_c0" name="1-propenylsulfenate_c0" compartment="c0" charge="0" boundaryCondition="false"/>
<species id="cpd25738_c0" name="IAA-Val_c0" compartment="c0" charge="-1" boundaryCondition="false"/>
<species id="cpd25739_c0" name="IAA-Phe_c0" compartment="c0" charge="-1" boundaryCondition="false"/>
<species id="cpd00066_n0" name="L-Phenylalanine_n0" compartment="n0" charge="0" boundaryCondition="false"/>
<species id="cpd25739_n0" name="IAA-Phe_n0" compartment="n0" charge="-1" boundaryCondition="false"/>
<species id="cpd24538_c0" name="GA110_c0" compartment="c0" charge="-2" boundaryCondition="false"/>
<species id="cpd11485_c0" name="3-Oxohexadecanoyl-acp_c0" compartment="c0" charge="10000000" boundaryCondition="false"/>
<species id="cpd27551_c0" name="Myristoyl-ACPs_c0" compartment="c0" charge="10000000" boundaryCondition="false"/>
<species id="cpd11485_d0" name="3-Oxohexadecanoyl-acp_d0" compartment="d0" charge="10000000" boundaryCondition="false"/>
<species id="cpd27551_d0" name="Myristoyl-ACPs_d0" compartment="d0" charge="10000000" boundaryCondition="false"/>
<species id="cpd05274_c0" name="9Z-Hexadecenoic_acid_c0" compartment="c0" charge="-1" boundaryCondition="false"/>
<species id="cpd05274_d0" name="9Z-Hexadecenoic_acid_d0" compartment="d0" charge="-1" boundaryCondition="false"/>
<species id="cpd25615_c0" name="Z-11-octadecenoic_acid_c0" compartment="c0" charge="-1" boundaryCondition="false"/>
<species id="cpd26730_c0" name="Cis-vaccenoyl-ACPs_c0" compartment="c0" charge="10000000" boundaryCondition="false"/>
<species id="cpd25615_d0" name="Z-11-octadecenoic_acid_d0" compartment="d0" charge="-1" boundaryCondition="false"/>
<species id="cpd26730_d0" name="Cis-vaccenoyl-ACPs_d0" compartment="d0" charge="10000000" boundaryCondition="false"/>
<species id="cpd28024_c0" name="R-3-hydroxy-cis-vaccenoyl-ACPs_c0" compartment="c0" charge="10000000" boundaryCondition="false"/>
<species id="cpd28024_d0" name="R-3-hydroxy-cis-vaccenoyl-ACPs_d0" compartment="d0" charge="10000000" boundaryCondition="false"/>
<species id="cpd28473_c0" name="a_cis-vaccen-2-enoyl-acp_c0" compartment="c0" charge="10000000" boundaryCondition="false"/>
<species id="cpd28473_d0" name="a_cis-vaccen-2-enoyl-acp_d0" compartment="d0" charge="10000000" boundaryCondition="false"/>
<species id="cpd14938_c0" name="3-Oxostearoyl-acp_c0" compartment="c0" charge="10000000" boundaryCondition="false"/>
<species id="cpd14938_d0" name="3-Oxostearoyl-acp_d0" compartment="d0" charge="10000000" boundaryCondition="false"/>
<species id="cpd28030_c0" name="R-3-hydroxystearoyl-ACPs_c0" compartment="c0" charge="10000000" boundaryCondition="false"/>
<species id="cpd28030_d0" name="R-3-hydroxystearoyl-ACPs_d0" compartment="d0" charge="10000000" boundaryCondition="false"/>
<species id="cpd01398_c0" name="Linoleoyl-CoA_c0" compartment="c0" charge="-4" boundaryCondition="false"/>
<species id="cpd01398_d0" name="Linoleoyl-CoA_d0" compartment="d0" charge="-4" boundaryCondition="false"/>
<species id="cpd01122_r0" name="Linoleate_r0" compartment="r0" charge="-1" boundaryCondition="false"/>
<species id="cpd01398_r0" name="Linoleoyl-CoA_r0" compartment="r0" charge="-4" boundaryCondition="false"/>
<species id="cpd01122_x0" name="Linoleate_x0" compartment="x0" charge="-1" boundaryCondition="false"/>
<species id="cpd01398_x0" name="Linoleoyl-CoA_x0" compartment="x0" charge="-4" boundaryCondition="false"/>
<species id="cpd20867_c0" name="16-Oxo-palmitate_c0" compartment="c0" charge="-1" boundaryCondition="false"/>
<species id="cpd24539_c0" name="GA97_c0" compartment="c0" charge="-2" boundaryCondition="false"/>
<species id="cpd22024_c0" name="3-Isopropenyl-4H-hexano-lactones_c0" compartment="c0" charge="0" boundaryCondition="false"/>
<species id="cpd22025_c0" name="3-Isopropenyl-6-oxoheptanoates_c0" compartment="c0" charge="-1" boundaryCondition="false"/>
<species id="cpd28012_c0" name="Pyruvate-dehydrogenase-dihydrolipoate_c0" compartment="c0" charge="0" boundaryCondition="false"/>
<species id="cpd28012_d0" name="Pyruvate-dehydrogenase-dihydrolipoate_d0" compartment="d0" charge="0" boundaryCondition="false"/>
<species id="cpd28012_n0" name="Pyruvate-dehydrogenase-dihydrolipoate_n0" compartment="n0" charge="0" boundaryCondition="false"/>
<species id="cpd28013_n0" name="Pyruvate-dehydrogenase-lipoate_n0" compartment="n0" charge="0" boundaryCondition="false"/>
<species id="cpd28012_m0" name="Pyruvate-dehydrogenase-dihydrolipoate_m0" compartment="m0" charge="0" boundaryCondition="false"/>
<species id="cpd27847_c0" name="Persulfurated-L-cysteine-desulfurases_c0" compartment="c0" charge="10000000" boundaryCondition="false"/>
<species id="cpd27355_c0" name="L-Cysteine-Desulfurases_c0" compartment="c0" charge="10000000" boundaryCondition="false"/>
<species id="cpd27847_d0" name="Persulfurated-L-cysteine-desulfurases_d0" compartment="d0" charge="10000000" boundaryCondition="false"/>
<species id="cpd00035_d0" name="L-Alanine_d0" compartment="d0" charge="0" boundaryCondition="false"/>
<species id="cpd27355_d0" name="L-Cysteine-Desulfurases_d0" compartment="d0" charge="10000000" boundaryCondition="false"/>
<species id="cpd27847_m0" name="Persulfurated-L-cysteine-desulfurases_m0" compartment="m0" charge="10000000" boundaryCondition="false"/>
<species id="cpd27355_m0" name="L-Cysteine-Desulfurases_m0" compartment="m0" charge="10000000" boundaryCondition="false"/>
<species id="cpd08659_c0" name="Gibberellin_A24_c0" compartment="c0" charge="-2" boundaryCondition="false"/>
<species id="cpd26560_c0" name="GA25_c0" compartment="c0" charge="-3" boundaryCondition="false"/>
<species id="cpd08926_r0" name="Phytosphingosine_r0" compartment="r0" charge="1" boundaryCondition="false"/>
<species id="cpd00071_x0" name="Acetaldehyde_x0" compartment="x0" charge="0" boundaryCondition="false"/>
<species id="cpd00363_x0" name="Ethanol_x0" compartment="x0" charge="0" boundaryCondition="false"/>
<species id="cpd03037_c0" name="7-Dehydrodesmosterol_c0" compartment="c0" charge="0" boundaryCondition="false"/>
<species id="cpd01243_c0" name="Desmosterol_c0" compartment="c0" charge="0" boundaryCondition="false"/>
<species id="cpd03037_r0" name="7-Dehydrodesmosterol_r0" compartment="r0" charge="0" boundaryCondition="false"/>
<species id="cpd01243_r0" name="Desmosterol_r0" compartment="r0" charge="0" boundaryCondition="false"/>
<species id="cpd03037_w0" name="7-Dehydrodesmosterol_w0" compartment="w0" charge="0" boundaryCondition="false"/>
<species id="cpd01243_w0" name="Desmosterol_w0" compartment="w0" charge="0" boundaryCondition="false"/>
<species id="cpd24503_c0" name="4alpha-hydroxymethyl-4beta-methyl-5alpha-cholesta-8_24-dien-3beta-ol_c0" compartment="c0" charge="0" boundaryCondition="false"/>
<species id="cpd03038_c0" name="14-Demethyllanosterol_c0" compartment="c0" charge="0" boundaryCondition="false"/>
<species id="cpd24504_c0" name="4alpha-formyl-4beta-methyl-5alpha-cholesta-8_24-dien-3beta-ol_c0" compartment="c0" charge="0" boundaryCondition="false"/>
<species id="cpd26629_c0" name="alpha-L-galactose-1-phosphate_c0" compartment="c0" charge="-2" boundaryCondition="false"/>
<species id="cpd26629_d0" name="alpha-L-galactose-1-phosphate_d0" compartment="d0" charge="-2" boundaryCondition="false"/>
<species id="cpd27360_d0" name="beta-L-galactose_d0" compartment="d0" charge="0" boundaryCondition="false"/>
<species id="cpd26630_c0" name="2-carboxylate-4-methyl-5-beta-ethyl_adenosine_5-diphosphate_thiazole_c0" compartment="c0" charge="-3" boundaryCondition="false"/>
<species id="cpd00133_d0" name="Nicotinamide_d0" compartment="d0" charge="0" boundaryCondition="false"/>
<species id="cpd26630_d0" name="2-carboxylate-4-methyl-5-beta-ethyl_adenosine_5-diphosphate_thiazole_d0" compartment="d0" charge="-3" boundaryCondition="false"/>
<species id="cpd00133_m0" name="Nicotinamide_m0" compartment="m0" charge="0" boundaryCondition="false"/>
<species id="cpd26630_m0" name="2-carboxylate-4-methyl-5-beta-ethyl_adenosine_5-diphosphate_thiazole_m0" compartment="m0" charge="-3" boundaryCondition="false"/>
<species id="cpd27735_d0" name="Ox-Thioredoxin_d0" compartment="d0" charge="0" boundaryCondition="false"/>
<species id="cpd28060_d0" name="Red-Thioredoxin_d0" compartment="d0" charge="-2" boundaryCondition="false"/>
<species id="cpd27735_m0" name="Ox-Thioredoxin_m0" compartment="m0" charge="0" boundaryCondition="false"/>
<species id="cpd28060_m0" name="Red-Thioredoxin_m0" compartment="m0" charge="-2" boundaryCondition="false"/>
<species id="cpd00268_c0" name="Thiosulfate_c0" compartment="c0" charge="-1" boundaryCondition="false"/>
<species id="cpd00268_d0" name="Thiosulfate_d0" compartment="d0" charge="-1" boundaryCondition="false"/>
<species id="cpd01211_d0" name="Thiocyanate_d0" compartment="d0" charge="-1" boundaryCondition="false"/>
<species id="cpd19012_d0" name="Hydrogen_cyanide_d0" compartment="d0" charge="0" boundaryCondition="false"/>
<species id="cpd00081_m0" name="Sulfite_m0" compartment="m0" charge="-1" boundaryCondition="false"/>
<species id="cpd00268_m0" name="Thiosulfate_m0" compartment="m0" charge="-1" boundaryCondition="false"/>
<species id="cpd00081_n0" name="Sulfite_n0" compartment="n0" charge="-1" boundaryCondition="false"/>
<species id="cpd00268_n0" name="Thiosulfate_n0" compartment="n0" charge="-1" boundaryCondition="false"/>
<species id="cpd00058_c0" name="Copper_c0" compartment="c0" charge="2" boundaryCondition="false"/>
<species id="cpd00058_d0" name="Copper_d0" compartment="d0" charge="2" boundaryCondition="false"/>
<species id="cpd00978_c0" name="dUDP_c0" compartment="c0" charge="-2" boundaryCondition="false"/>
<species id="cpd00009_r0" name="Orthophosphate_r0" compartment="r0" charge="-2" boundaryCondition="false"/>
<species id="cpd00008_r0" name="ADP_r0" compartment="r0" charge="-2" boundaryCondition="false"/>
<species id="cpd00147_d0" name="5-Methylthioadenosine_d0" compartment="d0" charge="0" boundaryCondition="false"/>
<species id="cpd00909_d0" name="1-Aminocyclopropane-1-carboxylate_d0" compartment="d0" charge="0" boundaryCondition="false"/>
<species id="cpd00071_d0" name="Acetaldehyde_d0" compartment="d0" charge="0" boundaryCondition="false"/>
<species id="cpd00363_d0" name="Ethanol_d0" compartment="d0" charge="0" boundaryCondition="false"/>
<species id="cpd00724_d0" name="alpha-D-Galactose_d0" compartment="d0" charge="0" boundaryCondition="false"/>
<species id="cpd00008_v0" name="ADP_v0" compartment="v0" charge="-2" boundaryCondition="false"/>
<species id="cpd00002_v0" name="ATP_v0" compartment="v0" charge="-3" boundaryCondition="false"/>
<species id="cpd06654_d0" name="Liquiritigenin_d0" compartment="d0" charge="0" boundaryCondition="false"/>
<species id="cpd05556_d0" name="Isoliquiritigenin_d0" compartment="d0" charge="0" boundaryCondition="false"/>
<species id="cpd00764_m0" name="7_8-Diaminononanoate_m0" compartment="m0" charge="1" boundaryCondition="false"/>
<species id="cpd00800_m0" name="8-Amino-7-oxononanoate_m0" compartment="m0" charge="0" boundaryCondition="false"/>
<species id="cpd02701_m0" name="S-Adenosyl-4-methylthio-2-oxobutanoate_m0" compartment="m0" charge="0" boundaryCondition="false"/>
<species id="cpd02701_b" name="S-Adenosyl-4-methylthio-2-oxobutanoate_b" compartment="m0" charge="0" boundaryCondition="true"/>
<species id="cpd02484_d0" name="1D-myo-Inositol_3-phosphate_d0" compartment="d0" charge="-2" boundaryCondition="false"/>
<species id="cpd12358_d0" name="Peptidylproline_omega=0_d0" compartment="d0" charge="10000000" boundaryCondition="false"/>
<species id="cpd12390_d0" name="Peptidylproline_omega=180_d0" compartment="d0" charge="10000000" boundaryCondition="false"/>
<species id="cpd00313_r0" name="Quercetin_r0" compartment="r0" charge="-1" boundaryCondition="false"/>
<species id="cpd01135_r0" name="Taxifolin_r0" compartment="r0" charge="0" boundaryCondition="false"/>
<species id="cpd00024_r0" name="2-Oxoglutarate_r0" compartment="r0" charge="-2" boundaryCondition="false"/>
<species id="cpd00036_r0" name="Succinate_r0" compartment="r0" charge="-2" boundaryCondition="false"/>
<species id="cpd27765_d0" name="Oxo-glutarate-dehydrogenase-lipoyl_d0" compartment="d0" charge="10000000" boundaryCondition="false"/>
<species id="cpd27764_d0" name="Oxo-glutarate-dehydrogenase-DH-lipoyl_d0" compartment="d0" charge="10000000" boundaryCondition="false"/>
<species id="cpd22418_d0" name="BCAA-dehydrogenase-DH-lipoyl_d0" compartment="d0" charge="10000000" boundaryCondition="false"/>
<species id="cpd00717_r0" name="Dihydrokaempferol_r0" compartment="r0" charge="0" boundaryCondition="false"/>
<species id="cpd19040_r0" name="Kaempferol_r0" compartment="r0" charge="-1" boundaryCondition="false"/>
<species id="cpd00076_e0" name="Sucrose_e0" compartment="e0" charge="0" boundaryCondition="false"/>
<species id="cpd00274_m0" name="L-Citrulline_m0" compartment="m0" charge="0" boundaryCondition="false"/>
<species id="cpd00075_d0" name="Nitrite_d0" compartment="d0" charge="-1" boundaryCondition="false"/>
<species id="cpd00013_e0" name="NH3_e0" compartment="e0" charge="1" boundaryCondition="false"/>
<species id="cpd00363_m0" name="Ethanol_m0" compartment="m0" charge="0" boundaryCondition="false"/>
<species id="cpd02920_m0" name="2-Amino-7_8-dihydro-4-hydroxy-6-diphosphooxymethylpteridine_m0" compartment="m0" charge="-2" boundaryCondition="false"/>
<species id="cpd00443_m0" name="4-Aminobenzoate_m0" compartment="m0" charge="-1" boundaryCondition="false"/>
<species id="cpd00954_m0" name="2-Amino-4-hydroxy-6-hydroxymethyl-7_8-dihydropteridine_m0" compartment="m0" charge="0" boundaryCondition="false"/>
<species id="cpd11632_e0" name="hn_e0" compartment="e0" charge="0" boundaryCondition="false"/>
<species id="cpd00665_d0" name="alpha-Maltose_d0" compartment="d0" charge="0" boundaryCondition="false"/>
<species id="cpd00048_v0" name="Sulfate_v0" compartment="v0" charge="-2" boundaryCondition="false"/>
<species id="cpd00130_v0" name="S-Malate_v0" compartment="v0" charge="-2" boundaryCondition="false"/>
<species id="cpd00209_v0" name="Nitrate_v0" compartment="v0" charge="-1" boundaryCondition="false"/>
<species id="cpd00076_v0" name="Sucrose_v0" compartment="v0" charge="0" boundaryCondition="false"/>
<species id="cpd00137_v0" name="Citrate_v0" compartment="v0" charge="-3" boundaryCondition="false"/>
<species id="cpd00120_x0" name="Butanoyl-CoA_x0" compartment="x0" charge="-4" boundaryCondition="false"/>
<species id="cpd11657_c0" name="Starch_c0" compartment="c0" charge="10000000" boundaryCondition="false"/>
<species id="cpd11657_d0" name="Starch_d0" compartment="d0" charge="10000000" boundaryCondition="false"/>
<species id="cpd03566_c0" name="Acetyl_adenylate_c0" compartment="c0" charge="-1" boundaryCondition="false"/>
<species id="cpd03566_m0" name="Acetyl_adenylate_m0" compartment="m0" charge="-1" boundaryCondition="false"/>
<species id="cpd00015_x0" name="FAD_x0" compartment="x0" charge="-3" boundaryCondition="false"/>
<species id="cpd00331_x0" name="cis-Aconitate_x0" compartment="x0" charge="-3" boundaryCondition="false"/>
<species id="cpd00842_c0" name="S-3-Hydroxybutanoyl-CoA_c0" compartment="c0" charge="-4" boundaryCondition="false"/>
<species id="cpd00842_x0" name="S-3-Hydroxybutanoyl-CoA_x0" compartment="x0" charge="-4" boundaryCondition="false"/>
<species id="cpd00982_x0" name="FADH2_x0" compartment="x0" charge="-2" boundaryCondition="false"/>
<species id="cpd02060_c0" name="2-trans-Dodecenoyl-CoA_c0" compartment="c0" charge="-4" boundaryCondition="false"/>
<species id="cpd03113_c0" name="S-3-Hydroxyhexadecanoyl-CoA_c0" compartment="c0" charge="-4" boundaryCondition="false"/>
<species id="cpd03113_x0" name="S-3-Hydroxyhexadecanoyl-CoA_x0" compartment="x0" charge="-4" boundaryCondition="false"/>
<species id="cpd03114_c0" name="3-Oxopalmitoyl-CoA_c0" compartment="c0" charge="-4" boundaryCondition="false"/>
<species id="cpd03114_x0" name="3-Oxopalmitoyl-CoA_x0" compartment="x0" charge="-4" boundaryCondition="false"/>
<species id="cpd03115_c0" name="S-3-Hydroxytetradecanoyl-CoA_c0" compartment="c0" charge="-4" boundaryCondition="false"/>
<species id="cpd03115_x0" name="S-3-Hydroxytetradecanoyl-CoA_x0" compartment="x0" charge="-4" boundaryCondition="false"/>
<species id="cpd03116_c0" name="S-3-Hydroxydodecanoyl-CoA_c0" compartment="c0" charge="-4" boundaryCondition="false"/>
<species id="cpd03116_x0" name="S-3-Hydroxydodecanoyl-CoA_x0" compartment="x0" charge="-4" boundaryCondition="false"/>
<species id="cpd03118_c0" name="S-Hydroxydecanoyl-CoA_c0" compartment="c0" charge="-4" boundaryCondition="false"/>
<species id="cpd03118_x0" name="S-Hydroxydecanoyl-CoA_x0" compartment="x0" charge="-4" boundaryCondition="false"/>
<species id="cpd03120_c0" name="S-3-Hydroxyoctanoyl-CoA_c0" compartment="c0" charge="-4" boundaryCondition="false"/>
<species id="cpd03120_x0" name="S-3-Hydroxyoctanoyl-CoA_x0" compartment="x0" charge="-4" boundaryCondition="false"/>
<species id="cpd03122_c0" name="S-Hydroxyhexanoyl-CoA_c0" compartment="c0" charge="-4" boundaryCondition="false"/>
<species id="cpd03122_x0" name="S-Hydroxyhexanoyl-CoA_x0" compartment="x0" charge="-4" boundaryCondition="false"/>
<species id="cpd03125_c0" name="trans-Hex-2-enoyl-CoA_c0" compartment="c0" charge="-4" boundaryCondition="false"/>
<species id="cpd03125_x0" name="trans-Hex-2-enoyl-CoA_x0" compartment="x0" charge="-4" boundaryCondition="false"/>
<species id="cpd03127_c0" name="trans-Tetradec-2-enoyl-CoA_c0" compartment="c0" charge="-4" boundaryCondition="false"/>
<species id="cpd03127_x0" name="trans-Tetradec-2-enoyl-CoA_x0" compartment="x0" charge="-4" boundaryCondition="false"/>
<species id="cpd03129_c0" name="trans-Dec-2-enoyl-CoA_c0" compartment="c0" charge="-4" boundaryCondition="false"/>
<species id="cpd03129_x0" name="trans-Dec-2-enoyl-CoA_x0" compartment="x0" charge="-4" boundaryCondition="false"/>
<species id="cpd00120_c0" name="Butanoyl-CoA_c0" compartment="c0" charge="-4" boundaryCondition="false"/>
<species id="cpd03124_c0" name="Hexanoyl-CoA_c0" compartment="c0" charge="-4" boundaryCondition="false"/>
<species id="cpd03124_x0" name="Hexanoyl-CoA_x0" compartment="x0" charge="-4" boundaryCondition="false"/>
<species id="cpd03128_c0" name="Decanoyl-CoA_c0" compartment="c0" charge="-4" boundaryCondition="false"/>
<species id="cpd03128_x0" name="Decanoyl-CoA_x0" compartment="x0" charge="-4" boundaryCondition="false"/>
<species id="cpd02730_d0" name="3-Deoxy-D-manno-octulosonate_8-phosphate_d0" compartment="d0" charge="-3" boundaryCondition="false"/>
<species id="cpd00817_d0" name="D-Arabinose_5-phosphate_d0" compartment="d0" charge="-2" boundaryCondition="false"/>
<species id="cpd00083_g0" name="GDP-mannose_g0" compartment="g0" charge="-2" boundaryCondition="false"/>
<species id="cpd00298_m0" name="dTMP_m0" compartment="m0" charge="-2" boundaryCondition="false"/>
<species id="cpd00299_m0" name="dUMP_m0" compartment="m0" charge="-2" boundaryCondition="false"/>
<species id="cpd00235_d0" name="D-Mannose_6-phosphate_d0" compartment="d0" charge="-2" boundaryCondition="false"/>
<species id="cpd00485_d0" name="D-Mannose_1-phosphate_d0" compartment="d0" charge="-2" boundaryCondition="false"/>
<species id="cpd19031_d0" name="N-Acetyl-alpha-D-glucosamine_1-phosphate_d0" compartment="d0" charge="-2" boundaryCondition="false"/>
<species id="cpd00048_m0" name="Sulfate_m0" compartment="m0" charge="-2" boundaryCondition="false"/>
<species id="cpd10515_v0" name="Fe2_v0" compartment="v0" charge="2" boundaryCondition="false"/>
<species id="cpd00305_d0" name="Thiamine_d0" compartment="d0" charge="1" boundaryCondition="false"/>
<species id="cpd00087_v0" name="Tetrahydrofolate_v0" compartment="v0" charge="-2" boundaryCondition="false"/>
<species id="cpd00075_m0" name="Nitrite_m0" compartment="m0" charge="-1" boundaryCondition="false"/>
<species id="cpd00382_d0" name="Raffinose_d0" compartment="d0" charge="0" boundaryCondition="false"/>
<species id="cpd00910_d0" name="alpha-D-Galactosyl-1-&gt;3-1D-myo-inositol_d0" compartment="d0" charge="0" boundaryCondition="false"/>
<species id="cpd00043_d0" name="UDP-D-galactose_d0" compartment="d0" charge="-2" boundaryCondition="false"/>
<species id="cpd00209_m0" name="Nitrate_m0" compartment="m0" charge="-1" boundaryCondition="false"/>
<species id="cpd00007_n0" name="Oxygen_n0" compartment="n0" charge="0" boundaryCondition="false"/>
<species id="cpd09684_r0" name="Tributyrin_r0" compartment="r0" charge="0" boundaryCondition="false"/>
<species id="cpd23712_r0" name="1_2-dibutyrin_r0" compartment="r0" charge="0" boundaryCondition="false"/>
<species id="cpd00120_r0" name="Butanoyl-CoA_r0" compartment="r0" charge="-4" boundaryCondition="false"/>
<species id="cpd01903_c0" name="D-Hexose_6-phosphate_c0" compartment="c0" charge="-2" boundaryCondition="false"/>
<species id="cpd01903_m0" name="D-Hexose_6-phosphate_m0" compartment="m0" charge="-2" boundaryCondition="false"/>
<species id="cpd19009_c0" name="alpha-D-Mannose_c0" compartment="c0" charge="0" boundaryCondition="false"/>
<species id="cpd19009_m0" name="alpha-D-Mannose_m0" compartment="m0" charge="0" boundaryCondition="false"/>
<species id="cpd07708_c0" name="Solasodine_c0" compartment="c0" charge="1" boundaryCondition="false"/>
<species id="cpd23725_c0" name="beta-D-glucopyranoside__3beta_22alpha_25R-spirosol-5-en-3-yl_c0" compartment="c0" charge="1" boundaryCondition="false"/>
<species id="cpd00026_v0" name="UDP-glucose_v0" compartment="v0" charge="-2" boundaryCondition="false"/>
<species id="cpd00014_v0" name="UDP_v0" compartment="v0" charge="-2" boundaryCondition="false"/>
<species id="cpd07708_v0" name="Solasodine_v0" compartment="v0" charge="1" boundaryCondition="false"/>
<species id="cpd23725_v0" name="beta-D-glucopyranoside__3beta_22alpha_25R-spirosol-5-en-3-yl_v0" compartment="v0" charge="1" boundaryCondition="false"/>
<species id="cpd00026_w0" name="UDP-glucose_w0" compartment="w0" charge="-2" boundaryCondition="false"/>
<species id="cpd00014_w0" name="UDP_w0" compartment="w0" charge="-2" boundaryCondition="false"/>
<species id="cpd07708_w0" name="Solasodine_w0" compartment="w0" charge="1" boundaryCondition="false"/>
<species id="cpd23725_w0" name="beta-D-glucopyranoside__3beta_22alpha_25R-spirosol-5-en-3-yl_w0" compartment="w0" charge="1" boundaryCondition="false"/>
<species id="cpd05718_c0" name="Brassicasterol_c0" compartment="c0" charge="0" boundaryCondition="false"/>
<species id="cpd23726_c0" name="3-O-beta-D-brassicasterol-glucoside_c0" compartment="c0" charge="0" boundaryCondition="false"/>
<species id="cpd05718_w0" name="Brassicasterol_w0" compartment="w0" charge="0" boundaryCondition="false"/>
<species id="cpd23726_w0" name="3-O-beta-D-brassicasterol-glucoside_w0" compartment="w0" charge="0" boundaryCondition="false"/>
<species id="cpd23019_c0" name="3-O-beta-D-glucopyranosylstigmasterol_c0" compartment="c0" charge="0" boundaryCondition="false"/>
<species id="cpd23019_w0" name="3-O-beta-D-glucopyranosylstigmasterol_w0" compartment="w0" charge="0" boundaryCondition="false"/>
<species id="cpd03225_w0" name="Stigmasterol_w0" compartment="w0" charge="0" boundaryCondition="false"/>
<species id="cpd02405_c0" name="Cholesteryl-beta-D-glucoside_c0" compartment="c0" charge="0" boundaryCondition="false"/>
<species id="cpd00160_c0" name="Cholesterol_c0" compartment="c0" charge="0" boundaryCondition="false"/>
<species id="cpd02405_w0" name="Cholesteryl-beta-D-glucoside_w0" compartment="w0" charge="0" boundaryCondition="false"/>
<species id="cpd00160_w0" name="Cholesterol_w0" compartment="w0" charge="0" boundaryCondition="false"/>
<species id="cpd23020_c0" name="3-O-beta-D-glucosyl-beta-sitosterol_c0" compartment="c0" charge="0" boundaryCondition="false"/>
<species id="cpd23020_w0" name="3-O-beta-D-glucosyl-beta-sitosterol_w0" compartment="w0" charge="0" boundaryCondition="false"/>
<species id="cpd02496_c0" name="1-Palmitoylglycerol_3-phosphate_c0" compartment="c0" charge="-2" boundaryCondition="false"/>
<species id="cpd02496_d0" name="1-Palmitoylglycerol_3-phosphate_d0" compartment="d0" charge="-2" boundaryCondition="false"/>
<species id="cpd26147_c0" name="dipalmitoyl_phosphatidate_c0" compartment="c0" charge="-2" boundaryCondition="false"/>
<species id="cpd30761_c0" name="OPP_c0" compartment="c0" charge="-2" boundaryCondition="false"/>
<species id="cpd30761_d0" name="OPP_d0" compartment="d0" charge="-2" boundaryCondition="false"/>
<species id="cpd30761_m0" name="OPP_m0" compartment="m0" charge="-2" boundaryCondition="false"/>
<species id="cpd30761_r0" name="OPP_r0" compartment="r0" charge="-2" boundaryCondition="false"/>
<species id="cpd25359_c0" name="4alpha-hydroxymethyl-4beta-methyl-5alpha-cholesta-8-en-3beta-ol_c0" compartment="c0" charge="0" boundaryCondition="false"/>
<species id="cpd14644_c0" name="4_4-Dimethyl-5alpha-cholesta-8-en-3beta-ol_c0" compartment="c0" charge="0" boundaryCondition="false"/>
<species id="cpd25360_c0" name="4alpha-formyl-4beta-methyl-5alpha-cholesta-8-en-3beta-ol_c0" compartment="c0" charge="0" boundaryCondition="false"/>
<species id="cpd25361_c0" name="4alpha-carboxy-4beta-methyl-5alpha-cholesta-8-en-3beta-ol_c0" compartment="c0" charge="-1" boundaryCondition="false"/>
<species id="cpd24475_c0" name="4alpha-methyl-cholesta-8-enol_c0" compartment="c0" charge="0" boundaryCondition="false"/>
<species id="cpd25363_c0" name="4alpha-hydroxymethyl-5alpha-cholesta-8-en-3beta-ol_c0" compartment="c0" charge="0" boundaryCondition="false"/>
<species id="cpd25364_c0" name="4alpha-formyl-5alpha-cholesta-8-en-3beta-ol_c0" compartment="c0" charge="0" boundaryCondition="false"/>
<species id="cpd25365_c0" name="4alpha-carboxy-5alpha-cholesta-8-en-3beta-ol_c0" compartment="c0" charge="-1" boundaryCondition="false"/>
<species id="cpd00292_d0" name="S-3-Hydroxy-3-methylglutaryl-CoA_d0" compartment="d0" charge="-5" boundaryCondition="false"/>
<species id="cpd00332_d0" name="R-Mevalonate_d0" compartment="d0" charge="-1" boundaryCondition="false"/>
<species id="cpd00292_m0" name="S-3-Hydroxy-3-methylglutaryl-CoA_m0" compartment="m0" charge="-5" boundaryCondition="false"/>
<species id="cpd00332_m0" name="R-Mevalonate_m0" compartment="m0" charge="-1" boundaryCondition="false"/>
<species id="cpd00005_n0" name="NADPH_n0" compartment="n0" charge="-4" boundaryCondition="false"/>
<species id="cpd00292_n0" name="S-3-Hydroxy-3-methylglutaryl-CoA_n0" compartment="n0" charge="-5" boundaryCondition="false"/>
<species id="cpd00332_n0" name="R-Mevalonate_n0" compartment="n0" charge="-1" boundaryCondition="false"/>
<species id="cpd00006_n0" name="NADP_n0" compartment="n0" charge="-3" boundaryCondition="false"/>
<species id="cpd00011_w0" name="CO2_w0" compartment="w0" charge="0" boundaryCondition="false"/>
<species id="cpd00130_w0" name="S-Malate_w0" compartment="w0" charge="-2" boundaryCondition="false"/>
<species id="cpd00020_w0" name="Pyruvate_w0" compartment="w0" charge="-1" boundaryCondition="false"/>
<species id="cpd26785_d0" name="Cytochromes-C-Reduced_d0" compartment="d0" charge="-1" boundaryCondition="false"/>
<species id="cpd26784_d0" name="Cytochromes-C-Oxidized_d0" compartment="d0" charge="0" boundaryCondition="false"/>
<species id="cpd15560_n0" name="Ubiquinone-8_n0" compartment="n0" charge="0" boundaryCondition="false"/>
<species id="cpd15561_n0" name="ubiquinol8_n0" compartment="n0" charge="0" boundaryCondition="false"/>
<species id="cpd26785_n0" name="Cytochromes-C-Reduced_n0" compartment="n0" charge="-1" boundaryCondition="false"/>
<species id="cpd26784_n0" name="Cytochromes-C-Oxidized_n0" compartment="n0" charge="0" boundaryCondition="false"/>
<species id="cpd00044_d0" name="3-Phosphoadenylyl_sulfate_d0" compartment="d0" charge="-4" boundaryCondition="false"/>
<species id="cpd00044_n0" name="3-Phosphoadenylyl_sulfate_n0" compartment="n0" charge="-4" boundaryCondition="false"/>
<species id="cpd27735_n0" name="Ox-Thioredoxin_n0" compartment="n0" charge="0" boundaryCondition="false"/>
<species id="cpd00045_n0" name="Adenosine_3_5-bisphosphate_n0" compartment="n0" charge="-4" boundaryCondition="false"/>
<species id="cpd28060_n0" name="Red-Thioredoxin_n0" compartment="n0" charge="-2" boundaryCondition="false"/>
<species id="cpd01890_n0" name="4-Coumaroylshikimate_n0" compartment="n0" charge="-1" boundaryCondition="false"/>
<species id="cpd00383_n0" name="Shikimate_n0" compartment="n0" charge="-1" boundaryCondition="false"/>
<species id="cpd02605_m0" name="2S-2-Isopropyl-3-oxosuccinate_m0" compartment="m0" charge="-2" boundaryCondition="false"/>
<species id="cpd02693_m0" name="2R_3S-3-Isopropylmalate_m0" compartment="m0" charge="-2" boundaryCondition="false"/>
<species id="cpd22077_m0" name="3-oxo-cis-vaccenoyl-ACPs_m0" compartment="m0" charge="10000000" boundaryCondition="false"/>
<species id="cpd28024_m0" name="R-3-hydroxy-cis-vaccenoyl-ACPs_m0" compartment="m0" charge="10000000" boundaryCondition="false"/>
<species id="cpd14938_m0" name="3-Oxostearoyl-acp_m0" compartment="m0" charge="10000000" boundaryCondition="false"/>
<species id="cpd28030_m0" name="R-3-hydroxystearoyl-ACPs_m0" compartment="m0" charge="10000000" boundaryCondition="false"/>
<species id="cpd22077_n0" name="3-oxo-cis-vaccenoyl-ACPs_n0" compartment="n0" charge="10000000" boundaryCondition="false"/>
<species id="cpd28024_n0" name="R-3-hydroxy-cis-vaccenoyl-ACPs_n0" compartment="n0" charge="10000000" boundaryCondition="false"/>
<species id="cpd14938_n0" name="3-Oxostearoyl-acp_n0" compartment="n0" charge="10000000" boundaryCondition="false"/>
<species id="cpd28030_n0" name="R-3-hydroxystearoyl-ACPs_n0" compartment="n0" charge="10000000" boundaryCondition="false"/>
<species id="cpd19149_c0" name="Arsenous_oxide_c0" compartment="c0" charge="10000000" boundaryCondition="false"/>
<species id="cpd19149_d0" name="Arsenous_oxide_d0" compartment="d0" charge="10000000" boundaryCondition="false"/>
<species id="cpd00147_n0" name="5-Methylthioadenosine_n0" compartment="n0" charge="0" boundaryCondition="false"/>
<species id="cpd00909_n0" name="1-Aminocyclopropane-1-carboxylate_n0" compartment="n0" charge="0" boundaryCondition="false"/>
<species id="cpd00008_w0" name="ADP_w0" compartment="w0" charge="-2" boundaryCondition="false"/>
<species id="cpd00002_w0" name="ATP_w0" compartment="w0" charge="-3" boundaryCondition="false"/>
<species id="cpd00146_w0" name="Carbamoyl_phosphate_w0" compartment="w0" charge="-2" boundaryCondition="false"/>
<species id="cpd00013_w0" name="NH3_w0" compartment="w0" charge="1" boundaryCondition="false"/>
<species id="cpd19036_n0" name="beta-D-Fructose_1_6-bisphosphate_n0" compartment="n0" charge="-4" boundaryCondition="false"/>
<species id="cpd19035_n0" name="beta-D-Fructose_6-phosphate_n0" compartment="n0" charge="-2" boundaryCondition="false"/>
<species id="cpd19036_w0" name="beta-D-Fructose_1_6-bisphosphate_w0" compartment="w0" charge="-4" boundaryCondition="false"/>
<species id="cpd19035_w0" name="beta-D-Fructose_6-phosphate_w0" compartment="w0" charge="-2" boundaryCondition="false"/>
<species id="cpd00284_n0" name="6-Phospho-D-gluconate_n0" compartment="n0" charge="-3" boundaryCondition="false"/>
<species id="cpd00025_n0" name="Hydrogen_peroxide_n0" compartment="n0" charge="0" boundaryCondition="false"/>
<species id="cpd00650_n0" name="Crotonoyl-CoA_n0" compartment="n0" charge="-4" boundaryCondition="false"/>
<species id="cpd00120_n0" name="Butanoyl-CoA_n0" compartment="n0" charge="-4" boundaryCondition="false"/>
<species id="cpd02060_n0" name="2-trans-Dodecenoyl-CoA_n0" compartment="n0" charge="-4" boundaryCondition="false"/>
<species id="cpd01260_n0" name="Lauroyl-CoA_n0" compartment="n0" charge="-4" boundaryCondition="false"/>
<species id="cpd00182_d0" name="Adenosine_d0" compartment="d0" charge="0" boundaryCondition="false"/>
<species id="cpd00128_d0" name="Adenine_d0" compartment="d0" charge="0" boundaryCondition="false"/>
<species id="cpd00024_n0" name="2-Oxoglutarate_n0" compartment="n0" charge="-2" boundaryCondition="false"/>
<species id="cpd00071_n0" name="Acetaldehyde_n0" compartment="n0" charge="0" boundaryCondition="false"/>
<species id="cpd00363_n0" name="Ethanol_n0" compartment="n0" charge="0" boundaryCondition="false"/>
<species id="cpd00093_n0" name="Anthranilate_n0" compartment="n0" charge="-1" boundaryCondition="false"/>
<species id="cpd00216_n0" name="Chorismate_n0" compartment="n0" charge="-2" boundaryCondition="false"/>
<species id="cpd00093_w0" name="Anthranilate_w0" compartment="w0" charge="-1" boundaryCondition="false"/>
<species id="cpd00216_w0" name="Chorismate_w0" compartment="w0" charge="-2" boundaryCondition="false"/>
<species id="cpd00398_d0" name="Naringenin_d0" compartment="d0" charge="0" boundaryCondition="false"/>
<species id="cpd03969_d0" name="Naringenin_chalcone_d0" compartment="d0" charge="0" boundaryCondition="false"/>
<species id="cpd00041_w0" name="L-Aspartate_w0" compartment="w0" charge="-1" boundaryCondition="false"/>
<species id="cpd00132_w0" name="L-Asparagine_w0" compartment="w0" charge="0" boundaryCondition="false"/>
<species id="cpd00242_w0" name="HCO3-_w0" compartment="w0" charge="-1" boundaryCondition="false"/>
<species id="cpd00457_n0" name="Choline_phosphate_n0" compartment="n0" charge="-1" boundaryCondition="false"/>
<species id="cpd00098_n0" name="Choline_n0" compartment="n0" charge="1" boundaryCondition="false"/>
<species id="cpd00236_n0" name="D-Erythrose_4-phosphate_n0" compartment="n0" charge="-2" boundaryCondition="false"/>
<species id="cpd02857_n0" name="2-Dehydro-3-deoxy-D-arabino-heptonate_7-phosphate_n0" compartment="n0" charge="-3" boundaryCondition="false"/>
<species id="cpd08300_n0" name="dTDP-4-dehydro-6-deoxy-beta-L-mannose_n0" compartment="n0" charge="-2" boundaryCondition="false"/>
<species id="cpd02113_n0" name="dTDP-6-deoxy-L-mannose_n0" compartment="n0" charge="-2" boundaryCondition="false"/>
<species id="cpd08300_r0" name="dTDP-4-dehydro-6-deoxy-beta-L-mannose_r0" compartment="r0" charge="-2" boundaryCondition="false"/>
<species id="cpd02113_r0" name="dTDP-6-deoxy-L-mannose_r0" compartment="r0" charge="-2" boundaryCondition="false"/>
<species id="cpd00162_n0" name="Ethanolamine_n0" compartment="n0" charge="1" boundaryCondition="false"/>
<species id="cpd00285_n0" name="Ethanolamine_phosphate_n0" compartment="n0" charge="-1" boundaryCondition="false"/>
<species id="cpd00289_n0" name="Geranylgeranyl_diphosphate_n0" compartment="n0" charge="-2" boundaryCondition="false"/>
<species id="cpd00113_n0" name="Isopentenyl_diphosphate_n0" compartment="n0" charge="-2" boundaryCondition="false"/>
<species id="cpd00350_n0" name="trans_trans-Farnesyl_diphosphate_n0" compartment="n0" charge="-2" boundaryCondition="false"/>
<species id="cpd00900_n0" name="GDP-4-dehydro-6-deoxy-D-mannose_n0" compartment="n0" charge="-2" boundaryCondition="false"/>
<species id="cpd00083_n0" name="GDP-mannose_n0" compartment="n0" charge="-2" boundaryCondition="false"/>
<species id="cpd00911_n0" name="D-Glucono-1_5-lactone_6-phosphate_n0" compartment="n0" charge="-2" boundaryCondition="false"/>
<species id="cpd00863_n0" name="beta-D-Glucose_6-phosphate_n0" compartment="n0" charge="-2" boundaryCondition="false"/>
<species id="cpd00089_n0" name="D-Glucose_1-phosphate_n0" compartment="n0" charge="-2" boundaryCondition="false"/>
<species id="cpd02097_n0" name="L-Glutamyl_5-phosphate_n0" compartment="n0" charge="-2" boundaryCondition="false"/>
<species id="cpd00169_n0" name="3-Phospho-D-glycerate_n0" compartment="n0" charge="-3" boundaryCondition="false"/>
<species id="cpd00223_n0" name="D-Glycerate_n0" compartment="n0" charge="-1" boundaryCondition="false"/>
<species id="cpd00497_d0" name="Xanthosine_5-phosphate_d0" compartment="d0" charge="-2" boundaryCondition="false"/>
<species id="cpd00126_d0" name="GMP_d0" compartment="d0" charge="-2" boundaryCondition="false"/>
<species id="cpd00497_w0" name="Xanthosine_5-phosphate_w0" compartment="w0" charge="-2" boundaryCondition="false"/>
<species id="cpd00126_w0" name="GMP_w0" compartment="w0" charge="-2" boundaryCondition="false"/>
<species id="cpd02345_m0" name="S-4-Amino-5-oxopentanoate_m0" compartment="m0" charge="0" boundaryCondition="false"/>
<species id="cpd00338_m0" name="5-Aminolevulinate_m0" compartment="m0" charge="0" boundaryCondition="false"/>
<species id="cpd01903_n0" name="D-Hexose_6-phosphate_n0" compartment="n0" charge="-2" boundaryCondition="false"/>
<species id="cpd00190_n0" name="beta-D-Glucose_n0" compartment="n0" charge="0" boundaryCondition="false"/>
<species id="cpd00227_m0" name="L-Homoserine_m0" compartment="m0" charge="0" boundaryCondition="false"/>
<species id="cpd00809_m0" name="O-Phospho-L-homoserine_m0" compartment="m0" charge="-2" boundaryCondition="false"/>
<species id="cpd00227_n0" name="L-Homoserine_n0" compartment="n0" charge="0" boundaryCondition="false"/>
<species id="cpd00809_n0" name="O-Phospho-L-homoserine_n0" compartment="n0" charge="-2" boundaryCondition="false"/>
<species id="cpd00036_d0" name="Succinate_d0" compartment="d0" charge="-2" boundaryCondition="false"/>
<species id="cpd00209_n0" name="Nitrate_n0" compartment="n0" charge="-1" boundaryCondition="false"/>
<species id="cpd00075_n0" name="Nitrite_n0" compartment="n0" charge="-1" boundaryCondition="false"/>
<species id="cpd00218_d0" name="Nicotinate_d0" compartment="d0" charge="-1" boundaryCondition="false"/>
<species id="cpd00871_n0" name="D-Ribulose_1_5-bisphosphate_n0" compartment="n0" charge="-4" boundaryCondition="false"/>
<species id="cpd22979_n0" name="OPC8-trans-2-enoyl-CoA_n0" compartment="n0" charge="-4" boundaryCondition="false"/>
<species id="cpd15043_n0" name="OPC8-CoA_n0" compartment="n0" charge="-4" boundaryCondition="false"/>
<species id="cpd22982_n0" name="OPC6-trans-2-enoyl-CoA_n0" compartment="n0" charge="-4" boundaryCondition="false"/>
<species id="cpd15047_n0" name="OPC6-CoA_n0" compartment="n0" charge="-4" boundaryCondition="false"/>
<species id="cpd03035_r0" name="4alpha-Methylzymosterol_r0" compartment="r0" charge="0" boundaryCondition="false"/>
<species id="cpd23614_r0" name="24-dehydrolophenol_r0" compartment="r0" charge="0" boundaryCondition="false"/>
<species id="cpd02595_n0" name="p-Coumaroyl_quinic_acid_n0" compartment="n0" charge="-1" boundaryCondition="false"/>
<species id="cpd00248_n0" name="Quinate_n0" compartment="n0" charge="-1" boundaryCondition="false"/>
<species id="cpd14513_r0" name="4alpha-Methylfecosterol_r0" compartment="r0" charge="0" boundaryCondition="false"/>
<species id="cpd03218_r0" name="alpha-Carotene_r0" compartment="r0" charge="0" boundaryCondition="false"/>
<species id="cpd05497_r0" name="Zeinoxanthin_r0" compartment="r0" charge="0" boundaryCondition="false"/>
<species id="cpd26864_d0" name="dihydrosterculate_d0" compartment="d0" charge="-1" boundaryCondition="false"/>
<species id="cpd00536_n0" name="9Z-Octadecenoic_acid_n0" compartment="n0" charge="-1" boundaryCondition="false"/>
<species id="cpd26864_n0" name="dihydrosterculate_n0" compartment="n0" charge="-1" boundaryCondition="false"/>
<species id="cpd27765_r0" name="Oxo-glutarate-dehydrogenase-lipoyl_r0" compartment="r0" charge="10000000" boundaryCondition="false"/>
<species id="cpd27764_r0" name="Oxo-glutarate-dehydrogenase-DH-lipoyl_r0" compartment="r0" charge="10000000" boundaryCondition="false"/>
<species id="cpd22419_r0" name="BCAA-dehydrogenase-lipoyl_r0" compartment="r0" charge="10000000" boundaryCondition="false"/>
<species id="cpd22418_r0" name="BCAA-dehydrogenase-DH-lipoyl_r0" compartment="r0" charge="10000000" boundaryCondition="false"/>
<species id="cpd22445_m0" name="Beta-3-hydroxybutyryl-ACPs_m0" compartment="m0" charge="10000000" boundaryCondition="false"/>
<species id="cpd11488_m0" name="Acetoacetyl-acp_m0" compartment="m0" charge="10000000" boundaryCondition="false"/>
<species id="cpd22445_n0" name="Beta-3-hydroxybutyryl-ACPs_n0" compartment="n0" charge="10000000" boundaryCondition="false"/>
<species id="cpd11488_n0" name="Acetoacetyl-acp_n0" compartment="n0" charge="10000000" boundaryCondition="false"/>
<species id="cpd11479_m0" name="R-3-Hydroxyhexanoyl-acp_m0" compartment="m0" charge="10000000" boundaryCondition="false"/>
<species id="cpd11479_n0" name="R-3-Hydroxyhexanoyl-acp_n0" compartment="n0" charge="10000000" boundaryCondition="false"/>
<species id="cpd11486_n0" name="3-Oxohexanoyl-acp_n0" compartment="n0" charge="10000000" boundaryCondition="false"/>
<species id="cpd11480_m0" name="R-3-Hydroxydodecanoyl-acp_m0" compartment="m0" charge="10000000" boundaryCondition="false"/>
<species id="cpd11489_m0" name="3-Oxododecanoyl-acp_m0" compartment="m0" charge="10000000" boundaryCondition="false"/>
<species id="cpd11480_n0" name="R-3-Hydroxydodecanoyl-acp_n0" compartment="n0" charge="10000000" boundaryCondition="false"/>
<species id="cpd11489_n0" name="3-Oxododecanoyl-acp_n0" compartment="n0" charge="10000000" boundaryCondition="false"/>
<species id="cpd11491_m0" name="3-Oxotetradecanoyl-acp_m0" compartment="m0" charge="10000000" boundaryCondition="false"/>
<species id="cpd11491_n0" name="3-Oxotetradecanoyl-acp_n0" compartment="n0" charge="10000000" boundaryCondition="false"/>
<species id="cpd11484_n0" name="3R-3-Hydroxytetradecanoyl-acyl-carrier_protein_n0" compartment="n0" charge="10000000" boundaryCondition="false"/>
<species id="cpd05274_n0" name="9Z-Hexadecenoic_acid_n0" compartment="n0" charge="-1" boundaryCondition="false"/>
<species id="cpd27830_n0" name="Palmitoleoyl-ACPs_n0" compartment="n0" charge="10000000" boundaryCondition="false"/>
<species id="cpd11493_n0" name="Acyl-carrier_protein_n0" compartment="n0" charge="10000000" boundaryCondition="false"/>
<species id="cpd25615_n0" name="Z-11-octadecenoic_acid_n0" compartment="n0" charge="-1" boundaryCondition="false"/>
<species id="cpd26730_n0" name="Cis-vaccenoyl-ACPs_n0" compartment="n0" charge="10000000" boundaryCondition="false"/>
<species id="cpd28012_r0" name="Pyruvate-dehydrogenase-dihydrolipoate_r0" compartment="r0" charge="0" boundaryCondition="false"/>
<species id="cpd28013_r0" name="Pyruvate-dehydrogenase-lipoate_r0" compartment="r0" charge="0" boundaryCondition="false"/>
<species id="cpd01476_m0" name="Protoporphyrin_m0" compartment="m0" charge="-2" boundaryCondition="false"/>
<species id="cpd02216_m0" name="Magnesium_protoporphyrin_m0" compartment="m0" charge="-2" boundaryCondition="false"/>
<species id="cpd00254_m0" name="Magnesium_cation_m0" compartment="m0" charge="2" boundaryCondition="false"/>
<species id="cpd01476_n0" name="Protoporphyrin_n0" compartment="n0" charge="-2" boundaryCondition="false"/>
<species id="cpd02216_n0" name="Magnesium_protoporphyrin_n0" compartment="n0" charge="-2" boundaryCondition="false"/>
<species id="cpd00254_n0" name="Magnesium_cation_n0" compartment="n0" charge="2" boundaryCondition="false"/>
<species id="cpd00220_w0" name="Riboflavin_w0" compartment="w0" charge="-1" boundaryCondition="false"/>
<species id="cpd01747_d0" name="Indol-3-ylacetamide_d0" compartment="d0" charge="0" boundaryCondition="false"/>
<species id="cpd00703_d0" name="Indole-3-acetate_d0" compartment="d0" charge="-1" boundaryCondition="false"/>
<species id="cpd00047_v0" name="Formate_v0" compartment="v0" charge="-1" boundaryCondition="false"/>
<species id="cpd00759_v0" name="S-Formylglutathione_v0" compartment="v0" charge="-1" boundaryCondition="false"/>
<species id="cpd00036_n0" name="Succinate_n0" compartment="n0" charge="-2" boundaryCondition="false"/>
<species id="cpd00106_n0" name="Fumarate_n0" compartment="n0" charge="-2" boundaryCondition="false"/>
<species id="cpd00205_d0" name="Potassium_cation_d0" compartment="d0" charge="1" boundaryCondition="false"/>
<species id="cpd00099_m0" name="Cl-_m0" compartment="m0" charge="-1" boundaryCondition="false"/>
<species id="cpd24697_c0" name="S2-_c0" compartment="c0" charge="-1" boundaryCondition="false"/>
<species id="cpd24697_m0" name="S2-_m0" compartment="m0" charge="-1" boundaryCondition="false"/>
<species id="cpd00658_c0" name="Isochorismate_c0" compartment="c0" charge="-2" boundaryCondition="false"/>
<species id="cpd00658_m0" name="Isochorismate_m0" compartment="m0" charge="-2" boundaryCondition="false"/>
<species id="cpd03019_c0" name="N-Acetyl-beta-D-galactosamine_c0" compartment="c0" charge="0" boundaryCondition="false"/>
<species id="cpd03019_d0" name="N-Acetyl-beta-D-galactosamine_d0" compartment="d0" charge="0" boundaryCondition="false"/>
<species id="cpd01490_c0" name="beta-D-Mannose_c0" compartment="c0" charge="0" boundaryCondition="false"/>
<species id="cpd01490_d0" name="beta-D-Mannose_d0" compartment="d0" charge="0" boundaryCondition="false"/>
<species id="cpd28748_c0" name="-Xylose_c0" compartment="c0" charge="10000000" boundaryCondition="false"/>
<species id="cpd28748_d0" name="-Xylose_d0" compartment="d0" charge="10000000" boundaryCondition="false"/>
<species id="cpd01066_c0" name="L-Iditol_c0" compartment="c0" charge="0" boundaryCondition="false"/>
<species id="cpd01066_d0" name="L-Iditol_d0" compartment="d0" charge="0" boundaryCondition="false"/>
<species id="cpd00212_c0" name="L-Sorbose_c0" compartment="c0" charge="0" boundaryCondition="false"/>
<species id="cpd00212_d0" name="L-Sorbose_d0" compartment="d0" charge="0" boundaryCondition="false"/>
<species id="cpd00448_c0" name="D-Glyceraldehyde_c0" compartment="c0" charge="0" boundaryCondition="false"/>
<species id="cpd00448_d0" name="D-Glyceraldehyde_d0" compartment="d0" charge="0" boundaryCondition="false"/>
<species id="cpd00100_d0" name="Glycerol_d0" compartment="d0" charge="0" boundaryCondition="false"/>
<species id="cpd00229_d0" name="Glycolaldehyde_d0" compartment="d0" charge="0" boundaryCondition="false"/>
<species id="cpd00417_c0" name="L-Arabitol_c0" compartment="c0" charge="0" boundaryCondition="false"/>
<species id="cpd00417_d0" name="L-Arabitol_d0" compartment="d0" charge="0" boundaryCondition="false"/>
<species id="cpd00314_c0" name="Mannitol_c0" compartment="c0" charge="0" boundaryCondition="false"/>
<species id="cpd00314_d0" name="Mannitol_d0" compartment="d0" charge="0" boundaryCondition="false"/>
<species id="cpd02416_c0" name="N-Acetyl-beta-D-glucosamine_c0" compartment="c0" charge="0" boundaryCondition="false"/>
<species id="cpd02416_d0" name="N-Acetyl-beta-D-glucosamine_d0" compartment="d0" charge="0" boundaryCondition="false"/>
<species id="cpd00588_c0" name="D-Sorbitol_c0" compartment="c0" charge="0" boundaryCondition="false"/>
<species id="cpd00588_d0" name="D-Sorbitol_d0" compartment="d0" charge="0" boundaryCondition="false"/>
<species id="cpd01487_d0" name="Xylose_d0" compartment="d0" charge="0" boundaryCondition="false"/>
<species id="cpd19013_n0" name="NH4_n0" compartment="n0" charge="1" boundaryCondition="false"/>
<species id="cpd10516_d0" name="Fe3_d0" compartment="d0" charge="3" boundaryCondition="false"/>
<species id="cpd08288_g0" name="2-Phospho-4-cytidine_5-diphospho-2-C-methyl-D-erythritol_g0" compartment="g0" charge="-4" boundaryCondition="false"/>
<species id="cpd08287_g0" name="4-Cytidine_5-diphospho-2-C-methyl-D-erythritol_g0" compartment="g0" charge="-2" boundaryCondition="false"/>
<species id="cpd00251_g0" name="ADP-ribose_g0" compartment="g0" charge="-2" boundaryCondition="false"/>
<species id="cpd00251_c0" name="ADP-ribose_c0" compartment="c0" charge="-2" boundaryCondition="false"/>
<species id="cpd00387_g0" name="ADP-glucose_g0" compartment="g0" charge="-2" boundaryCondition="false"/>
<species id="cpd02932_g0" name="UDP-N-acetylmuramoyl-L-alanyl-D-glutamyl-6-carboxy-L-lysyl-D-alanyl-D-alanine_g0" compartment="g0" charge="-4" boundaryCondition="false"/>
<species id="cpd02932_c0" name="UDP-N-acetylmuramoyl-L-alanyl-D-glutamyl-6-carboxy-L-lysyl-D-alanyl-D-alanine_c0" compartment="c0" charge="-4" boundaryCondition="false"/>
<species id="cpd02862_g0" name="UDPMurAcoyl-L-Ala-D-gamma-Glu-L-Lys-D-Ala-D-Ala_g0" compartment="g0" charge="-3" boundaryCondition="false"/>
<species id="cpd02862_c0" name="UDPMurAcoyl-L-Ala-D-gamma-Glu-L-Lys-D-Ala-D-Ala_c0" compartment="c0" charge="-3" boundaryCondition="false"/>
<species id="cpd02546_g0" name="CMP-3-deoxy-D-manno-octulosonate_g0" compartment="g0" charge="-2" boundaryCondition="false"/>
<species id="cpd22822_g0" name="ADP_ribose_1-phosphate_g0" compartment="g0" charge="-4" boundaryCondition="false"/>
<species id="cpd22822_c0" name="ADP_ribose_1-phosphate_c0" compartment="c0" charge="-4" boundaryCondition="false"/>
<species id="cpd23315_g0" name="UDP-Mur2Acoyl-L-Ala-g-D-Glu-L-Lys-D-Ala_g0" compartment="g0" charge="-3" boundaryCondition="false"/>
<species id="cpd23315_c0" name="UDP-Mur2Acoyl-L-Ala-g-D-Glu-L-Lys-D-Ala_c0" compartment="c0" charge="-3" boundaryCondition="false"/>
<species id="cpd00026_g0" name="UDP-glucose_g0" compartment="g0" charge="-2" boundaryCondition="false"/>
<species id="cpd02528_g0" name="UDP-4-dehydro-6-deoxy-D-glucose_g0" compartment="g0" charge="-2" boundaryCondition="false"/>
<species id="cpd21093_g0" name="ADP-ribose_1_2-phosphate_g0" compartment="g0" charge="-3" boundaryCondition="false"/>
<species id="cpd21093_c0" name="ADP-ribose_1_2-phosphate_c0" compartment="c0" charge="-3" boundaryCondition="false"/>
<species id="cpd00626_g0" name="dTDP-glucose_g0" compartment="g0" charge="-2" boundaryCondition="false"/>
<species id="cpd00626_c0" name="dTDP-glucose_c0" compartment="c0" charge="-2" boundaryCondition="false"/>
<species id="cpd08300_g0" name="dTDP-4-dehydro-6-deoxy-beta-L-mannose_g0" compartment="g0" charge="-2" boundaryCondition="false"/>
<species id="cpd02113_g0" name="dTDP-6-deoxy-L-mannose_g0" compartment="g0" charge="-2" boundaryCondition="false"/>
<species id="cpd00900_g0" name="GDP-4-dehydro-6-deoxy-D-mannose_g0" compartment="g0" charge="-2" boundaryCondition="false"/>
<species id="cpd00315_g0" name="GDP-glucose_g0" compartment="g0" charge="-2" boundaryCondition="false"/>
<species id="cpd00315_c0" name="GDP-glucose_c0" compartment="c0" charge="-2" boundaryCondition="false"/>
<species id="cpd01536_g0" name="GDP-L-galactose_g0" compartment="g0" charge="-2" boundaryCondition="false"/>
<species id="cpd02835_g0" name="UDP-2_3-bis3-hydroxytetradecanoylglucosamine_g0" compartment="g0" charge="-2" boundaryCondition="false"/>
<species id="cpd01481_g0" name="UDP-L-rhamnose_g0" compartment="g0" charge="-2" boundaryCondition="false"/>
<species id="cpd00037_g0" name="UDP-N-acetyl-D-glucosamine_g0" compartment="g0" charge="-2" boundaryCondition="false"/>
<species id="cpd02886_g0" name="UDP-3-O-3-hydroxytetradecanoyl-N-acetylglucosamine_g0" compartment="g0" charge="-2" boundaryCondition="false"/>
<species id="cpd08358_g0" name="UDP-6-sulfoquinovose_g0" compartment="g0" charge="-3" boundaryCondition="false"/>
<species id="cpd02636_d0" name="5-2-Hydroxyethyl-4-methylthiazole_d0" compartment="d0" charge="0" boundaryCondition="false"/>
<species id="cpd00800_x0" name="8-Amino-7-oxononanoate_x0" compartment="x0" charge="0" boundaryCondition="false"/>
<species id="cpd00104_d0" name="Biotin_d0" compartment="d0" charge="-1" boundaryCondition="false"/>
<species id="cpd00393_c0" name="Folate_c0" compartment="c0" charge="-2" boundaryCondition="false"/>
<species id="cpd00393_d0" name="Folate_d0" compartment="d0" charge="-2" boundaryCondition="false"/>
<species id="cpd00393_m0" name="Folate_m0" compartment="m0" charge="-2" boundaryCondition="false"/>
<species id="cpd00644_w0" name="Pantothenate_w0" compartment="w0" charge="-1" boundaryCondition="false"/>
<species id="cpd00050_x0" name="FMN_x0" compartment="x0" charge="-3" boundaryCondition="false"/>
<species id="cpd00056_x0" name="Thiamin_diphosphate_x0" compartment="x0" charge="-1" boundaryCondition="false"/>
<species id="cpd00144_n0" name="UDP-glucuronate_n0" compartment="n0" charge="-3" boundaryCondition="false"/>
<species id="cpd00472_n0" name="UDP-D-galacturonate_n0" compartment="n0" charge="-3" boundaryCondition="false"/>
<species id="cpd00043_n0" name="UDP-D-galactose_n0" compartment="n0" charge="-2" boundaryCondition="false"/>
<species id="cpd00043_r0" name="UDP-D-galactose_r0" compartment="r0" charge="-2" boundaryCondition="false"/>
<species id="cpd00026_r0" name="UDP-glucose_r0" compartment="r0" charge="-2" boundaryCondition="false"/>
<species id="cpd00091_n0" name="UMP_n0" compartment="n0" charge="-2" boundaryCondition="false"/>
<species id="cpd00249_n0" name="Uridine_n0" compartment="n0" charge="0" boundaryCondition="false"/>
<species id="cpd17403_c0" name="Homomethionine_c0" compartment="c0" charge="0" boundaryCondition="false"/>
<species id="cpd17401_c0" name="2-Oxo-5-methylthiopentanoic_acid_c0" compartment="c0" charge="-1" boundaryCondition="false"/>
<species id="cpd00869_d0" name="4-Methylthio-2-oxobutanoic_acid_d0" compartment="d0" charge="-1" boundaryCondition="false"/>
<species id="cpd17403_d0" name="Homomethionine_d0" compartment="d0" charge="0" boundaryCondition="false"/>
<species id="cpd17401_d0" name="2-Oxo-5-methylthiopentanoic_acid_d0" compartment="d0" charge="-1" boundaryCondition="false"/>
<species id="cpd00356_c0" name="dCTP_c0" compartment="c0" charge="-3" boundaryCondition="false"/>
<species id="cpd00357_c0" name="dTTP_c0" compartment="c0" charge="-3" boundaryCondition="false"/>
<species id="cpd00280_c0" name="D-Galacturonate_c0" compartment="c0" charge="-1" boundaryCondition="false"/>
<species id="cpd01627_c0" name="alpha-L-Rhamnose_c0" compartment="c0" charge="0" boundaryCondition="false"/>
<species id="cpd01351_c0" name="Ubiquinone-9_c0" compartment="c0" charge="0" boundaryCondition="false"/>
<species id="cpd07274_c0" name="Plastoquinone-9_c0" compartment="c0" charge="0" boundaryCondition="false"/>
<species id="cpd14958_c0" name="R-Lipoic_acid_c0" compartment="c0" charge="-1" boundaryCondition="false"/>
<species id="cpd01172_c0" name="Gibberellin_A3_c0" compartment="c0" charge="-1" boundaryCondition="false"/>
<species id="cpd11416_c0" name="Biomass_c0" compartment="c0" charge="0" boundaryCondition="false"/>
<species id="cpd11416_b" name="Biomass_b" compartment="c0" charge="0" boundaryCondition="true"/>
<species id="cpd00027_c0" name="D-Glucose_c0" compartment="c0" charge="0" boundaryCondition="false"/>
<species id="cpd14935_c0" name="3-Oxostearoyl-CoA_c0" compartment="c0" charge="-4" boundaryCondition="false"/>
<species id="cpd00971_c0" name="Sodium_cation_c0" compartment="c0" charge="1" boundaryCondition="false"/>
<species id="cpd00971_m0" name="Sodium_cation_m0" compartment="m0" charge="1" boundaryCondition="false"/>
<species id="cpd00356_c0" name="dCTP_c0" compartment="c0" charge="-3" boundaryCondition="false"/>
<species id="cpd00108_c0" name="D-Galactose_c0" compartment="c0" charge="0" boundaryCondition="false"/>
<species id="cpd22985_m0" name="OPC4-trans-2-enoyl-CoA_m0" compartment="m0" charge="-4" boundaryCondition="false"/>
<species id="cpd00082_m0" name="D-Fructose_m0" compartment="m0" charge="0" boundaryCondition="false"/>
<species id="cpd02246_c0" name="2-Mercaptoethanesulfonate_c0" compartment="c0" charge="-1" boundaryCondition="false"/>
<species id="cpd08346_c0" name="S-1_2-Epoxypropane_c0" compartment="c0" charge="0" boundaryCondition="false"/>
<species id="cpd08337_c0" name="S-2-Hydroxypropyl-CoM_c0" compartment="c0" charge="-1" boundaryCondition="false"/>
<species id="cpd08632_d0" name="Divinyl_chlorophyllide_a_d0" compartment="d0" charge="-2" boundaryCondition="false"/>
<species id="cpd00079_c0" name="D-Glucose_6-phosphate_c0" compartment="c0" charge="-2" boundaryCondition="false"/>
<species id="cpd00069_e0" name="L-Tyrosine_e0" compartment="e0" charge="0" boundaryCondition="false"/>
<species id="cpd28293_n0" name="UDP-GLUCOSE_n0" compartment="n0" charge="-2" boundaryCondition="false"/>
<species id="cpd22920_c0" name="-7-iso-JA-L-Ile_c0" compartment="c0" charge="-1" boundaryCondition="false"/>
<species id="cpd00105_c0" name="D-Ribose_c0" compartment="c0" charge="0" boundaryCondition="false"/>
<species id="cpd14528_c0" name="3-Dehydroteasterone_c0" compartment="c0" charge="0" boundaryCondition="false"/>
<species id="cpd00824_r0" name="Sphinganine_1-phosphate_r0" compartment="r0" charge="-1" boundaryCondition="false"/>
<species id="cpd00285_r0" name="Ethanolamine_phosphate_r0" compartment="r0" charge="-1" boundaryCondition="false"/>
<species id="cpd00405_r0" name="Hexadecanal_r0" compartment="r0" charge="0" boundaryCondition="false"/>
<species id="cpd30761_e0" name="OPP_e0" compartment="e0" charge="-2" boundaryCondition="false"/>
<species id="cpd28293_c0" name="UDP-GLUCOSE_c0" compartment="c0" charge="-2" boundaryCondition="false"/>
<species id="cpd02016_e0" name="Nicotinamide-beta-riboside_e0" compartment="e0" charge="1" boundaryCondition="false"/>
<species id="cpd19032_d0" name="1-5-Phosphoribosyl-5-amino-4-N-succinocarboxamide-imidazole_d0" compartment="d0" charge="-4" boundaryCondition="false"/>
<species id="cpd00297_c0" name="dTDP_c0" compartment="c0" charge="-2" boundaryCondition="false"/>
<species id="cpd01422_e0" name="beta-D-Xylose_e0" compartment="e0" charge="0" boundaryCondition="false"/>
<species id="cpd01627_c0" name="alpha-L-Rhamnose_c0" compartment="c0" charge="0" boundaryCondition="false"/>
<species id="cpd02843_d0" name="D-erythro-1-Imidazol-4-ylglycerol_3-phosphate_d0" compartment="d0" charge="-2" boundaryCondition="false"/>
<species id="cpd02991_d0" name="N-5-Phospho-D-1-ribulosylformimino-5-amino-1-5-phospho-D-ribosyl-4-imidazolecarboxamide_d0" compartment="d0" charge="-3" boundaryCondition="false"/>
<species id="cpd00322_e0" name="L-Isoleucine_e0" compartment="e0" charge="0" boundaryCondition="false"/>
<species id="cpd19181_d0" name="Aspartate_d0" compartment="d0" charge="-1" boundaryCondition="false"/>
<species id="cpd00793_e0" name="Thiamin_monophosphate_e0" compartment="e0" charge="-1" boundaryCondition="false"/>
<species id="cpd08344_c0" name="Propylene_c0" compartment="c0" charge="0" boundaryCondition="false"/>
<species id="cpd00074_c0" name="Sulfur_c0" compartment="c0" charge="0" boundaryCondition="false"/>
<species id="cpd14956_c0" name="Lipoyl-acp_c0" compartment="c0" charge="10000000" boundaryCondition="false"/>
<species id="cpd00162_r0" name="Ethanolamine_r0" compartment="r0" charge="1" boundaryCondition="false"/>
<species id="cpd08632_c0" name="Divinyl_chlorophyllide_a_c0" compartment="c0" charge="-2" boundaryCondition="false"/>
<species id="cpd25882_c0" name="2-methoxy-6-all-trans-nonaprenylphenol_c0" compartment="c0" charge="0" boundaryCondition="false"/>
<species id="cpd00924_n0" name="P1_P4-Bis5-adenosyl_tetraphosphate_n0" compartment="n0" charge="-4" boundaryCondition="false"/>
<species id="cpd00014_r0" name="UDP_r0" compartment="r0" charge="-2" boundaryCondition="false"/>
<species id="cpd08665_c0" name="Gibberellin_A7_c0" compartment="c0" charge="-1" boundaryCondition="false"/>
<species id="cpd08662_c0" name="Gibberellin_A4_c0" compartment="c0" charge="-1" boundaryCondition="false"/>
<species id="cpd08336_c0" name="2-Oxopropyl-CoM_c0" compartment="c0" charge="-1" boundaryCondition="false"/>
<species id="cpd00142_c0" name="Acetoacetate_c0" compartment="c0" charge="-1" boundaryCondition="false"/>
<species id="cpd11421_c0" name="Thioredoxin_c0" compartment="c0" charge="10000000" boundaryCondition="false"/>
<species id="cpd11420_c0" name="Thioredoxin_disulfide_c0" compartment="c0" charge="10000000" boundaryCondition="false"/>
<species id="cpd02068_r0" name="3-Methylglutaconyl-CoA_r0" compartment="r0" charge="-5" boundaryCondition="false"/>
<species id="cpd01186_c0" name="L-Fuculose_c0" compartment="c0" charge="0" boundaryCondition="false"/>
<species id="cpd01186_e0" name="L-Fuculose_e0" compartment="e0" charge="0" boundaryCondition="false"/>
<species id="cpd08661_c0" name="Gibberellin_A9_c0" compartment="c0" charge="-1" boundaryCondition="false"/>
<species id="cpd00072_c0" name="D-Fructose_6-phosphate_c0" compartment="c0" charge="-2" boundaryCondition="false"/>
<species id="cpd15807_c0" name="2_5-Diamino-6-5-phospho-D-ribitylaminopyrimidin-43H-one_c0" compartment="c0" charge="-2" boundaryCondition="false"/>
<species id="cpd00082_c0" name="D-Fructose_c0" compartment="c0" charge="0" boundaryCondition="false"/>
<species id="cpd03221_c0" name="Zymosterol_c0" compartment="c0" charge="0" boundaryCondition="false"/>
<species id="cpd03222_c0" name="5alpha-Cholesta-7_24-dien-3beta-ol_c0" compartment="c0" charge="0" boundaryCondition="false"/>
<species id="cpd00104_e0" name="Biotin_e0" compartment="e0" charge="-1" boundaryCondition="false"/>
<species id="cpd22290_c0" name="Acceptor_c0" compartment="c0" charge="10000000" boundaryCondition="false"/>
<species id="cpd26978_c0" name="Donor-H2_c0" compartment="c0" charge="10000000" boundaryCondition="false"/>
<species id="cpd00357_c0" name="dTTP_c0" compartment="c0" charge="-3" boundaryCondition="false"/>
<species id="cpd26147_e0" name="dipalmitoyl_phosphatidate_e0" compartment="e0" charge="-2" boundaryCondition="false"/>
<species id="cpd01351_c0" name="Ubiquinone-9_c0" compartment="c0" charge="0" boundaryCondition="false"/>
<species id="cpd03957_c0" name="Ethylene_oxide_c0" compartment="c0" charge="0" boundaryCondition="false"/>
<species id="cpd02590_e0" name="all-trans-Heptaprenyl_diphosphate_e0" compartment="e0" charge="-2" boundaryCondition="false"/>
<species id="cpd01207_c0" name="Quercitrin_c0" compartment="c0" charge="-1" boundaryCondition="false"/>
<species id="cpd00013_r0" name="NH3_r0" compartment="r0" charge="1" boundaryCondition="false"/>
<species id="cpd00066_r0" name="L-Phenylalanine_r0" compartment="r0" charge="0" boundaryCondition="false"/>
<species id="cpd11640_c0" name="Hydrogen_c0" compartment="c0" charge="10000000" boundaryCondition="false"/>
<species id="cpd02835_e0" name="UDP-2_3-bis3-hydroxytetradecanoylglucosamine_e0" compartment="e0" charge="-2" boundaryCondition="false"/>
<species id="cpd11211_c0" name="Dihydromonacolin_L_c0" compartment="c0" charge="0" boundaryCondition="false"/>
<species id="cpd00059_e0" name="Ascorbate_e0" compartment="e0" charge="-1" boundaryCondition="false"/>
<species id="cpd00052_r0" name="CTP_r0" compartment="r0" charge="-3" boundaryCondition="false"/>
<species id="cpd00062_r0" name="UTP_r0" compartment="r0" charge="-3" boundaryCondition="false"/>
<species id="cpd19013_d0" name="NH4_d0" compartment="d0" charge="1" boundaryCondition="false"/>
<species id="cpd07274_c0" name="Plastoquinone-9_c0" compartment="c0" charge="0" boundaryCondition="false"/>
<species id="cpd00486_e0" name="Indole-3-acetaldehyde_e0" compartment="e0" charge="0" boundaryCondition="false"/>
<species id="cpd14958_c0" name="R-Lipoic_acid_c0" compartment="c0" charge="-1" boundaryCondition="false"/>
<species id="cpd27820_c0" name="PROTEIN-LIPOYLLYSINE_c0" compartment="c0" charge="10000000" boundaryCondition="false"/>
<species id="cpd22380_c0" name="Apo-GcvH_c0" compartment="c0" charge="10000000" boundaryCondition="false"/>
<species id="cpd15033_x0" name="-7-Isojasmonic_acid_x0" compartment="x0" charge="-1" boundaryCondition="false"/>
<species id="cpd24693_d0" name="phytolmonophosphate_d0" compartment="d0" charge="-2" boundaryCondition="false"/>
<species id="cpd01481_e0" name="UDP-L-rhamnose_e0" compartment="e0" charge="-2" boundaryCondition="false"/>
<species id="cpd08358_e0" name="UDP-6-sulfoquinovose_e0" compartment="e0" charge="-3" boundaryCondition="false"/>
<species id="cpd00107_e0" name="L-Leucine_e0" compartment="e0" charge="0" boundaryCondition="false"/>
<species id="cpd00444_r0" name="CDP-ethanolamine_r0" compartment="r0" charge="-1" boundaryCondition="false"/>
<species id="cpd00280_c0" name="D-Galacturonate_c0" compartment="c0" charge="-1" boundaryCondition="false"/>
<species id="cpd02497_c0" name="1-Phospho-alpha-D-galacturonate_c0" compartment="c0" charge="-3" boundaryCondition="false"/>
<species id="cpd01172_c0" name="Gibberellin_A3_c0" compartment="c0" charge="-1" boundaryCondition="false"/>
<species id="cpd28037_w0" name="RIBOSE_w0" compartment="w0" charge="0" boundaryCondition="false"/>
<species id="cpd03205_c0" name="Phytoene_c0" compartment="c0" charge="0" boundaryCondition="false"/>
<species id="cpd00572_e0" name="Histidine_e0" compartment="e0" charge="0" boundaryCondition="false"/>
<species id="cpd10516_m0" name="Fe3_m0" compartment="m0" charge="3" boundaryCondition="false"/>
<species id="cpd00745_e0" name="3-Hydroxypropanoate_e0" compartment="e0" charge="-1" boundaryCondition="false"/>
<species id="cpd00764_e0" name="7_8-Diaminononanoate_e0" compartment="e0" charge="1" boundaryCondition="false"/>
<species id="cpd02546_e0" name="CMP-3-deoxy-D-manno-octulosonate_e0" compartment="e0" charge="-2" boundaryCondition="false"/>
<species id="cpd02172_e0" name="all-trans-Nonaprenyl_diphosphate_e0" compartment="e0" charge="-2" boundaryCondition="false"/>
<species id="cpd00205_b" name="Potassium_cation_b" compartment="e0" charge="1" boundaryCondition="true"/>
<species id="cpd00048_b" name="Sulfate_b" compartment="e0" charge="-2" boundaryCondition="true"/>
<species id="cpd00001_b" name="H2O_b" compartment="e0" charge="0" boundaryCondition="true"/>
<species id="cpd00011_b" name="CO2_b" compartment="e0" charge="0" boundaryCondition="true"/>
<species id="cpd00007_b" name="Oxygen_b" compartment="e0" charge="0" boundaryCondition="true"/>
<species id="cpd00254_b" name="Magnesium_cation_b" compartment="e0" charge="2" boundaryCondition="true"/>
<species id="cpd00067_b" name="H_b" compartment="e0" charge="1" boundaryCondition="true"/>
<species id="cpd00099_b" name="Cl-_b" compartment="e0" charge="-1" boundaryCondition="true"/>
<species id="cpd00009_b" name="Orthophosphate_b" compartment="e0" charge="-2" boundaryCondition="true"/>
<species id="cpd00209_b" name="Nitrate_b" compartment="e0" charge="-1" boundaryCondition="true"/>
<species id="cpd10515_b" name="Fe2_b" compartment="e0" charge="2" boundaryCondition="true"/>
<species id="cpd00076_b" name="Sucrose_b" compartment="e0" charge="0" boundaryCondition="true"/>
<species id="cpd00013_b" name="NH3_b" compartment="e0" charge="1" boundaryCondition="true"/>
<species id="cpd11632_b" name="hn_b" compartment="e0" charge="0" boundaryCondition="true"/>
<species id="cpd00069_b" name="L-Tyrosine_b" compartment="e0" charge="0" boundaryCondition="true"/>
<species id="cpd30761_b" name="OPP_b" compartment="e0" charge="-2" boundaryCondition="true"/>
<species id="cpd02016_b" name="Nicotinamide-beta-riboside_b" compartment="e0" charge="1" boundaryCondition="true"/>
<species id="cpd01422_b" name="beta-D-Xylose_b" compartment="e0" charge="0" boundaryCondition="true"/>
<species id="cpd00322_b" name="L-Isoleucine_b" compartment="e0" charge="0" boundaryCondition="true"/>
<species id="cpd00793_b" name="Thiamin_monophosphate_b" compartment="e0" charge="-1" boundaryCondition="true"/>
<species id="cpd01186_b" name="L-Fuculose_b" compartment="e0" charge="0" boundaryCondition="true"/>
<species id="cpd00104_b" name="Biotin_b" compartment="e0" charge="-1" boundaryCondition="true"/>
<species id="cpd26147_b" name="dipalmitoyl_phosphatidate_b" compartment="e0" charge="-2" boundaryCondition="true"/>
<species id="cpd02590_b" name="all-trans-Heptaprenyl_diphosphate_b" compartment="e0" charge="-2" boundaryCondition="true"/>
<species id="cpd02835_b" name="UDP-2_3-bis3-hydroxytetradecanoylglucosamine_b" compartment="e0" charge="-2" boundaryCondition="true"/>
<species id="cpd00059_b" name="Ascorbate_b" compartment="e0" charge="-1" boundaryCondition="true"/>
<species id="cpd00486_b" name="Indole-3-acetaldehyde_b" compartment="e0" charge="0" boundaryCondition="true"/>
<species id="cpd01481_b" name="UDP-L-rhamnose_b" compartment="e0" charge="-2" boundaryCondition="true"/>
<species id="cpd08358_b" name="UDP-6-sulfoquinovose_b" compartment="e0" charge="-3" boundaryCondition="true"/>
<species id="cpd00107_b" name="L-Leucine_b" compartment="e0" charge="0" boundaryCondition="true"/>
<species id="cpd00572_b" name="Histidine_b" compartment="e0" charge="0" boundaryCondition="true"/>
<species id="cpd00745_b" name="3-Hydroxypropanoate_b" compartment="e0" charge="-1" boundaryCondition="true"/>
<species id="cpd00764_b" name="7_8-Diaminononanoate_b" compartment="e0" charge="1" boundaryCondition="true"/>
<species id="cpd02546_b" name="CMP-3-deoxy-D-manno-octulosonate_b" compartment="e0" charge="-2" boundaryCondition="true"/>
<species id="cpd02172_b" name="all-trans-Nonaprenyl_diphosphate_b" compartment="e0" charge="-2" boundaryCondition="true"/>
</listOfSpecies>
<listOfReactions>
<reaction id="rxn00001_c0" name="diphosphate_phosphohydrolase_c0" reversible="true">
<notes>
<html:p>GENE_ASSOCIATION:(GRMZM2G363503_T01.CDS or GRMZM2G061928_T02.CDS or GRMZM2G069095_T02.CDS or GRMZM2G046587_T01.CDS or GRMZM2G062197_T02.CDS or GRMZM2G137930_T04.CDS or GRMZM2G061928_T04.CDS or AC216353.2_FGT005.CDS or GRMZM2G026470_T02.CDS or GRMZM2G104918_T02.CDS or GRMZM2G061928_T01.CDS or GRMZM2G104918_T04.CDS or GRMZM2G104419_T01.CDS or GRMZM2G090718_T01.CDS or GRMZM2G075900_T01.CDS or GRMZM2G069095_T01.CDS or GRMZM2G104918_T01.CDS or GRMZM2G061928_T03.CDS or GRMZM2G026470_T01.CDS or GRMZM2G137930_T02.CDS or GRMZM2G104918_T03.CDS or GRMZM2G069410_T01.CDS or GRMZM2G137930_T03.CDS or GRMZM2G015418_T01.CDS or GRMZM2G170927_T01.CDS or GRMZM2G046587_T02.CDS or GRMZM2G062197_T01.CDS or GRMZM2G046587_T03.CDS or GRMZM2G137930_T01.CDS)</html:p>
<html:p>PROTEIN_ASSOCIATION:(GRMZM2G363503_T01.CDS or GRMZM2G061928_T02.CDS or GRMZM2G069095_T02.CDS or GRMZM2G046587_T01.CDS or GRMZM2G062197_T02.CDS or GRMZM2G137930_T04.CDS or GRMZM2G061928_T04.CDS or AC216353.2_FGT005.CDS or GRMZM2G026470_T02.CDS or GRMZM2G104918_T02.CDS or GRMZM2G061928_T01.CDS or GRMZM2G104918_T04.CDS or GRMZM2G104419_T01.CDS or GRMZM2G090718_T01.CDS or GRMZM2G075900_T01.CDS or GRMZM2G069095_T01.CDS or GRMZM2G104918_T01.CDS or GRMZM2G061928_T03.CDS or GRMZM2G026470_T01.CDS or GRMZM2G137930_T02.CDS or GRMZM2G104918_T03.CDS or GRMZM2G069410_T01.CDS or GRMZM2G137930_T03.CDS or GRMZM2G015418_T01.CDS or GRMZM2G170927_T01.CDS or GRMZM2G046587_T02.CDS or GRMZM2G062197_T01.CDS or GRMZM2G046587_T03.CDS or GRMZM2G137930_T01.CDS)</html:p>
<html:p>KEGG_RID:R00004</html:p>
<html:p>PROTEIN_CLASS:3.6.1.1</html:p>
</notes>
<listOfReactants>
<speciesReference species="cpd00012_c0" stoichiometry="1"/>
<speciesReference species="cpd00001_c0" stoichiometry="1"/>
</listOfReactants>
<listOfProducts>
<speciesReference species="cpd00009_c0" stoichiometry="2"/>
<speciesReference species="cpd00067_c0" stoichiometry="1"/>
</listOfProducts>
<kineticLaw>
	<math xmlns="http://www.w3.org/1998/Math/MathML">
			<ci> FLUX_VALUE </ci>
	</math>
	<listOfParameters>
		<parameter id="LOWER_BOUND" value="-1000" name="mmol_per_gDW_per_hr"/>
		<parameter id="UPPER_BOUND" value="1000" name="mmol_per_gDW_per_hr"/>
		<parameter id="OBJECTIVE_COEFFICIENT" value="0"/>
		<parameter id="FLUX_VALUE" value="0.0" name="mmol_per_gDW_per_hr"/>
	</listOfParameters>
</kineticLaw>
</reaction>
<reaction id="rxn27946_d0" name="INORGPYROPHOSPHAT-RXN.d_d0" reversible="true">
<notes>
<html:p>GENE_ASSOCIATION:(GRMZM2G090718_T01.CDS or AC216353.2_FGT005.CDS)</html:p>
<html:p>PROTEIN_ASSOCIATION:(GRMZM2G090718_T01.CDS or AC216353.2_FGT005.CDS)</html:p>
<html:p>PROTEIN_CLASS:EC-3.6.1.1</html:p>
</notes>
<listOfReactants>
<speciesReference species="cpd00012_d0" stoichiometry="1"/>
<speciesReference species="cpd00001_d0" stoichiometry="1"/>
</listOfReactants>
<listOfProducts>
<speciesReference species="cpd00009_d0" stoichiometry="2"/>
<speciesReference species="cpd00067_d0" stoichiometry="1"/>
</listOfProducts>
<kineticLaw>
	<math xmlns="http://www.w3.org/1998/Math/MathML">
			<ci> FLUX_VALUE </ci>
	</math>
	<listOfParameters>
		<parameter id="LOWER_BOUND" value="-1000" name="mmol_per_gDW_per_hr"/>
		<parameter id="UPPER_BOUND" value="1000" name="mmol_per_gDW_per_hr"/>
		<parameter id="OBJECTIVE_COEFFICIENT" value="0"/>
		<parameter id="FLUX_VALUE" value="0.0" name="mmol_per_gDW_per_hr"/>
	</listOfParameters>
</kineticLaw>
</reaction>
<reaction id="rxn32487_g0" name="Inorganic_pyrophosphatase_g0" reversible="true">
<notes>
<html:p>GENE_ASSOCIATION:(GRMZM2G075900_T01.CDS or GRMZM2G069410_T01.CDS)</html:p>
<html:p>PROTEIN_ASSOCIATION:(GRMZM2G075900_T01.CDS or GRMZM2G069410_T01.CDS)</html:p>
<html:p>PROTEIN_CLASS:3.6.1.1</html:p>
</notes>
<listOfReactants>
<speciesReference species="cpd00012_g0" stoichiometry="1"/>
<speciesReference species="cpd00001_g0" stoichiometry="1"/>
</listOfReactants>
<listOfProducts>
<speciesReference species="cpd00009_g0" stoichiometry="2"/>
<speciesReference species="cpd00067_g0" stoichiometry="1"/>
</listOfProducts>
<kineticLaw>
	<math xmlns="http://www.w3.org/1998/Math/MathML">
			<ci> FLUX_VALUE </ci>
	</math>
	<listOfParameters>
		<parameter id="LOWER_BOUND" value="-1000" name="mmol_per_gDW_per_hr"/>
		<parameter id="UPPER_BOUND" value="1000" name="mmol_per_gDW_per_hr"/>
		<parameter id="OBJECTIVE_COEFFICIENT" value="0"/>
		<parameter id="FLUX_VALUE" value="0.0" name="mmol_per_gDW_per_hr"/>
	</listOfParameters>
</kineticLaw>
</reaction>
<reaction id="rxn27948_v0" name="Inorganic_diphosphatase_v0" reversible="true">
<notes>
<html:p>GENE_ASSOCIATION:(GRMZM2G069095_T01.CDS or GRMZM2G170927_T01.CDS or GRMZM2G363503_T01.CDS or GRMZM2G104419_T01.CDS or GRMZM2G069095_T02.CDS)</html:p>
<html:p>PROTEIN_ASSOCIATION:(GRMZM2G069095_T01.CDS or GRMZM2G170927_T01.CDS or GRMZM2G363503_T01.CDS or GRMZM2G104419_T01.CDS or GRMZM2G069095_T02.CDS)</html:p>
<html:p>PROTEIN_CLASS:3.6.1.1</html:p>
</notes>
<listOfReactants>
<speciesReference species="cpd00012_v0" stoichiometry="1"/>
<speciesReference species="cpd00001_v0" stoichiometry="1"/>
</listOfReactants>
<listOfProducts>
<speciesReference species="cpd00009_v0" stoichiometry="2"/>
<speciesReference species="cpd00067_v0" stoichiometry="1"/>
</listOfProducts>
<kineticLaw>
	<math xmlns="http://www.w3.org/1998/Math/MathML">
			<ci> FLUX_VALUE </ci>
	</math>
	<listOfParameters>
		<parameter id="LOWER_BOUND" value="-1000" name="mmol_per_gDW_per_hr"/>
		<parameter id="UPPER_BOUND" value="1000" name="mmol_per_gDW_per_hr"/>
		<parameter id="OBJECTIVE_COEFFICIENT" value="0"/>
		<parameter id="FLUX_VALUE" value="0.0" name="mmol_per_gDW_per_hr"/>
	</listOfParameters>
</kineticLaw>
</reaction>
<reaction id="rxn00001_w0" name="diphosphate_phosphohydrolase_w0" reversible="true">
<notes>
<html:p>GENE_ASSOCIATION:(GRMZM2G069095_T01.CDS or GRMZM2G170927_T01.CDS or GRMZM2G363503_T01.CDS or GRMZM2G104419_T01.CDS or GRMZM2G069095_T02.CDS)</html:p>
<html:p>PROTEIN_ASSOCIATION:(GRMZM2G069095_T01.CDS or GRMZM2G170927_T01.CDS or GRMZM2G363503_T01.CDS or GRMZM2G104419_T01.CDS or GRMZM2G069095_T02.CDS)</html:p>
<html:p>KEGG_RID:R00004</html:p>
<html:p>PROTEIN_CLASS:3.6.1.1</html:p>
</notes>
<listOfReactants>
<speciesReference species="cpd00012_w0" stoichiometry="1"/>
<speciesReference species="cpd00001_w0" stoichiometry="1"/>
</listOfReactants>
<listOfProducts>
<speciesReference species="cpd00009_w0" stoichiometry="2"/>
<speciesReference species="cpd00067_w0" stoichiometry="1"/>
</listOfProducts>
<kineticLaw>
	<math xmlns="http://www.w3.org/1998/Math/MathML">
			<ci> FLUX_VALUE </ci>
	</math>
	<listOfParameters>
		<parameter id="LOWER_BOUND" value="-1000" name="mmol_per_gDW_per_hr"/>
		<parameter id="UPPER_BOUND" value="1000" name="mmol_per_gDW_per_hr"/>
		<parameter id="OBJECTIVE_COEFFICIENT" value="0"/>
		<parameter id="FLUX_VALUE" value="0.0" name="mmol_per_gDW_per_hr"/>
	</listOfParameters>
</kineticLaw>
</reaction>
<reaction id="rxn00006_c0" name="hydrogen-peroxide_hydrogen-peroxide_oxidoreductase_c0" reversible="false">
<notes>
<html:p>GENE_ASSOCIATION:(GRMZM2G079348_T01.CDS or GRMZM2G079348_T03.CDS or GRMZM2G079348_T02.CDS or GRMZM2G079348_T05.CDS or GRMZM2G079348_T04.CDS)</html:p>
<html:p>PROTEIN_ASSOCIATION:(GRMZM2G079348_T01.CDS or GRMZM2G079348_T03.CDS or GRMZM2G079348_T02.CDS or GRMZM2G079348_T05.CDS or GRMZM2G079348_T04.CDS)</html:p>
<html:p>KEGG_RID:R00009</html:p>
<html:p>PROTEIN_CLASS:1.11.1.6</html:p>
</notes>
<listOfReactants>
<speciesReference species="cpd00025_c0" stoichiometry="2"/>
</listOfReactants>
<listOfProducts>
<speciesReference species="cpd00007_c0" stoichiometry="1"/>
<speciesReference species="cpd00001_c0" stoichiometry="2"/>
</listOfProducts>
<kineticLaw>
	<math xmlns="http://www.w3.org/1998/Math/MathML">
			<ci> FLUX_VALUE </ci>
	</math>
	<listOfParameters>
		<parameter id="LOWER_BOUND" value="0" name="mmol_per_gDW_per_hr"/>
		<parameter id="UPPER_BOUND" value="1000" name="mmol_per_gDW_per_hr"/>
		<parameter id="OBJECTIVE_COEFFICIENT" value="0"/>
		<parameter id="FLUX_VALUE" value="0.0" name="mmol_per_gDW_per_hr"/>
	</listOfParameters>
</kineticLaw>
</reaction>
<reaction id="rxn19264_x0" name="CAT_x0" reversible="false">
<notes>
<html:p>GENE_ASSOCIATION:(GRMZM2G079348_T01.CDS or GRMZM2G079348_T03.CDS or GRMZM2G079348_T02.CDS or GRMZM2G079348_T05.CDS or GRMZM2G079348_T04.CDS)</html:p>
<html:p>PROTEIN_ASSOCIATION:(GRMZM2G079348_T01.CDS or GRMZM2G079348_T03.CDS or GRMZM2G079348_T02.CDS or GRMZM2G079348_T05.CDS or GRMZM2G079348_T04.CDS)</html:p>
<html:p>PROTEIN_CLASS:1.11.1.6</html:p>
</notes>
<listOfReactants>
<speciesReference species="cpd00025_x0" stoichiometry="2"/>
</listOfReactants>
<listOfProducts>
<speciesReference species="cpd00007_x0" stoichiometry="1"/>
<speciesReference species="cpd00001_x0" stoichiometry="2"/>
</listOfProducts>
<kineticLaw>
	<math xmlns="http://www.w3.org/1998/Math/MathML">
			<ci> FLUX_VALUE </ci>
	</math>
	<listOfParameters>
		<parameter id="LOWER_BOUND" value="0" name="mmol_per_gDW_per_hr"/>
		<parameter id="UPPER_BOUND" value="1000" name="mmol_per_gDW_per_hr"/>
		<parameter id="OBJECTIVE_COEFFICIENT" value="0"/>
		<parameter id="FLUX_VALUE" value="0.0" name="mmol_per_gDW_per_hr"/>
	</listOfParameters>
</kineticLaw>
</reaction>
<reaction id="rxn00011_c0" name="pyruvate_thiamin_diphosphate_acetaldehydetransferase_decarboxylating_c0" reversible="false">
<notes>
<html:p>GENE_ASSOCIATION:(GRMZM2G043198_T04.CDS or GRMZM2G077215_T01.CDS or GRMZM2G033894_T01.CDS or GRMZM2G043198_T01.CDS or GRMZM2G127546_T01.CDS or GRMZM2G007647_T01.CDS or GRMZM2G043198_T03.CDS or GRMZM2G407044_T03.CDS or GRMZM2G088565_T02.CDS or AC197705.4_FGT001.CDS or GRMZM2G407044_T02.CDS or GRMZM2G097226_T01.CDS or GRMZM2G033894_T02.CDS or GRMZM2G043198_T02.CDS or GRMZM2G027627_T01.CDS or GRMZM2G088565_T01.CDS or GRMZM2G143008_T01.CDS or GRMZM2G088565_T03.CDS or GRMZM2G407044_T01.CDS or GRMZM2G128121_T01.CDS or GRMZM2G140150_T01.CDS or GRMZM2G361693_T01.CDS or GRMZM2G097226_T02.CDS or GRMZM2G127546_T02.CDS or GRMZM2G038821_T01.CDS or GRMZM2G143357_T01.CDS)</html:p>
<html:p>PROTEIN_ASSOCIATION:(GRMZM2G043198_T04.CDS or GRMZM2G077215_T01.CDS or GRMZM2G033894_T01.CDS or GRMZM2G043198_T01.CDS or GRMZM2G127546_T01.CDS or GRMZM2G007647_T01.CDS or GRMZM2G043198_T03.CDS or GRMZM2G407044_T03.CDS or GRMZM2G088565_T02.CDS or AC197705.4_FGT001.CDS or GRMZM2G407044_T02.CDS or GRMZM2G097226_T01.CDS or GRMZM2G033894_T02.CDS or GRMZM2G043198_T02.CDS or GRMZM2G027627_T01.CDS or GRMZM2G088565_T01.CDS or GRMZM2G143008_T01.CDS or GRMZM2G088565_T03.CDS or GRMZM2G407044_T01.CDS or GRMZM2G128121_T01.CDS or GRMZM2G140150_T01.CDS or GRMZM2G361693_T01.CDS or GRMZM2G097226_T02.CDS or GRMZM2G127546_T02.CDS or GRMZM2G038821_T01.CDS or GRMZM2G143357_T01.CDS)</html:p>
<html:p>KEGG_RID:R00014</html:p>
<html:p>PROTEIN_CLASS:4.1.1.1</html:p>
</notes>
<listOfReactants>
<speciesReference species="cpd00056_c0" stoichiometry="1"/>
<speciesReference species="cpd00020_c0" stoichiometry="1"/>
<speciesReference species="cpd00067_c0" stoichiometry="1"/>
</listOfReactants>
<listOfProducts>
<speciesReference species="cpd03049_c0" stoichiometry="1"/>
<speciesReference species="cpd00011_c0" stoichiometry="1"/>
</listOfProducts>
<kineticLaw>
	<math xmlns="http://www.w3.org/1998/Math/MathML">
			<ci> FLUX_VALUE </ci>
	</math>
	<listOfParameters>
		<parameter id="LOWER_BOUND" value="0" name="mmol_per_gDW_per_hr"/>
		<parameter id="UPPER_BOUND" value="1000" name="mmol_per_gDW_per_hr"/>
		<parameter id="OBJECTIVE_COEFFICIENT" value="0"/>
		<parameter id="FLUX_VALUE" value="0.0" name="mmol_per_gDW_per_hr"/>
	</listOfParameters>
</kineticLaw>
</reaction>
<reaction id="rxn31361_d0" name="pyruvate_dehydrogenase_E1_component_alpha_subunit__chloroplast_d0" reversible="false">
<notes>
<html:p>GENE_ASSOCIATION:(GRMZM2G143008_T01.CDS or GRMZM2G077215_T01.CDS or GRMZM2G033894_T01.CDS or GRMZM2G088565_T03.CDS or GRMZM2G407044_T01.CDS or GRMZM2G127546_T01.CDS or GRMZM2G007647_T01.CDS or GRMZM2G407044_T03.CDS or GRMZM2G088565_T02.CDS or GRMZM2G407044_T02.CDS or GRMZM2G033894_T02.CDS or GRMZM2G127546_T02.CDS or GRMZM2G143357_T01.CDS or GRMZM2G088565_T01.CDS)</html:p>
<html:p>PROTEIN_ASSOCIATION:(GRMZM2G143008_T01.CDS or GRMZM2G077215_T01.CDS or GRMZM2G033894_T01.CDS or GRMZM2G088565_T03.CDS or GRMZM2G407044_T01.CDS or GRMZM2G127546_T01.CDS or GRMZM2G007647_T01.CDS or GRMZM2G407044_T03.CDS or GRMZM2G088565_T02.CDS or GRMZM2G407044_T02.CDS or GRMZM2G033894_T02.CDS or GRMZM2G127546_T02.CDS or GRMZM2G143357_T01.CDS or GRMZM2G088565_T01.CDS)</html:p>
<html:p>PROTEIN_CLASS:1.2.4.1</html:p>
</notes>
<listOfReactants>
<speciesReference species="cpd00056_d0" stoichiometry="1"/>
<speciesReference species="cpd00020_d0" stoichiometry="1"/>
<speciesReference species="cpd00067_d0" stoichiometry="1"/>
</listOfReactants>
<listOfProducts>
<speciesReference species="cpd03049_d0" stoichiometry="1"/>
<speciesReference species="cpd00011_d0" stoichiometry="1"/>
</listOfProducts>
<kineticLaw>
	<math xmlns="http://www.w3.org/1998/Math/MathML">
			<ci> FLUX_VALUE </ci>
	</math>
	<listOfParameters>
		<parameter id="LOWER_BOUND" value="0" name="mmol_per_gDW_per_hr"/>
		<parameter id="UPPER_BOUND" value="1000" name="mmol_per_gDW_per_hr"/>
		<parameter id="OBJECTIVE_COEFFICIENT" value="0"/>
		<parameter id="FLUX_VALUE" value="0.0" name="mmol_per_gDW_per_hr"/>
	</listOfParameters>
</kineticLaw>
</reaction>
<reaction id="rxn31360_m0" name="pyruvate_dehydrogenase_E1_component_alpha_subunit__chloroplast_m0" reversible="false">
<notes>
<html:p>GENE_ASSOCIATION:(GRMZM2G043198_T04.CDS or GRMZM2G043198_T01.CDS or GRMZM2G128121_T01.CDS or GRMZM2G043198_T03.CDS or GRMZM2G140150_T01.CDS or GRMZM2G361693_T01.CDS or GRMZM2G097226_T01.CDS or GRMZM2G097226_T02.CDS or GRMZM2G043198_T02.CDS or GRMZM2G027627_T01.CDS)</html:p>
<html:p>PROTEIN_ASSOCIATION:(GRMZM2G043198_T04.CDS or GRMZM2G043198_T01.CDS or GRMZM2G128121_T01.CDS or GRMZM2G043198_T03.CDS or GRMZM2G140150_T01.CDS or GRMZM2G361693_T01.CDS or GRMZM2G097226_T01.CDS or GRMZM2G097226_T02.CDS or GRMZM2G043198_T02.CDS or GRMZM2G027627_T01.CDS)</html:p>
<html:p>PROTEIN_CLASS:1.2.4.1</html:p>
</notes>
<listOfReactants>
<speciesReference species="cpd00056_m0" stoichiometry="1"/>
<speciesReference species="cpd00020_m0" stoichiometry="1"/>
<speciesReference species="cpd00067_m0" stoichiometry="1"/>
</listOfReactants>
<listOfProducts>
<speciesReference species="cpd03049_m0" stoichiometry="1"/>
<speciesReference species="cpd00011_m0" stoichiometry="1"/>
</listOfProducts>
<kineticLaw>
	<math xmlns="http://www.w3.org/1998/Math/MathML">
			<ci> FLUX_VALUE </ci>
	</math>
	<listOfParameters>
		<parameter id="LOWER_BOUND" value="0" name="mmol_per_gDW_per_hr"/>
		<parameter id="UPPER_BOUND" value="1000" name="mmol_per_gDW_per_hr"/>
		<parameter id="OBJECTIVE_COEFFICIENT" value="0"/>
		<parameter id="FLUX_VALUE" value="0.0" name="mmol_per_gDW_per_hr"/>
	</listOfParameters>
</kineticLaw>
</reaction>
<reaction id="rxn00018_c0" name="3-phospho-D-glycerate_carboxy-lyase_dimerizing;_D-ribulose-1_5-bisphosphate-forming_c0" reversible="false">
<notes>
<html:p>GENE_ASSOCIATION:(GRMZM2G098520_T01.CDS or GRMZM2G098520_T02.CDS or GRMZM2G113033_T02.CDS or GRMZM2G113033_T01.CDS)</html:p>
<html:p>PROTEIN_ASSOCIATION:(GRMZM2G098520_T01.CDS or GRMZM2G098520_T02.CDS or GRMZM2G113033_T02.CDS or GRMZM2G113033_T01.CDS)</html:p>
<html:p>KEGG_RID:R00024</html:p>
<html:p>PROTEIN_CLASS:4.1.1.39</html:p>
</notes>
<listOfReactants>
<speciesReference species="cpd00169_c0" stoichiometry="2"/>
<speciesReference species="cpd00067_c0" stoichiometry="2"/>
</listOfReactants>
<listOfProducts>
<speciesReference species="cpd00871_c0" stoichiometry="1"/>
<speciesReference species="cpd00001_c0" stoichiometry="1"/>
<speciesReference species="cpd00011_c0" stoichiometry="1"/>
</listOfProducts>
<kineticLaw>
	<math xmlns="http://www.w3.org/1998/Math/MathML">
			<ci> FLUX_VALUE </ci>
	</math>
	<listOfParameters>
		<parameter id="LOWER_BOUND" value="0" name="mmol_per_gDW_per_hr"/>
		<parameter id="UPPER_BOUND" value="1000" name="mmol_per_gDW_per_hr"/>
		<parameter id="OBJECTIVE_COEFFICIENT" value="0"/>
		<parameter id="FLUX_VALUE" value="0.0" name="mmol_per_gDW_per_hr"/>
	</listOfParameters>
</kineticLaw>
</reaction>
<reaction id="rxn20788_d0" name="ribulose_diphosphate_carboxylase/oxygenase_d0" reversible="false">
<notes>
<html:p>GENE_ASSOCIATION:(GRMZM2G098520_T01.CDS or GRMZM2G098520_T02.CDS or GRMZM2G113033_T02.CDS or GRMZM2G113033_T01.CDS)</html:p>
<html:p>PROTEIN_ASSOCIATION:(GRMZM2G098520_T01.CDS or GRMZM2G098520_T02.CDS or GRMZM2G113033_T02.CDS or GRMZM2G113033_T01.CDS)</html:p>
<html:p>PROTEIN_CLASS:4.1.1.39</html:p>
</notes>
<listOfReactants>
<speciesReference species="cpd00169_d0" stoichiometry="2"/>
<speciesReference species="cpd00067_d0" stoichiometry="2"/>
</listOfReactants>
<listOfProducts>
<speciesReference species="cpd00871_d0" stoichiometry="1"/>
<speciesReference species="cpd00001_d0" stoichiometry="1"/>
<speciesReference species="cpd00011_d0" stoichiometry="1"/>
</listOfProducts>
<kineticLaw>
	<math xmlns="http://www.w3.org/1998/Math/MathML">
			<ci> FLUX_VALUE </ci>
	</math>
	<listOfParameters>
		<parameter id="LOWER_BOUND" value="0" name="mmol_per_gDW_per_hr"/>
		<parameter id="UPPER_BOUND" value="1000" name="mmol_per_gDW_per_hr"/>
		<parameter id="OBJECTIVE_COEFFICIENT" value="0"/>
		<parameter id="FLUX_VALUE" value="0.0" name="mmol_per_gDW_per_hr"/>
	</listOfParameters>
</kineticLaw>
</reaction>
<reaction id="rxn00018_x0" name="3-phospho-D-glycerate_carboxy-lyase_dimerizing;_D-ribulose-1_5-bisphosphate-forming_x0" reversible="false">
<notes>
<html:p>GENE_ASSOCIATION:(GRMZM2G113033_T02.CDS or GRMZM2G113033_T01.CDS)</html:p>
<html:p>PROTEIN_ASSOCIATION:(GRMZM2G113033_T02.CDS or GRMZM2G113033_T01.CDS)</html:p>
<html:p>KEGG_RID:R00024</html:p>
<html:p>PROTEIN_CLASS:4.1.1.39</html:p>
</notes>
<listOfReactants>
<speciesReference species="cpd00169_x0" stoichiometry="2"/>
<speciesReference species="cpd00067_x0" stoichiometry="2"/>
</listOfReactants>
<listOfProducts>
<speciesReference species="cpd00871_x0" stoichiometry="1"/>
<speciesReference species="cpd00001_x0" stoichiometry="1"/>
<speciesReference species="cpd00011_x0" stoichiometry="1"/>
</listOfProducts>
<kineticLaw>
	<math xmlns="http://www.w3.org/1998/Math/MathML">
			<ci> FLUX_VALUE </ci>
	</math>
	<listOfParameters>
		<parameter id="LOWER_BOUND" value="0" name="mmol_per_gDW_per_hr"/>
		<parameter id="UPPER_BOUND" value="1000" name="mmol_per_gDW_per_hr"/>
		<parameter id="OBJECTIVE_COEFFICIENT" value="0"/>
		<parameter id="FLUX_VALUE" value="0.0" name="mmol_per_gDW_per_hr"/>
	</listOfParameters>
</kineticLaw>
</reaction>
<reaction id="rxn00048_c0" name="6_7-Dimethyl-8-1-D-ribityllumazine_6_7-dimethyl-8-1-D-ribityllumazine_2_3-butanediyltransferase_c0" reversible="true">
<notes>
<html:p>GENE_ASSOCIATION:(GRMZM2G097820_T03.CDS or GRMZM2G097820_T02.CDS or GRMZM2G097820_T01.CDS)</html:p>
<html:p>PROTEIN_ASSOCIATION:(GRMZM2G097820_T03.CDS or GRMZM2G097820_T02.CDS or GRMZM2G097820_T01.CDS)</html:p>
<html:p>KEGG_RID:R00066</html:p>
<html:p>PROTEIN_CLASS:2.5.1.9</html:p>
</notes>
<listOfReactants>
<speciesReference species="cpd02656_c0" stoichiometry="2"/>
<speciesReference species="cpd00067_c0" stoichiometry="1"/>
</listOfReactants>
<listOfProducts>
<speciesReference species="cpd00220_c0" stoichiometry="1"/>
<speciesReference species="cpd02882_c0" stoichiometry="1"/>
</listOfProducts>
<kineticLaw>
	<math xmlns="http://www.w3.org/1998/Math/MathML">
			<ci> FLUX_VALUE </ci>
	</math>
	<listOfParameters>
		<parameter id="LOWER_BOUND" value="-1000" name="mmol_per_gDW_per_hr"/>
		<parameter id="UPPER_BOUND" value="1000" name="mmol_per_gDW_per_hr"/>
		<parameter id="OBJECTIVE_COEFFICIENT" value="0"/>
		<parameter id="FLUX_VALUE" value="0.0" name="mmol_per_gDW_per_hr"/>
	</listOfParameters>
</kineticLaw>
</reaction>
<reaction id="rxn32591_d0" name="RIBOFLAVIN-SYN-RXN.d_d0" reversible="false">
<notes>
<html:p>GENE_ASSOCIATION:(GRMZM2G097820_T03.CDS or GRMZM2G097820_T02.CDS or GRMZM2G097820_T01.CDS)</html:p>
<html:p>PROTEIN_ASSOCIATION:(GRMZM2G097820_T03.CDS or GRMZM2G097820_T02.CDS or GRMZM2G097820_T01.CDS)</html:p>
<html:p>PROTEIN_CLASS:EC-2.5.1.9</html:p>
</notes>
<listOfReactants>
<speciesReference species="cpd02656_d0" stoichiometry="2"/>
<speciesReference species="cpd00067_d0" stoichiometry="1"/>
</listOfReactants>
<listOfProducts>
<speciesReference species="cpd00220_d0" stoichiometry="1"/>
<speciesReference species="cpd02882_d0" stoichiometry="1"/>
</listOfProducts>
<kineticLaw>
	<math xmlns="http://www.w3.org/1998/Math/MathML">
			<ci> FLUX_VALUE </ci>
	</math>
	<listOfParameters>
		<parameter id="LOWER_BOUND" value="0" name="mmol_per_gDW_per_hr"/>
		<parameter id="UPPER_BOUND" value="1000" name="mmol_per_gDW_per_hr"/>
		<parameter id="OBJECTIVE_COEFFICIENT" value="0"/>
		<parameter id="FLUX_VALUE" value="0.0" name="mmol_per_gDW_per_hr"/>
	</listOfParameters>
</kineticLaw>
</reaction>
<reaction id="rxn00060_c0" name="porphobilinogen_4-2-carboxyethyl-3-carboxymethylpyrrol-2-ylmethyltransferase_hydrolysing_c0" reversible="true">
<notes>
<html:p>GENE_ASSOCIATION:(GRMZM2G026117_T02.CDS or GRMZM2G041159_T02.CDS or GRMZM2G041159_T01.CDS or GRMZM2G041159_T03.CDS or GRMZM2G026117_T01.CDS or GRMZM2G026117_T03.CDS)</html:p>
<html:p>PROTEIN_ASSOCIATION:(GRMZM2G026117_T02.CDS or GRMZM2G041159_T02.CDS or GRMZM2G041159_T01.CDS or GRMZM2G041159_T03.CDS or GRMZM2G026117_T01.CDS or GRMZM2G026117_T03.CDS)</html:p>
<html:p>KEGG_RID:R00084</html:p>
<html:p>PROTEIN_CLASS:2.5.1.61</html:p>
</notes>
<listOfReactants>
<speciesReference species="cpd00001_c0" stoichiometry="1"/>
<speciesReference species="cpd00689_c0" stoichiometry="4"/>
</listOfReactants>
<listOfProducts>
<speciesReference species="cpd00755_c0" stoichiometry="1"/>
<speciesReference species="cpd00013_c0" stoichiometry="4"/>
</listOfProducts>
<kineticLaw>
	<math xmlns="http://www.w3.org/1998/Math/MathML">
			<ci> FLUX_VALUE </ci>
	</math>
	<listOfParameters>
		<parameter id="LOWER_BOUND" value="-1000" name="mmol_per_gDW_per_hr"/>
		<parameter id="UPPER_BOUND" value="1000" name="mmol_per_gDW_per_hr"/>
		<parameter id="OBJECTIVE_COEFFICIENT" value="0"/>
		<parameter id="FLUX_VALUE" value="0.0" name="mmol_per_gDW_per_hr"/>
	</listOfParameters>
</kineticLaw>
</reaction>
<reaction id="rxn20490_d0" name="uroporphyrinogen_I_synthetase_d0" reversible="true">
<notes>
<html:p>GENE_ASSOCIATION:(GRMZM2G026117_T02.CDS or GRMZM2G041159_T02.CDS or GRMZM2G041159_T01.CDS or GRMZM2G041159_T03.CDS or GRMZM2G026117_T01.CDS or GRMZM2G026117_T03.CDS)</html:p>
<html:p>PROTEIN_ASSOCIATION:(GRMZM2G026117_T02.CDS or GRMZM2G041159_T02.CDS or GRMZM2G041159_T01.CDS or GRMZM2G041159_T03.CDS or GRMZM2G026117_T01.CDS or GRMZM2G026117_T03.CDS)</html:p>
<html:p>PROTEIN_CLASS:2.5.1.61</html:p>
</notes>
<listOfReactants>
<speciesReference species="cpd00001_d0" stoichiometry="1"/>
<speciesReference species="cpd00689_d0" stoichiometry="4"/>
</listOfReactants>
<listOfProducts>
<speciesReference species="cpd00755_d0" stoichiometry="1"/>
<speciesReference species="cpd00013_d0" stoichiometry="4"/>
</listOfProducts>
<kineticLaw>
	<math xmlns="http://www.w3.org/1998/Math/MathML">
			<ci> FLUX_VALUE </ci>
	</math>
	<listOfParameters>
		<parameter id="LOWER_BOUND" value="-1000" name="mmol_per_gDW_per_hr"/>
		<parameter id="UPPER_BOUND" value="1000" name="mmol_per_gDW_per_hr"/>
		<parameter id="OBJECTIVE_COEFFICIENT" value="0"/>
		<parameter id="FLUX_VALUE" value="0.0" name="mmol_per_gDW_per_hr"/>
	</listOfParameters>
</kineticLaw>
</reaction>
<reaction id="rxn00062_c0" name="ATP_phosphohydrolase_c0" reversible="false">
<notes>
<html:p>GENE_ASSOCIATION:(GRMZM2G093101_T02.CDS or GRMZM2G419806_T03.CDS or GRMZM2G419806_T01.CDS or GRMZM2G093101_T01.CDS or GRMZM2G419806_T02.CDS)</html:p>
<html:p>PROTEIN_ASSOCIATION:(GRMZM2G093101_T02.CDS or GRMZM2G419806_T03.CDS or GRMZM2G419806_T01.CDS or GRMZM2G093101_T01.CDS or GRMZM2G419806_T02.CDS)</html:p>
<html:p>KEGG_RID:R00086</html:p>
<html:p>PROTEIN_CLASS:3.6.3.50</html:p>
</notes>
<listOfReactants>
<speciesReference species="cpd00002_c0" stoichiometry="1"/>
<speciesReference species="cpd00001_c0" stoichiometry="1"/>
</listOfReactants>
<listOfProducts>
<speciesReference species="cpd00008_c0" stoichiometry="1"/>
<speciesReference species="cpd00009_c0" stoichiometry="1"/>
<speciesReference species="cpd00067_c0" stoichiometry="1"/>
</listOfProducts>
<kineticLaw>
	<math xmlns="http://www.w3.org/1998/Math/MathML">
			<ci> FLUX_VALUE </ci>
	</math>
	<listOfParameters>
		<parameter id="LOWER_BOUND" value="0" name="mmol_per_gDW_per_hr"/>
		<parameter id="UPPER_BOUND" value="1000" name="mmol_per_gDW_per_hr"/>
		<parameter id="OBJECTIVE_COEFFICIENT" value="0"/>
		<parameter id="FLUX_VALUE" value="0.0" name="mmol_per_gDW_per_hr"/>
	</listOfParameters>
</kineticLaw>
</reaction>
<reaction id="rxn27586_d0" name="3.6.4.9-RXN.d_d0" reversible="false">
<notes>
<html:p>GENE_ASSOCIATION:(GRMZM2G419806_T03.CDS or GRMZM2G419806_T01.CDS or GRMZM2G419806_T02.CDS)</html:p>
<html:p>PROTEIN_ASSOCIATION:(GRMZM2G419806_T03.CDS or GRMZM2G419806_T01.CDS or GRMZM2G419806_T02.CDS)</html:p>
<html:p>PROTEIN_CLASS:EC-3.6.4.9</html:p>
</notes>
<listOfReactants>
<speciesReference species="cpd00002_d0" stoichiometry="1"/>
<speciesReference species="cpd00001_d0" stoichiometry="1"/>
</listOfReactants>
<listOfProducts>
<speciesReference species="cpd00008_d0" stoichiometry="1"/>
<speciesReference species="cpd00009_d0" stoichiometry="1"/>
<speciesReference species="cpd00067_d0" stoichiometry="1"/>
</listOfProducts>
<kineticLaw>
	<math xmlns="http://www.w3.org/1998/Math/MathML">
			<ci> FLUX_VALUE </ci>
	</math>
	<listOfParameters>
		<parameter id="LOWER_BOUND" value="0" name="mmol_per_gDW_per_hr"/>
		<parameter id="UPPER_BOUND" value="1000" name="mmol_per_gDW_per_hr"/>
		<parameter id="OBJECTIVE_COEFFICIENT" value="0"/>
		<parameter id="FLUX_VALUE" value="0.0" name="mmol_per_gDW_per_hr"/>
	</listOfParameters>
</kineticLaw>
</reaction>
<reaction id="rxn00069_c0" name="L-glutamate_NAD_oxidoreductase_transaminating_c0" reversible="true">
<notes>
<html:p>GENE_ASSOCIATION:(GRMZM2G085078_T01.CDS or GRMZM2G375064_T01.CDS or GRMZM2G077054_T01.CDS or GRMZM2G085078_T02.CDS)</html:p>
<html:p>PROTEIN_ASSOCIATION:(GRMZM2G085078_T01.CDS or GRMZM2G375064_T01.CDS or GRMZM2G077054_T01.CDS or GRMZM2G085078_T02.CDS)</html:p>
<html:p>KEGG_RID:R00093</html:p>
<html:p>PROTEIN_CLASS:1.4.1.14</html:p>
</notes>
<listOfReactants>
<speciesReference species="cpd00023_c0" stoichiometry="2"/>
<speciesReference species="cpd00003_c0" stoichiometry="1"/>
</listOfReactants>
<listOfProducts>
<speciesReference species="cpd00004_c0" stoichiometry="1"/>
<speciesReference species="cpd00067_c0" stoichiometry="1"/>
<speciesReference species="cpd00053_c0" stoichiometry="1"/>
<speciesReference species="cpd00024_c0" stoichiometry="1"/>
</listOfProducts>
<kineticLaw>
	<math xmlns="http://www.w3.org/1998/Math/MathML">
			<ci> FLUX_VALUE </ci>
	</math>
	<listOfParameters>
		<parameter id="LOWER_BOUND" value="-1000" name="mmol_per_gDW_per_hr"/>
		<parameter id="UPPER_BOUND" value="1000" name="mmol_per_gDW_per_hr"/>
		<parameter id="OBJECTIVE_COEFFICIENT" value="0"/>
		<parameter id="FLUX_VALUE" value="0.0" name="mmol_per_gDW_per_hr"/>
	</listOfParameters>
</kineticLaw>
</reaction>
<reaction id="rxn27888_d0" name="GLUTAMATE-SYNTHASE-NADH-RXN.d_d0" reversible="true">
<notes>
<html:p>GENE_ASSOCIATION:(GRMZM2G085078_T01.CDS or GRMZM2G375064_T01.CDS or GRMZM2G077054_T01.CDS or GRMZM2G085078_T02.CDS)</html:p>
<html:p>PROTEIN_ASSOCIATION:(GRMZM2G085078_T01.CDS or GRMZM2G375064_T01.CDS or GRMZM2G077054_T01.CDS or GRMZM2G085078_T02.CDS)</html:p>
<html:p>PROTEIN_CLASS:EC-1.4.1.14</html:p>
</notes>
<listOfReactants>
<speciesReference species="cpd00023_d0" stoichiometry="2"/>
<speciesReference species="cpd00003_d0" stoichiometry="1"/>
</listOfReactants>
<listOfProducts>
<speciesReference species="cpd00004_d0" stoichiometry="1"/>
<speciesReference species="cpd00067_d0" stoichiometry="1"/>
<speciesReference species="cpd00053_d0" stoichiometry="1"/>
<speciesReference species="cpd00024_d0" stoichiometry="1"/>
</listOfProducts>
<kineticLaw>
	<math xmlns="http://www.w3.org/1998/Math/MathML">
			<ci> FLUX_VALUE </ci>
	</math>
	<listOfParameters>
		<parameter id="LOWER_BOUND" value="-1000" name="mmol_per_gDW_per_hr"/>
		<parameter id="UPPER_BOUND" value="1000" name="mmol_per_gDW_per_hr"/>
		<parameter id="OBJECTIVE_COEFFICIENT" value="0"/>
		<parameter id="FLUX_VALUE" value="0.0" name="mmol_per_gDW_per_hr"/>
	</listOfParameters>
</kineticLaw>
</reaction>
<reaction id="rxn00076_c0" name="NAD_phosphohydrolase_c0" reversible="false">
<notes>
<html:p>GENE_ASSOCIATION:(GRMZM2G404897_T03.CDS or GRMZM2G404897_T01.CDS or GRMZM2G404897_T04.CDS or GRMZM2G404897_T02.CDS)</html:p>
<html:p>PROTEIN_ASSOCIATION:(GRMZM2G404897_T03.CDS or GRMZM2G404897_T01.CDS or GRMZM2G404897_T04.CDS or GRMZM2G404897_T02.CDS)</html:p>
<html:p>KEGG_RID:R00103</html:p>
<html:p>PROTEIN_CLASS:3.6.1.9</html:p>
</notes>
<listOfReactants>
<speciesReference species="cpd00001_c0" stoichiometry="1"/>
<speciesReference species="cpd00003_c0" stoichiometry="1"/>
</listOfReactants>
<listOfProducts>
<speciesReference species="cpd00018_c0" stoichiometry="1"/>
<speciesReference species="cpd00355_c0" stoichiometry="1"/>
<speciesReference species="cpd00067_c0" stoichiometry="2"/>
</listOfProducts>
<kineticLaw>
	<math xmlns="http://www.w3.org/1998/Math/MathML">
			<ci> FLUX_VALUE </ci>
	</math>
	<listOfParameters>
		<parameter id="LOWER_BOUND" value="0" name="mmol_per_gDW_per_hr"/>
		<parameter id="UPPER_BOUND" value="1000" name="mmol_per_gDW_per_hr"/>
		<parameter id="OBJECTIVE_COEFFICIENT" value="0"/>
		<parameter id="FLUX_VALUE" value="0.0" name="mmol_per_gDW_per_hr"/>
	</listOfParameters>
</kineticLaw>
</reaction>
<reaction id="rxn33290_d0" name="RXNBWI-18.d_d0" reversible="false">
<notes>
<html:p>GENE_ASSOCIATION:(GRMZM2G404897_T03.CDS or GRMZM2G404897_T01.CDS or GRMZM2G404897_T04.CDS or GRMZM2G404897_T02.CDS)</html:p>
<html:p>PROTEIN_ASSOCIATION:(GRMZM2G404897_T03.CDS or GRMZM2G404897_T01.CDS or GRMZM2G404897_T04.CDS or GRMZM2G404897_T02.CDS)</html:p>
<html:p>PROTEIN_CLASS:EC-3.6.1.22</html:p>
</notes>
<listOfReactants>
<speciesReference species="cpd00001_d0" stoichiometry="1"/>
<speciesReference species="cpd00003_d0" stoichiometry="1"/>
</listOfReactants>
<listOfProducts>
<speciesReference species="cpd00018_d0" stoichiometry="1"/>
<speciesReference species="cpd00355_d0" stoichiometry="1"/>
<speciesReference species="cpd00067_d0" stoichiometry="2"/>
</listOfProducts>
<kineticLaw>
	<math xmlns="http://www.w3.org/1998/Math/MathML">
			<ci> FLUX_VALUE </ci>
	</math>
	<listOfParameters>
		<parameter id="LOWER_BOUND" value="0" name="mmol_per_gDW_per_hr"/>
		<parameter id="UPPER_BOUND" value="1000" name="mmol_per_gDW_per_hr"/>
		<parameter id="OBJECTIVE_COEFFICIENT" value="0"/>
		<parameter id="FLUX_VALUE" value="0.0" name="mmol_per_gDW_per_hr"/>
	</listOfParameters>
</kineticLaw>
</reaction>
<reaction id="rxn00077_c0" name="ATP_NAD_2-phosphotransferase_c0" reversible="true">
<notes>
<html:p>GENE_ASSOCIATION:(GRMZM2G138342_T01.CDS or GRMZM2G046498_T01.CDS or GRMZM2G106119_T01.CDS or GRMZM2G071023_T01.CDS or GRMZM2G059073_T02.CDS or GRMZM2G106119_T02.CDS or GRMZM2G059073_T01.CDS or GRMZM2G046498_T02.CDS)</html:p>
<html:p>PROTEIN_ASSOCIATION:(GRMZM2G138342_T01.CDS or GRMZM2G046498_T01.CDS or GRMZM2G106119_T01.CDS or GRMZM2G071023_T01.CDS or GRMZM2G059073_T02.CDS or GRMZM2G106119_T02.CDS or GRMZM2G059073_T01.CDS or GRMZM2G046498_T02.CDS)</html:p>
<html:p>KEGG_RID:R00104</html:p>
<html:p>PROTEIN_CLASS:2.7.1.23</html:p>
</notes>
<listOfReactants>
<speciesReference species="cpd00002_c0" stoichiometry="1"/>
<speciesReference species="cpd00003_c0" stoichiometry="1"/>
</listOfReactants>
<listOfProducts>
<speciesReference species="cpd00008_c0" stoichiometry="1"/>
<speciesReference species="cpd00006_c0" stoichiometry="1"/>
<speciesReference species="cpd00067_c0" stoichiometry="1"/>
</listOfProducts>
<kineticLaw>
	<math xmlns="http://www.w3.org/1998/Math/MathML">
			<ci> FLUX_VALUE </ci>
	</math>
	<listOfParameters>
		<parameter id="LOWER_BOUND" value="-1000" name="mmol_per_gDW_per_hr"/>
		<parameter id="UPPER_BOUND" value="1000" name="mmol_per_gDW_per_hr"/>
		<parameter id="OBJECTIVE_COEFFICIENT" value="0"/>
		<parameter id="FLUX_VALUE" value="0.0" name="mmol_per_gDW_per_hr"/>
	</listOfParameters>
</kineticLaw>
</reaction>
<reaction id="rxn28003_d0" name="RXNBWI-16.d_d0" reversible="false">
<notes>
<html:p>GENE_ASSOCIATION:(GRMZM2G071023_T01.CDS or GRMZM2G106119_T01.CDS or GRMZM2G046498_T01.CDS or GRMZM2G106119_T02.CDS or GRMZM2G046498_T02.CDS)</html:p>
<html:p>PROTEIN_ASSOCIATION:(GRMZM2G071023_T01.CDS or GRMZM2G106119_T01.CDS or GRMZM2G046498_T01.CDS or GRMZM2G106119_T02.CDS or GRMZM2G046498_T02.CDS)</html:p>
<html:p>PROTEIN_CLASS:EC-2.7.1.23</html:p>
</notes>
<listOfReactants>
<speciesReference species="cpd00002_d0" stoichiometry="1"/>
<speciesReference species="cpd00003_d0" stoichiometry="1"/>
</listOfReactants>
<listOfProducts>
<speciesReference species="cpd00008_d0" stoichiometry="1"/>
<speciesReference species="cpd00006_d0" stoichiometry="1"/>
<speciesReference species="cpd00067_d0" stoichiometry="1"/>
</listOfProducts>
<kineticLaw>
	<math xmlns="http://www.w3.org/1998/Math/MathML">
			<ci> FLUX_VALUE </ci>
	</math>
	<listOfParameters>
		<parameter id="LOWER_BOUND" value="0" name="mmol_per_gDW_per_hr"/>
		<parameter id="UPPER_BOUND" value="1000" name="mmol_per_gDW_per_hr"/>
		<parameter id="OBJECTIVE_COEFFICIENT" value="0"/>
		<parameter id="FLUX_VALUE" value="0.0" name="mmol_per_gDW_per_hr"/>
	</listOfParameters>
</kineticLaw>
</reaction>
<reaction id="rxn00078_c0" name="ATP_NADH_2-phosphotransferase_c0" reversible="false">
<notes>
<html:p>GENE_ASSOCIATION:(GRMZM2G138342_T01.CDS or GRMZM2G059073_T02.CDS or GRMZM2G006678_T01.CDS or GRMZM2G059073_T01.CDS)</html:p>
<html:p>PROTEIN_ASSOCIATION:(GRMZM2G138342_T01.CDS or GRMZM2G059073_T02.CDS or GRMZM2G006678_T01.CDS or GRMZM2G059073_T01.CDS)</html:p>
<html:p>KEGG_RID:R00105</html:p>
<html:p>PROTEIN_CLASS:2.7.1.86</html:p>
</notes>
<listOfReactants>
<speciesReference species="cpd00002_c0" stoichiometry="1"/>
<speciesReference species="cpd00004_c0" stoichiometry="1"/>
</listOfReactants>
<listOfProducts>
<speciesReference species="cpd00005_c0" stoichiometry="1"/>
<speciesReference species="cpd00008_c0" stoichiometry="1"/>
<speciesReference species="cpd00067_c0" stoichiometry="1"/>
</listOfProducts>
<kineticLaw>
	<math xmlns="http://www.w3.org/1998/Math/MathML">
			<ci> FLUX_VALUE </ci>
	</math>
	<listOfParameters>
		<parameter id="LOWER_BOUND" value="0" name="mmol_per_gDW_per_hr"/>
		<parameter id="UPPER_BOUND" value="1000" name="mmol_per_gDW_per_hr"/>
		<parameter id="OBJECTIVE_COEFFICIENT" value="0"/>
		<parameter id="FLUX_VALUE" value="0.0" name="mmol_per_gDW_per_hr"/>
	</listOfParameters>
</kineticLaw>
</reaction>
<reaction id="rxn00078_x0" name="ATP_NADH_2-phosphotransferase_x0" reversible="true">
<notes>
<html:p>GENE_ASSOCIATION:GRMZM2G006678_T01.CDS</html:p>
<html:p>PROTEIN_ASSOCIATION:GRMZM2G006678_T01.CDS</html:p>
<html:p>KEGG_RID:R00105</html:p>
<html:p>PROTEIN_CLASS:2.7.1.86</html:p>
</notes>
<listOfReactants>
<speciesReference species="cpd00002_x0" stoichiometry="1"/>
<speciesReference species="cpd00004_x0" stoichiometry="1"/>
</listOfReactants>
<listOfProducts>
<speciesReference species="cpd00005_x0" stoichiometry="1"/>
<speciesReference species="cpd00008_x0" stoichiometry="1"/>
<speciesReference species="cpd00067_x0" stoichiometry="1"/>
</listOfProducts>
<kineticLaw>
	<math xmlns="http://www.w3.org/1998/Math/MathML">
			<ci> FLUX_VALUE </ci>
	</math>
	<listOfParameters>
		<parameter id="LOWER_BOUND" value="-1000" name="mmol_per_gDW_per_hr"/>
		<parameter id="UPPER_BOUND" value="1000" name="mmol_per_gDW_per_hr"/>
		<parameter id="OBJECTIVE_COEFFICIENT" value="0"/>
		<parameter id="FLUX_VALUE" value="0.0" name="mmol_per_gDW_per_hr"/>
	</listOfParameters>
</kineticLaw>
</reaction>
<reaction id="rxn00086_c0" name="glutathione_NADP_oxidoreductase_c0" reversible="true">
<notes>
<html:p>GENE_ASSOCIATION:(GRMZM2G172322_T01.CDS or GRMZM2G172322_T03.CDS or GRMZM2G172322_T02.CDS)</html:p>
<html:p>PROTEIN_ASSOCIATION:(GRMZM2G172322_T01.CDS or GRMZM2G172322_T03.CDS or GRMZM2G172322_T02.CDS)</html:p>
<html:p>KEGG_RID:R00115</html:p>
<html:p>PROTEIN_CLASS:1.8.1.7</html:p>
</notes>
<listOfReactants>
<speciesReference species="cpd00042_c0" stoichiometry="2"/>
<speciesReference species="cpd00006_c0" stoichiometry="1"/>
</listOfReactants>
<listOfProducts>
<speciesReference species="cpd00005_c0" stoichiometry="1"/>
<speciesReference species="cpd00067_c0" stoichiometry="1"/>
<speciesReference species="cpd00111_c0" stoichiometry="1"/>
</listOfProducts>
<kineticLaw>
	<math xmlns="http://www.w3.org/1998/Math/MathML">
			<ci> FLUX_VALUE </ci>
	</math>
	<listOfParameters>
		<parameter id="LOWER_BOUND" value="-1000" name="mmol_per_gDW_per_hr"/>
		<parameter id="UPPER_BOUND" value="1000" name="mmol_per_gDW_per_hr"/>
		<parameter id="OBJECTIVE_COEFFICIENT" value="0"/>
		<parameter id="FLUX_VALUE" value="0.0" name="mmol_per_gDW_per_hr"/>
	</listOfParameters>
</kineticLaw>
</reaction>
<reaction id="rxn19841_d0" name="glutathione-disulfide_reductase_d0" reversible="true">
<notes>
<html:p>GENE_ASSOCIATION:(GRMZM2G172322_T01.CDS or GRMZM2G172322_T03.CDS or GRMZM2G172322_T02.CDS)</html:p>
<html:p>PROTEIN_ASSOCIATION:(GRMZM2G172322_T01.CDS or GRMZM2G172322_T03.CDS or GRMZM2G172322_T02.CDS)</html:p>
<html:p>PROTEIN_CLASS:1.8.1.7</html:p>
</notes>
<listOfReactants>
<speciesReference species="cpd00042_d0" stoichiometry="2"/>
<speciesReference species="cpd00006_d0" stoichiometry="1"/>
</listOfReactants>
<listOfProducts>
<speciesReference species="cpd00005_d0" stoichiometry="1"/>
<speciesReference species="cpd00067_d0" stoichiometry="1"/>
<speciesReference species="cpd00111_d0" stoichiometry="1"/>
</listOfProducts>
<kineticLaw>
	<math xmlns="http://www.w3.org/1998/Math/MathML">
			<ci> FLUX_VALUE </ci>
	</math>
	<listOfParameters>
		<parameter id="LOWER_BOUND" value="-1000" name="mmol_per_gDW_per_hr"/>
		<parameter id="UPPER_BOUND" value="1000" name="mmol_per_gDW_per_hr"/>
		<parameter id="OBJECTIVE_COEFFICIENT" value="0"/>
		<parameter id="FLUX_VALUE" value="0.0" name="mmol_per_gDW_per_hr"/>
	</listOfParameters>
</kineticLaw>
</reaction>
<reaction id="rxn19842_m0" name="glutathione-disulfide_reductase_m0" reversible="true">
<notes>
<html:p>GENE_ASSOCIATION:(GRMZM2G172322_T01.CDS or GRMZM2G172322_T03.CDS or GRMZM2G172322_T02.CDS)</html:p>
<html:p>PROTEIN_ASSOCIATION:(GRMZM2G172322_T01.CDS or GRMZM2G172322_T03.CDS or GRMZM2G172322_T02.CDS)</html:p>
<html:p>PROTEIN_CLASS:1.8.1.7</html:p>
</notes>
<listOfReactants>
<speciesReference species="cpd00042_m0" stoichiometry="2"/>
<speciesReference species="cpd00006_m0" stoichiometry="1"/>
</listOfReactants>
<listOfProducts>
<speciesReference species="cpd00005_m0" stoichiometry="1"/>
<speciesReference species="cpd00067_m0" stoichiometry="1"/>
<speciesReference species="cpd00111_m0" stoichiometry="1"/>
</listOfProducts>
<kineticLaw>
	<math xmlns="http://www.w3.org/1998/Math/MathML">
			<ci> FLUX_VALUE </ci>
	</math>
	<listOfParameters>
		<parameter id="LOWER_BOUND" value="-1000" name="mmol_per_gDW_per_hr"/>
		<parameter id="UPPER_BOUND" value="1000" name="mmol_per_gDW_per_hr"/>
		<parameter id="OBJECTIVE_COEFFICIENT" value="0"/>
		<parameter id="FLUX_VALUE" value="0.0" name="mmol_per_gDW_per_hr"/>
	</listOfParameters>
</kineticLaw>
</reaction>
<reaction id="rxn00092_c0" name="ADP_phosphohydrolase_c0" reversible="false">
<notes>
<html:p>GENE_ASSOCIATION:(GRMZM2G003331_T02.CDS or GRMZM2G131026_T01.CDS or GRMZM2G124209_T03.CDS or GRMZM2G124209_T02.CDS or GRMZM2G131026_T03.CDS or GRMZM2G124209_T01.CDS or GRMZM2G131026_T02.CDS or GRMZM2G003331_T01.CDS)</html:p>
<html:p>PROTEIN_ASSOCIATION:(GRMZM2G003331_T02.CDS or GRMZM2G131026_T01.CDS or GRMZM2G124209_T03.CDS or GRMZM2G124209_T02.CDS or GRMZM2G131026_T03.CDS or GRMZM2G124209_T01.CDS or GRMZM2G131026_T02.CDS or GRMZM2G003331_T01.CDS)</html:p>
<html:p>KEGG_RID:R00122</html:p>
<html:p>PROTEIN_CLASS:3.6.1.5</html:p>
</notes>
<listOfReactants>
<speciesReference species="cpd00008_c0" stoichiometry="1"/>
<speciesReference species="cpd00001_c0" stoichiometry="1"/>
</listOfReactants>
<listOfProducts>
<speciesReference species="cpd00009_c0" stoichiometry="1"/>
<speciesReference species="cpd00018_c0" stoichiometry="1"/>
<speciesReference species="cpd00067_c0" stoichiometry="2"/>
</listOfProducts>
<kineticLaw>
	<math xmlns="http://www.w3.org/1998/Math/MathML">
			<ci> FLUX_VALUE </ci>
	</math>
	<listOfParameters>
		<parameter id="LOWER_BOUND" value="0" name="mmol_per_gDW_per_hr"/>
		<parameter id="UPPER_BOUND" value="1000" name="mmol_per_gDW_per_hr"/>
		<parameter id="OBJECTIVE_COEFFICIENT" value="0"/>
		<parameter id="FLUX_VALUE" value="0.0" name="mmol_per_gDW_per_hr"/>
	</listOfParameters>
</kineticLaw>
</reaction>
<reaction id="rxn33337_g0" name="ADP_phosphohydrolase_g0" reversible="false">
<notes>
<html:p>GENE_ASSOCIATION:(GRMZM2G003331_T02.CDS or GRMZM2G131026_T01.CDS or GRMZM2G124209_T03.CDS or GRMZM2G124209_T02.CDS or GRMZM2G131026_T03.CDS or GRMZM2G124209_T01.CDS or GRMZM2G131026_T02.CDS or GRMZM2G003331_T01.CDS)</html:p>
<html:p>PROTEIN_ASSOCIATION:(GRMZM2G003331_T02.CDS or GRMZM2G131026_T01.CDS or GRMZM2G124209_T03.CDS or GRMZM2G124209_T02.CDS or GRMZM2G131026_T03.CDS or GRMZM2G124209_T01.CDS or GRMZM2G131026_T02.CDS or GRMZM2G003331_T01.CDS)</html:p>
<html:p>PROTEIN_CLASS:3.6.1.5</html:p>
</notes>
<listOfReactants>
<speciesReference species="cpd00008_g0" stoichiometry="1"/>
<speciesReference species="cpd00001_g0" stoichiometry="1"/>
</listOfReactants>
<listOfProducts>
<speciesReference species="cpd00009_g0" stoichiometry="1"/>
<speciesReference species="cpd00018_g0" stoichiometry="1"/>
<speciesReference species="cpd00067_g0" stoichiometry="2"/>
</listOfProducts>
<kineticLaw>
	<math xmlns="http://www.w3.org/1998/Math/MathML">
			<ci> FLUX_VALUE </ci>
	</math>
	<listOfParameters>
		<parameter id="LOWER_BOUND" value="0" name="mmol_per_gDW_per_hr"/>
		<parameter id="UPPER_BOUND" value="1000" name="mmol_per_gDW_per_hr"/>
		<parameter id="OBJECTIVE_COEFFICIENT" value="0"/>
		<parameter id="FLUX_VALUE" value="0.0" name="mmol_per_gDW_per_hr"/>
	</listOfParameters>
</kineticLaw>
</reaction>
<reaction id="rxn00097_c0" name="ATP_AMP_phosphotransferase_c0" reversible="true">
<notes>
<html:p>GENE_ASSOCIATION:(GRMZM2G125193_T04.CDS or GRMZM2G092923_T01.CDS or GRMZM2G092923_T02.CDS or GRMZM5G808876_T01.CDS or GRMZM2G147196_T01.CDS or GRMZM2G086882_T01.CDS or GRMZM2G173209_T01.CDS or GRMZM2G125193_T03.CDS or GRMZM2G125193_T02.CDS or GRMZM2G125193_T01.CDS or GRMZM2G092923_T03.CDS)</html:p>
<html:p>PROTEIN_ASSOCIATION:(GRMZM2G125193_T04.CDS or GRMZM2G092923_T01.CDS or GRMZM2G092923_T02.CDS or GRMZM5G808876_T01.CDS or GRMZM2G147196_T01.CDS or GRMZM2G086882_T01.CDS or GRMZM2G173209_T01.CDS or GRMZM2G125193_T03.CDS or GRMZM2G125193_T02.CDS or GRMZM2G125193_T01.CDS or GRMZM2G092923_T03.CDS)</html:p>
<html:p>KEGG_RID:R00127</html:p>
<html:p>PROTEIN_CLASS:2.7.4.3</html:p>
</notes>
<listOfReactants>
<speciesReference species="cpd00002_c0" stoichiometry="1"/>
<speciesReference species="cpd00018_c0" stoichiometry="1"/>
<speciesReference species="cpd00067_c0" stoichiometry="1"/>
</listOfReactants>
<listOfProducts>
<speciesReference species="cpd00008_c0" stoichiometry="2"/>
</listOfProducts>
<kineticLaw>
	<math xmlns="http://www.w3.org/1998/Math/MathML">
			<ci> FLUX_VALUE </ci>
	</math>
	<listOfParameters>
		<parameter id="LOWER_BOUND" value="-1000" name="mmol_per_gDW_per_hr"/>
		<parameter id="UPPER_BOUND" value="1000" name="mmol_per_gDW_per_hr"/>
		<parameter id="OBJECTIVE_COEFFICIENT" value="0"/>
		<parameter id="FLUX_VALUE" value="0.0" name="mmol_per_gDW_per_hr"/>
	</listOfParameters>
</kineticLaw>
</reaction>
<reaction id="rxn27684_d0" name="adenylate_kinase_d0" reversible="true">
<notes>
<html:p>GENE_ASSOCIATION:(GRMZM2G092923_T01.CDS or GRMZM2G092923_T02.CDS or GRMZM2G092923_T03.CDS)</html:p>
<html:p>PROTEIN_ASSOCIATION:(GRMZM2G092923_T01.CDS or GRMZM2G092923_T02.CDS or GRMZM2G092923_T03.CDS)</html:p>
<html:p>PROTEIN_CLASS:2.7.4.3</html:p>
</notes>
<listOfReactants>
<speciesReference species="cpd00002_d0" stoichiometry="1"/>
<speciesReference species="cpd00018_d0" stoichiometry="1"/>
<speciesReference species="cpd00067_d0" stoichiometry="1"/>
</listOfReactants>
<listOfProducts>
<speciesReference species="cpd00008_d0" stoichiometry="2"/>
</listOfProducts>
<kineticLaw>
	<math xmlns="http://www.w3.org/1998/Math/MathML">
			<ci> FLUX_VALUE </ci>
	</math>
	<listOfParameters>
		<parameter id="LOWER_BOUND" value="-1000" name="mmol_per_gDW_per_hr"/>
		<parameter id="UPPER_BOUND" value="1000" name="mmol_per_gDW_per_hr"/>
		<parameter id="OBJECTIVE_COEFFICIENT" value="0"/>
		<parameter id="FLUX_VALUE" value="0.0" name="mmol_per_gDW_per_hr"/>
	</listOfParameters>
</kineticLaw>
</reaction>
<reaction id="rxn27685_m0" name="Adenylokinase_m0" reversible="true">
<notes>
<html:p>GENE_ASSOCIATION:(GRMZM5G808876_T01.CDS or GRMZM2G147196_T01.CDS)</html:p>
<html:p>PROTEIN_ASSOCIATION:(GRMZM5G808876_T01.CDS or GRMZM2G147196_T01.CDS)</html:p>
<html:p>PROTEIN_CLASS:2.7.4.3</html:p>
</notes>
<listOfReactants>
<speciesReference species="cpd00002_m0" stoichiometry="1"/>
<speciesReference species="cpd00018_m0" stoichiometry="1"/>
<speciesReference species="cpd00067_m0" stoichiometry="1"/>
</listOfReactants>
<listOfProducts>
<speciesReference species="cpd00008_m0" stoichiometry="2"/>
</listOfProducts>
<kineticLaw>
	<math xmlns="http://www.w3.org/1998/Math/MathML">
			<ci> FLUX_VALUE </ci>
	</math>
	<listOfParameters>
		<parameter id="LOWER_BOUND" value="-1000" name="mmol_per_gDW_per_hr"/>
		<parameter id="UPPER_BOUND" value="1000" name="mmol_per_gDW_per_hr"/>
		<parameter id="OBJECTIVE_COEFFICIENT" value="0"/>
		<parameter id="FLUX_VALUE" value="0.0" name="mmol_per_gDW_per_hr"/>
	</listOfParameters>
</kineticLaw>
</reaction>
<reaction id="rxn00100_c0" name="ATP_dephospho-CoA_3-phosphotransferase_c0" reversible="false">
<notes>
<html:p>GENE_ASSOCIATION:(GRMZM2G043819_T04.CDS or GRMZM2G043819_T01.CDS or GRMZM2G043819_T02.CDS or GRMZM2G043819_T03.CDS or GRMZM2G102015_T01.CDS)</html:p>
<html:p>PROTEIN_ASSOCIATION:(GRMZM2G043819_T04.CDS or GRMZM2G043819_T01.CDS or GRMZM2G043819_T02.CDS or GRMZM2G043819_T03.CDS or GRMZM2G102015_T01.CDS)</html:p>
<html:p>KEGG_RID:R00130</html:p>
<html:p>PROTEIN_CLASS:2.7.1.24</html:p>
</notes>
<listOfReactants>
<speciesReference species="cpd00002_c0" stoichiometry="1"/>
<speciesReference species="cpd00655_c0" stoichiometry="1"/>
</listOfReactants>
<listOfProducts>
<speciesReference species="cpd00008_c0" stoichiometry="1"/>
<speciesReference species="cpd00010_c0" stoichiometry="1"/>
<speciesReference species="cpd00067_c0" stoichiometry="1"/>
</listOfProducts>
<kineticLaw>
	<math xmlns="http://www.w3.org/1998/Math/MathML">
			<ci> FLUX_VALUE </ci>
	</math>
	<listOfParameters>
		<parameter id="LOWER_BOUND" value="0" name="mmol_per_gDW_per_hr"/>
		<parameter id="UPPER_BOUND" value="1000" name="mmol_per_gDW_per_hr"/>
		<parameter id="OBJECTIVE_COEFFICIENT" value="0"/>
		<parameter id="FLUX_VALUE" value="0.0" name="mmol_per_gDW_per_hr"/>
	</listOfParameters>
</kineticLaw>
</reaction>
<reaction id="rxn00100_d0" name="ATP_dephospho-CoA_3-phosphotransferase_d0" reversible="true">
<notes>
<html:p>GENE_ASSOCIATION:(GRMZM2G043819_T04.CDS or GRMZM2G043819_T01.CDS or GRMZM2G043819_T02.CDS or GRMZM2G043819_T03.CDS)</html:p>
<html:p>PROTEIN_ASSOCIATION:(GRMZM2G043819_T04.CDS or GRMZM2G043819_T01.CDS or GRMZM2G043819_T02.CDS or GRMZM2G043819_T03.CDS)</html:p>
<html:p>KEGG_RID:R00130</html:p>
<html:p>PROTEIN_CLASS:2.7.1.24</html:p>
</notes>
<listOfReactants>
<speciesReference species="cpd00002_d0" stoichiometry="1"/>
<speciesReference species="cpd00655_d0" stoichiometry="1"/>
</listOfReactants>
<listOfProducts>
<speciesReference species="cpd00008_d0" stoichiometry="1"/>
<speciesReference species="cpd00010_d0" stoichiometry="1"/>
<speciesReference species="cpd00067_d0" stoichiometry="1"/>
</listOfProducts>
<kineticLaw>
	<math xmlns="http://www.w3.org/1998/Math/MathML">
			<ci> FLUX_VALUE </ci>
	</math>
	<listOfParameters>
		<parameter id="LOWER_BOUND" value="-1000" name="mmol_per_gDW_per_hr"/>
		<parameter id="UPPER_BOUND" value="1000" name="mmol_per_gDW_per_hr"/>
		<parameter id="OBJECTIVE_COEFFICIENT" value="0"/>
		<parameter id="FLUX_VALUE" value="0.0" name="mmol_per_gDW_per_hr"/>
	</listOfParameters>
</kineticLaw>
</reaction>
<reaction id="rxn33067_x0" name="Dephospho-CoA_kinase_x0" reversible="false">
<notes>
<html:p>GENE_ASSOCIATION:(GRMZM2G043819_T04.CDS or GRMZM2G043819_T01.CDS or GRMZM2G043819_T02.CDS or GRMZM2G043819_T03.CDS or GRMZM2G102015_T01.CDS)</html:p>
<html:p>PROTEIN_ASSOCIATION:(GRMZM2G043819_T04.CDS or GRMZM2G043819_T01.CDS or GRMZM2G043819_T02.CDS or GRMZM2G043819_T03.CDS or GRMZM2G102015_T01.CDS)</html:p>
<html:p>PROTEIN_CLASS:2.7.1.24</html:p>
</notes>
<listOfReactants>
<speciesReference species="cpd00002_x0" stoichiometry="1"/>
<speciesReference species="cpd00655_x0" stoichiometry="1"/>
</listOfReactants>
<listOfProducts>
<speciesReference species="cpd00008_x0" stoichiometry="1"/>
<speciesReference species="cpd00010_x0" stoichiometry="1"/>
<speciesReference species="cpd00067_x0" stoichiometry="1"/>
</listOfProducts>
<kineticLaw>
	<math xmlns="http://www.w3.org/1998/Math/MathML">
			<ci> FLUX_VALUE </ci>
	</math>
	<listOfParameters>
		<parameter id="LOWER_BOUND" value="0" name="mmol_per_gDW_per_hr"/>
		<parameter id="UPPER_BOUND" value="1000" name="mmol_per_gDW_per_hr"/>
		<parameter id="OBJECTIVE_COEFFICIENT" value="0"/>
		<parameter id="FLUX_VALUE" value="0.0" name="mmol_per_gDW_per_hr"/>
	</listOfParameters>
</kineticLaw>
</reaction>
<reaction id="rxn00101_c0" name="Urea_amidohydrolase_c0" reversible="false">
<notes>
<html:p>GENE_ASSOCIATION:(GRMZM2G461569_T01.CDS or GRMZM2G461569_T02.CDS or GRMZM2G461569_T04.CDS or GRMZM2G461569_T03.CDS)</html:p>
<html:p>PROTEIN_ASSOCIATION:(GRMZM2G461569_T01.CDS or GRMZM2G461569_T02.CDS or GRMZM2G461569_T04.CDS or GRMZM2G461569_T03.CDS)</html:p>
<html:p>KEGG_RID:R00131</html:p>
<html:p>PROTEIN_CLASS:3.5.1.5</html:p>
</notes>
<listOfReactants>
<speciesReference species="cpd00073_c0" stoichiometry="1"/>
<speciesReference species="cpd00001_c0" stoichiometry="1"/>
<speciesReference species="cpd00067_c0" stoichiometry="2"/>
</listOfReactants>
<listOfProducts>
<speciesReference species="cpd00011_c0" stoichiometry="1"/>
<speciesReference species="cpd00013_c0" stoichiometry="2"/>
</listOfProducts>
<kineticLaw>
	<math xmlns="http://www.w3.org/1998/Math/MathML">
			<ci> FLUX_VALUE </ci>
	</math>
	<listOfParameters>
		<parameter id="LOWER_BOUND" value="0" name="mmol_per_gDW_per_hr"/>
		<parameter id="UPPER_BOUND" value="1000" name="mmol_per_gDW_per_hr"/>
		<parameter id="OBJECTIVE_COEFFICIENT" value="0"/>
		<parameter id="FLUX_VALUE" value="0.0" name="mmol_per_gDW_per_hr"/>
	</listOfParameters>
</kineticLaw>
</reaction>
<reaction id="rxn00102_c0" name="carbonate_hydro-lyase_carbon-dioxide-forming_c0" reversible="true">
<notes>
<html:p>GENE_ASSOCIATION:(GRMZM2G046924_T03.CDS or GRMZM2G140885_T01.CDS or GRMZM2G046924_T02.CDS or GRMZM2G046924_T01.CDS or GRMZM2G037177_T01.CDS or GRMZM2G140885_T02.CDS)</html:p>
<html:p>PROTEIN_ASSOCIATION:(GRMZM2G046924_T03.CDS or GRMZM2G140885_T01.CDS or GRMZM2G046924_T02.CDS or GRMZM2G046924_T01.CDS or GRMZM2G037177_T01.CDS or GRMZM2G140885_T02.CDS)</html:p>
<html:p>KEGG_RID:R00132</html:p>
<html:p>PROTEIN_CLASS:4.2.1.1</html:p>
</notes>
<listOfReactants>
<speciesReference species="cpd00242_c0" stoichiometry="1"/>
<speciesReference species="cpd00067_c0" stoichiometry="1"/>
</listOfReactants>
<listOfProducts>
<speciesReference species="cpd00001_c0" stoichiometry="1"/>
<speciesReference species="cpd00011_c0" stoichiometry="1"/>
</listOfProducts>
<kineticLaw>
	<math xmlns="http://www.w3.org/1998/Math/MathML">
			<ci> FLUX_VALUE </ci>
	</math>
	<listOfParameters>
		<parameter id="LOWER_BOUND" value="-1000" name="mmol_per_gDW_per_hr"/>
		<parameter id="UPPER_BOUND" value="1000" name="mmol_per_gDW_per_hr"/>
		<parameter id="OBJECTIVE_COEFFICIENT" value="0"/>
		<parameter id="FLUX_VALUE" value="0.0" name="mmol_per_gDW_per_hr"/>
	</listOfParameters>
</kineticLaw>
</reaction>
<reaction id="rxn27740_m0" name="carbonate_dehydratase_m0" reversible="true">
<notes>
<html:p>GENE_ASSOCIATION:(GRMZM2G046924_T03.CDS or GRMZM2G046924_T02.CDS or GRMZM2G046924_T01.CDS or GRMZM2G037177_T01.CDS)</html:p>
<html:p>PROTEIN_ASSOCIATION:(GRMZM2G046924_T03.CDS or GRMZM2G046924_T02.CDS or GRMZM2G046924_T01.CDS or GRMZM2G037177_T01.CDS)</html:p>
<html:p>PROTEIN_CLASS:4.2.1.1</html:p>
</notes>
<listOfReactants>
<speciesReference species="cpd00242_m0" stoichiometry="1"/>
<speciesReference species="cpd00067_m0" stoichiometry="1"/>
</listOfReactants>
<listOfProducts>
<speciesReference species="cpd00001_m0" stoichiometry="1"/>
<speciesReference species="cpd00011_m0" stoichiometry="1"/>
</listOfProducts>
<kineticLaw>
	<math xmlns="http://www.w3.org/1998/Math/MathML">
			<ci> FLUX_VALUE </ci>
	</math>
	<listOfParameters>
		<parameter id="LOWER_BOUND" value="-1000" name="mmol_per_gDW_per_hr"/>
		<parameter id="UPPER_BOUND" value="1000" name="mmol_per_gDW_per_hr"/>
		<parameter id="OBJECTIVE_COEFFICIENT" value="0"/>
		<parameter id="FLUX_VALUE" value="0.0" name="mmol_per_gDW_per_hr"/>
	</listOfParameters>
</kineticLaw>
</reaction>
<reaction id="rxn00113_c0" name="Carbon-dioxide_ammonia_ligase_ADP-forming_carbamate-phosphorylating_c0" reversible="false">
<notes>
<html:p>GENE_ASSOCIATION:(GRMZM2G700683_T01.CDS or GRMZM2G147450_T03.CDS or GRMZM2G029573_T04.CDS or GRMZM2G147450_T02.CDS or GRMZM2G061990_T01.CDS or GRMZM2G029573_T02.CDS or GRMZM2G029573_T03.CDS or GRMZM2G147450_T01.CDS or GRMZM2G029573_T01.CDS)</html:p>
<html:p>PROTEIN_ASSOCIATION:(GRMZM2G700683_T01.CDS or GRMZM2G147450_T03.CDS or GRMZM2G029573_T04.CDS or GRMZM2G147450_T02.CDS or GRMZM2G061990_T01.CDS or GRMZM2G029573_T02.CDS or GRMZM2G029573_T03.CDS or GRMZM2G147450_T01.CDS or GRMZM2G029573_T01.CDS)</html:p>
<html:p>KEGG_RID:R00149</html:p>
<html:p>PROTEIN_CLASS:6.3.4.16</html:p>
</notes>
<listOfReactants>
<speciesReference species="cpd00002_c0" stoichiometry="2"/>
<speciesReference species="cpd00001_c0" stoichiometry="1"/>
<speciesReference species="cpd00013_c0" stoichiometry="1"/>
<speciesReference species="cpd00011_c0" stoichiometry="1"/>
</listOfReactants>
<listOfProducts>
<speciesReference species="cpd00008_c0" stoichiometry="2"/>
<speciesReference species="cpd00009_c0" stoichiometry="1"/>
<speciesReference species="cpd00146_c0" stoichiometry="1"/>
<speciesReference species="cpd00067_c0" stoichiometry="3"/>
</listOfProducts>
<kineticLaw>
	<math xmlns="http://www.w3.org/1998/Math/MathML">
			<ci> FLUX_VALUE </ci>
	</math>
	<listOfParameters>
		<parameter id="LOWER_BOUND" value="0" name="mmol_per_gDW_per_hr"/>
		<parameter id="UPPER_BOUND" value="1000" name="mmol_per_gDW_per_hr"/>
		<parameter id="OBJECTIVE_COEFFICIENT" value="0"/>
		<parameter id="FLUX_VALUE" value="0.0" name="mmol_per_gDW_per_hr"/>
	</listOfParameters>
</kineticLaw>
</reaction>
<reaction id="rxn31319_d0" name="6.3.4.16-RXN.d_d0" reversible="false">
<notes>
<html:p>GENE_ASSOCIATION:(GRMZM2G700683_T01.CDS or GRMZM2G147450_T03.CDS or GRMZM2G029573_T04.CDS or GRMZM2G147450_T02.CDS or GRMZM2G061990_T01.CDS or GRMZM2G029573_T02.CDS or GRMZM2G029573_T03.CDS or GRMZM2G147450_T01.CDS or GRMZM2G029573_T01.CDS)</html:p>
<html:p>PROTEIN_ASSOCIATION:(GRMZM2G700683_T01.CDS or GRMZM2G147450_T03.CDS or GRMZM2G029573_T04.CDS or GRMZM2G147450_T02.CDS or GRMZM2G061990_T01.CDS or GRMZM2G029573_T02.CDS or GRMZM2G029573_T03.CDS or GRMZM2G147450_T01.CDS or GRMZM2G029573_T01.CDS)</html:p>
<html:p>PROTEIN_CLASS:EC-6.3.4.16</html:p>
</notes>
<listOfReactants>
<speciesReference species="cpd00002_d0" stoichiometry="2"/>
<speciesReference species="cpd00001_d0" stoichiometry="1"/>
<speciesReference species="cpd00013_d0" stoichiometry="1"/>
<speciesReference species="cpd00011_d0" stoichiometry="1"/>
</listOfReactants>
<listOfProducts>
<speciesReference species="cpd00008_d0" stoichiometry="2"/>
<speciesReference species="cpd00009_d0" stoichiometry="1"/>
<speciesReference species="cpd00146_d0" stoichiometry="1"/>
<speciesReference species="cpd00067_d0" stoichiometry="3"/>
</listOfProducts>
<kineticLaw>
	<math xmlns="http://www.w3.org/1998/Math/MathML">
			<ci> FLUX_VALUE </ci>
	</math>
	<listOfParameters>
		<parameter id="LOWER_BOUND" value="0" name="mmol_per_gDW_per_hr"/>
		<parameter id="UPPER_BOUND" value="1000" name="mmol_per_gDW_per_hr"/>
		<parameter id="OBJECTIVE_COEFFICIENT" value="0"/>
		<parameter id="FLUX_VALUE" value="0.0" name="mmol_per_gDW_per_hr"/>
	</listOfParameters>
</kineticLaw>
</reaction>
<reaction id="rxn00116_c0" name="UDP_phosphohydrolase_c0" reversible="false">
<notes>
<html:p>GENE_ASSOCIATION:(GRMZM2G003331_T02.CDS or GRMZM2G131026_T01.CDS or GRMZM2G124209_T03.CDS or GRMZM2G124209_T02.CDS or GRMZM2G131026_T03.CDS or GRMZM2G124209_T01.CDS or GRMZM2G131026_T02.CDS or GRMZM2G003331_T01.CDS)</html:p>
<html:p>PROTEIN_ASSOCIATION:(GRMZM2G003331_T02.CDS or GRMZM2G131026_T01.CDS or GRMZM2G124209_T03.CDS or GRMZM2G124209_T02.CDS or GRMZM2G131026_T03.CDS or GRMZM2G124209_T01.CDS or GRMZM2G131026_T02.CDS or GRMZM2G003331_T01.CDS)</html:p>
<html:p>KEGG_RID:R00155</html:p>
<html:p>PROTEIN_CLASS:3.6.1.5</html:p>
</notes>
<listOfReactants>
<speciesReference species="cpd00014_c0" stoichiometry="1"/>
<speciesReference species="cpd00001_c0" stoichiometry="1"/>
</listOfReactants>
<listOfProducts>
<speciesReference species="cpd00009_c0" stoichiometry="1"/>
<speciesReference species="cpd00091_c0" stoichiometry="1"/>
<speciesReference species="cpd00067_c0" stoichiometry="2"/>
</listOfProducts>
<kineticLaw>
	<math xmlns="http://www.w3.org/1998/Math/MathML">
			<ci> FLUX_VALUE </ci>
	</math>
	<listOfParameters>
		<parameter id="LOWER_BOUND" value="0" name="mmol_per_gDW_per_hr"/>
		<parameter id="UPPER_BOUND" value="1000" name="mmol_per_gDW_per_hr"/>
		<parameter id="OBJECTIVE_COEFFICIENT" value="0"/>
		<parameter id="FLUX_VALUE" value="0.0" name="mmol_per_gDW_per_hr"/>
	</listOfParameters>
</kineticLaw>
</reaction>
<reaction id="rxn00116_g0" name="UDP_phosphohydrolase_g0" reversible="false">
<notes>
<html:p>GENE_ASSOCIATION:(GRMZM2G003331_T02.CDS or GRMZM2G131026_T01.CDS or GRMZM2G124209_T03.CDS or GRMZM2G124209_T02.CDS or GRMZM2G131026_T03.CDS or GRMZM2G124209_T01.CDS or GRMZM2G131026_T02.CDS or GRMZM2G003331_T01.CDS)</html:p>
<html:p>PROTEIN_ASSOCIATION:(GRMZM2G003331_T02.CDS or GRMZM2G131026_T01.CDS or GRMZM2G124209_T03.CDS or GRMZM2G124209_T02.CDS or GRMZM2G131026_T03.CDS or GRMZM2G124209_T01.CDS or GRMZM2G131026_T02.CDS or GRMZM2G003331_T01.CDS)</html:p>
<html:p>KEGG_RID:R00155</html:p>
<html:p>PROTEIN_CLASS:3.6.1.5</html:p>
</notes>
<listOfReactants>
<speciesReference species="cpd00014_g0" stoichiometry="1"/>
<speciesReference species="cpd00001_g0" stoichiometry="1"/>
</listOfReactants>
<listOfProducts>
<speciesReference species="cpd00009_g0" stoichiometry="1"/>
<speciesReference species="cpd00091_g0" stoichiometry="1"/>
<speciesReference species="cpd00067_g0" stoichiometry="2"/>
</listOfProducts>
<kineticLaw>
	<math xmlns="http://www.w3.org/1998/Math/MathML">
			<ci> FLUX_VALUE </ci>
	</math>
	<listOfParameters>
		<parameter id="LOWER_BOUND" value="0" name="mmol_per_gDW_per_hr"/>
		<parameter id="UPPER_BOUND" value="1000" name="mmol_per_gDW_per_hr"/>
		<parameter id="OBJECTIVE_COEFFICIENT" value="0"/>
		<parameter id="FLUX_VALUE" value="0.0" name="mmol_per_gDW_per_hr"/>
	</listOfParameters>
</kineticLaw>
</reaction>
<reaction id="rxn00117_c0" name="ATP_UDP_phosphotransferase_c0" reversible="true">
<notes>
<html:p>GENE_ASSOCIATION:(GRMZM2G134797_T01.CDS or GRMZM2G125893_T01.CDS or GRMZM5G833747_T01.CDS or GRMZM2G013478_T01.CDS or GRMZM2G134797_T02.CDS or GRMZM2G001524_T01.CDS or GRMZM5G833747_T03.CDS or GRMZM2G106099_T01.CDS or GRMZM5G833747_T02.CDS or GRMZM2G134797_T04.CDS or GRMZM2G134797_T03.CDS)</html:p>
<html:p>PROTEIN_ASSOCIATION:(GRMZM2G134797_T01.CDS or GRMZM2G125893_T01.CDS or GRMZM5G833747_T01.CDS or GRMZM2G013478_T01.CDS or GRMZM2G134797_T02.CDS or GRMZM2G001524_T01.CDS or GRMZM5G833747_T03.CDS or GRMZM2G106099_T01.CDS or GRMZM5G833747_T02.CDS or GRMZM2G134797_T04.CDS or GRMZM2G134797_T03.CDS)</html:p>
<html:p>KEGG_RID:R00156</html:p>
<html:p>PROTEIN_CLASS:2.7.4.6</html:p>
</notes>
<listOfReactants>
<speciesReference species="cpd00002_c0" stoichiometry="1"/>
<speciesReference species="cpd00014_c0" stoichiometry="1"/>
</listOfReactants>
<listOfProducts>
<speciesReference species="cpd00008_c0" stoichiometry="1"/>
<speciesReference species="cpd00062_c0" stoichiometry="1"/>
</listOfProducts>
<kineticLaw>
	<math xmlns="http://www.w3.org/1998/Math/MathML">
			<ci> FLUX_VALUE </ci>
	</math>
	<listOfParameters>
		<parameter id="LOWER_BOUND" value="-1000" name="mmol_per_gDW_per_hr"/>
		<parameter id="UPPER_BOUND" value="1000" name="mmol_per_gDW_per_hr"/>
		<parameter id="OBJECTIVE_COEFFICIENT" value="0"/>
		<parameter id="FLUX_VALUE" value="0.0" name="mmol_per_gDW_per_hr"/>
	</listOfParameters>
</kineticLaw>
</reaction>
<reaction id="rxn28042_d0" name="UDPKIN-RXN.d_d0" reversible="true">
<notes>
<html:p>GENE_ASSOCIATION:GRMZM2G013478_T01.CDS</html:p>
<html:p>PROTEIN_ASSOCIATION:GRMZM2G013478_T01.CDS</html:p>
<html:p>PROTEIN_CLASS:EC-2.7.4.6</html:p>
</notes>
<listOfReactants>
<speciesReference species="cpd00002_d0" stoichiometry="1"/>
<speciesReference species="cpd00014_d0" stoichiometry="1"/>
</listOfReactants>
<listOfProducts>
<speciesReference species="cpd00008_d0" stoichiometry="1"/>
<speciesReference species="cpd00062_d0" stoichiometry="1"/>
</listOfProducts>
<kineticLaw>
	<math xmlns="http://www.w3.org/1998/Math/MathML">
			<ci> FLUX_VALUE </ci>
	</math>
	<listOfParameters>
		<parameter id="LOWER_BOUND" value="-1000" name="mmol_per_gDW_per_hr"/>
		<parameter id="UPPER_BOUND" value="1000" name="mmol_per_gDW_per_hr"/>
		<parameter id="OBJECTIVE_COEFFICIENT" value="0"/>
		<parameter id="FLUX_VALUE" value="0.0" name="mmol_per_gDW_per_hr"/>
	</listOfParameters>
</kineticLaw>
</reaction>
<reaction id="rxn28044_m0" name="Nucleoside-diphosphate_kinase_m0" reversible="true">
<notes>
<html:p>GENE_ASSOCIATION:GRMZM2G125893_T01.CDS</html:p>
<html:p>PROTEIN_ASSOCIATION:GRMZM2G125893_T01.CDS</html:p>
<html:p>PROTEIN_CLASS:2.7.4.6</html:p>
</notes>
<listOfReactants>
<speciesReference species="cpd00002_m0" stoichiometry="1"/>
<speciesReference species="cpd00014_m0" stoichiometry="1"/>
</listOfReactants>
<listOfProducts>
<speciesReference species="cpd00008_m0" stoichiometry="1"/>
<speciesReference species="cpd00062_m0" stoichiometry="1"/>
</listOfProducts>
<kineticLaw>
	<math xmlns="http://www.w3.org/1998/Math/MathML">
			<ci> FLUX_VALUE </ci>
	</math>
	<listOfParameters>
		<parameter id="LOWER_BOUND" value="-1000" name="mmol_per_gDW_per_hr"/>
		<parameter id="UPPER_BOUND" value="1000" name="mmol_per_gDW_per_hr"/>
		<parameter id="OBJECTIVE_COEFFICIENT" value="0"/>
		<parameter id="FLUX_VALUE" value="0.0" name="mmol_per_gDW_per_hr"/>
	</listOfParameters>
</kineticLaw>
</reaction>
<reaction id="rxn20461_n0" name="UDPKIN-RXN.n_n0" reversible="true">
<notes>
<html:p>GENE_ASSOCIATION:(GRMZM2G134797_T02.CDS or GRMZM2G013478_T01.CDS or GRMZM2G134797_T04.CDS or GRMZM2G134797_T01.CDS or GRMZM2G134797_T03.CDS)</html:p>
<html:p>PROTEIN_ASSOCIATION:(GRMZM2G134797_T02.CDS or GRMZM2G013478_T01.CDS or GRMZM2G134797_T04.CDS or GRMZM2G134797_T01.CDS or GRMZM2G134797_T03.CDS)</html:p>
<html:p>PROTEIN_CLASS:2.7.4.6</html:p>
</notes>
<listOfReactants>
<speciesReference species="cpd00002_n0" stoichiometry="1"/>
<speciesReference species="cpd00014_n0" stoichiometry="1"/>
</listOfReactants>
<listOfProducts>
<speciesReference species="cpd00008_n0" stoichiometry="1"/>
<speciesReference species="cpd00062_n0" stoichiometry="1"/>
</listOfProducts>
<kineticLaw>
	<math xmlns="http://www.w3.org/1998/Math/MathML">
			<ci> FLUX_VALUE </ci>
	</math>
	<listOfParameters>
		<parameter id="LOWER_BOUND" value="-1000" name="mmol_per_gDW_per_hr"/>
		<parameter id="UPPER_BOUND" value="1000" name="mmol_per_gDW_per_hr"/>
		<parameter id="OBJECTIVE_COEFFICIENT" value="0"/>
		<parameter id="FLUX_VALUE" value="0.0" name="mmol_per_gDW_per_hr"/>
	</listOfParameters>
</kineticLaw>
</reaction>
<reaction id="rxn00117_x0" name="ATP_UDP_phosphotransferase_x0" reversible="true">
<notes>
<html:p>GENE_ASSOCIATION:(GRMZM2G134797_T02.CDS or GRMZM2G134797_T04.CDS or GRMZM2G134797_T01.CDS or GRMZM2G134797_T03.CDS)</html:p>
<html:p>PROTEIN_ASSOCIATION:(GRMZM2G134797_T02.CDS or GRMZM2G134797_T04.CDS or GRMZM2G134797_T01.CDS or GRMZM2G134797_T03.CDS)</html:p>
<html:p>KEGG_RID:R00156</html:p>
<html:p>PROTEIN_CLASS:2.7.4.6</html:p>
</notes>
<listOfReactants>
<speciesReference species="cpd00002_x0" stoichiometry="1"/>
<speciesReference species="cpd00014_x0" stoichiometry="1"/>
</listOfReactants>
<listOfProducts>
<speciesReference species="cpd00008_x0" stoichiometry="1"/>
<speciesReference species="cpd00062_x0" stoichiometry="1"/>
</listOfProducts>
<kineticLaw>
	<math xmlns="http://www.w3.org/1998/Math/MathML">
			<ci> FLUX_VALUE </ci>
	</math>
	<listOfParameters>
		<parameter id="LOWER_BOUND" value="-1000" name="mmol_per_gDW_per_hr"/>
		<parameter id="UPPER_BOUND" value="1000" name="mmol_per_gDW_per_hr"/>
		<parameter id="OBJECTIVE_COEFFICIENT" value="0"/>
		<parameter id="FLUX_VALUE" value="0.0" name="mmol_per_gDW_per_hr"/>
	</listOfParameters>
</kineticLaw>
</reaction>
<reaction id="rxn00119_c0" name="ATP_UMP_phosphotransferase_c0" reversible="true">
<notes>
<html:p>GENE_ASSOCIATION:(GRMZM2G149281_T01.CDS or GRMZM2G149281_T02.CDS or GRMZM2G149281_T04.CDS or GRMZM2G149281_T03.CDS or GRMZM5G801436_T01.CDS or GRMZM5G801436_T02.CDS)</html:p>
<html:p>PROTEIN_ASSOCIATION:(GRMZM2G149281_T01.CDS or GRMZM2G149281_T02.CDS or GRMZM2G149281_T04.CDS or GRMZM2G149281_T03.CDS or GRMZM5G801436_T01.CDS or GRMZM5G801436_T02.CDS)</html:p>
<html:p>KEGG_RID:R00158</html:p>
<html:p>PROTEIN_CLASS:2.7.4.4</html:p>
</notes>
<listOfReactants>
<speciesReference species="cpd00002_c0" stoichiometry="1"/>
<speciesReference species="cpd00091_c0" stoichiometry="1"/>
<speciesReference species="cpd00067_c0" stoichiometry="1"/>
</listOfReactants>
<listOfProducts>
<speciesReference species="cpd00008_c0" stoichiometry="1"/>
<speciesReference species="cpd00014_c0" stoichiometry="1"/>
</listOfProducts>
<kineticLaw>
	<math xmlns="http://www.w3.org/1998/Math/MathML">
			<ci> FLUX_VALUE </ci>
	</math>
	<listOfParameters>
		<parameter id="LOWER_BOUND" value="-1000" name="mmol_per_gDW_per_hr"/>
		<parameter id="UPPER_BOUND" value="1000" name="mmol_per_gDW_per_hr"/>
		<parameter id="OBJECTIVE_COEFFICIENT" value="0"/>
		<parameter id="FLUX_VALUE" value="0.0" name="mmol_per_gDW_per_hr"/>
	</listOfParameters>
</kineticLaw>
</reaction>
<reaction id="rxn00120_c0" name="UTP_phosphohydrolase_c0" reversible="false">
<notes>
<html:p>GENE_ASSOCIATION:(GRMZM2G003331_T02.CDS or GRMZM2G131026_T01.CDS or GRMZM2G124209_T03.CDS or GRMZM2G124209_T02.CDS or GRMZM2G131026_T03.CDS or GRMZM2G124209_T01.CDS or GRMZM2G131026_T02.CDS or GRMZM2G003331_T01.CDS)</html:p>
<html:p>PROTEIN_ASSOCIATION:(GRMZM2G003331_T02.CDS or GRMZM2G131026_T01.CDS or GRMZM2G124209_T03.CDS or GRMZM2G124209_T02.CDS or GRMZM2G131026_T03.CDS or GRMZM2G124209_T01.CDS or GRMZM2G131026_T02.CDS or GRMZM2G003331_T01.CDS)</html:p>
<html:p>KEGG_RID:R00159</html:p>
<html:p>PROTEIN_CLASS:3.6.1.5</html:p>
</notes>
<listOfReactants>
<speciesReference species="cpd00062_c0" stoichiometry="1"/>
<speciesReference species="cpd00001_c0" stoichiometry="1"/>
</listOfReactants>
<listOfProducts>
<speciesReference species="cpd00009_c0" stoichiometry="1"/>
<speciesReference species="cpd00014_c0" stoichiometry="1"/>
<speciesReference species="cpd00067_c0" stoichiometry="1"/>
</listOfProducts>
<kineticLaw>
	<math xmlns="http://www.w3.org/1998/Math/MathML">
			<ci> FLUX_VALUE </ci>
	</math>
	<listOfParameters>
		<parameter id="LOWER_BOUND" value="0" name="mmol_per_gDW_per_hr"/>
		<parameter id="UPPER_BOUND" value="1000" name="mmol_per_gDW_per_hr"/>
		<parameter id="OBJECTIVE_COEFFICIENT" value="0"/>
		<parameter id="FLUX_VALUE" value="0.0" name="mmol_per_gDW_per_hr"/>
	</listOfParameters>
</kineticLaw>
</reaction>
<reaction id="rxn00120_g0" name="UTP_phosphohydrolase_g0" reversible="false">
<notes>
<html:p>GENE_ASSOCIATION:(GRMZM2G003331_T02.CDS or GRMZM2G131026_T01.CDS or GRMZM2G124209_T03.CDS or GRMZM2G124209_T02.CDS or GRMZM2G131026_T03.CDS or GRMZM2G124209_T01.CDS or GRMZM2G131026_T02.CDS or GRMZM2G003331_T01.CDS)</html:p>
<html:p>PROTEIN_ASSOCIATION:(GRMZM2G003331_T02.CDS or GRMZM2G131026_T01.CDS or GRMZM2G124209_T03.CDS or GRMZM2G124209_T02.CDS or GRMZM2G131026_T03.CDS or GRMZM2G124209_T01.CDS or GRMZM2G131026_T02.CDS or GRMZM2G003331_T01.CDS)</html:p>
<html:p>KEGG_RID:R00159</html:p>
<html:p>PROTEIN_CLASS:3.6.1.5</html:p>
</notes>
<listOfReactants>
<speciesReference species="cpd00062_g0" stoichiometry="1"/>
<speciesReference species="cpd00001_g0" stoichiometry="1"/>
</listOfReactants>
<listOfProducts>
<speciesReference species="cpd00009_g0" stoichiometry="1"/>
<speciesReference species="cpd00014_g0" stoichiometry="1"/>
<speciesReference species="cpd00067_g0" stoichiometry="1"/>
</listOfProducts>
<kineticLaw>
	<math xmlns="http://www.w3.org/1998/Math/MathML">
			<ci> FLUX_VALUE </ci>
	</math>
	<listOfParameters>
		<parameter id="LOWER_BOUND" value="0" name="mmol_per_gDW_per_hr"/>
		<parameter id="UPPER_BOUND" value="1000" name="mmol_per_gDW_per_hr"/>
		<parameter id="OBJECTIVE_COEFFICIENT" value="0"/>
		<parameter id="FLUX_VALUE" value="0.0" name="mmol_per_gDW_per_hr"/>
	</listOfParameters>
</kineticLaw>
</reaction>
<reaction id="rxn00121_c0" name="FAD_nucleotidohydrolase_c0" reversible="false">
<notes>
<html:p>GENE_ASSOCIATION:(GRMZM5G819999_T02.CDS or GRMZM2G033634_T02.CDS or GRMZM2G033634_T04.CDS or GRMZM2G033634_T07.CDS or GRMZM2G033634_T06.CDS or GRMZM2G033634_T03.CDS or GRMZM2G033634_T01.CDS or GRMZM5G819999_T01.CDS or GRMZM2G033634_T05.CDS)</html:p>
<html:p>PROTEIN_ASSOCIATION:(GRMZM5G819999_T02.CDS or GRMZM2G033634_T02.CDS or GRMZM2G033634_T04.CDS or GRMZM2G033634_T07.CDS or GRMZM2G033634_T06.CDS or GRMZM2G033634_T03.CDS or GRMZM2G033634_T01.CDS or GRMZM5G819999_T01.CDS or GRMZM2G033634_T05.CDS)</html:p>
<html:p>KEGG_RID:R00160</html:p>
<html:p>PROTEIN_CLASS:3.6.1.9</html:p>
</notes>
<listOfReactants>
<speciesReference species="cpd00001_c0" stoichiometry="1"/>
<speciesReference species="cpd00015_c0" stoichiometry="1"/>
</listOfReactants>
<listOfProducts>
<speciesReference species="cpd00018_c0" stoichiometry="1"/>
<speciesReference species="cpd00050_c0" stoichiometry="1"/>
<speciesReference species="cpd00067_c0" stoichiometry="2"/>
</listOfProducts>
<kineticLaw>
	<math xmlns="http://www.w3.org/1998/Math/MathML">
			<ci> FLUX_VALUE </ci>
	</math>
	<listOfParameters>
		<parameter id="LOWER_BOUND" value="0" name="mmol_per_gDW_per_hr"/>
		<parameter id="UPPER_BOUND" value="1000" name="mmol_per_gDW_per_hr"/>
		<parameter id="OBJECTIVE_COEFFICIENT" value="0"/>
		<parameter id="FLUX_VALUE" value="0.0" name="mmol_per_gDW_per_hr"/>
	</listOfParameters>
</kineticLaw>
</reaction>
<reaction id="rxn33436_d0" name="FAD_pyrophosphatase_d0" reversible="false">
<notes>
<html:p>GENE_ASSOCIATION:(GRMZM2G033634_T06.CDS or GRMZM2G033634_T07.CDS or GRMZM2G033634_T02.CDS or GRMZM2G033634_T03.CDS or GRMZM2G033634_T01.CDS or GRMZM2G033634_T05.CDS or GRMZM2G033634_T04.CDS)</html:p>
<html:p>PROTEIN_ASSOCIATION:(GRMZM2G033634_T06.CDS or GRMZM2G033634_T07.CDS or GRMZM2G033634_T02.CDS or GRMZM2G033634_T03.CDS or GRMZM2G033634_T01.CDS or GRMZM2G033634_T05.CDS or GRMZM2G033634_T04.CDS)</html:p>
<html:p>PROTEIN_CLASS:3.6.1.18</html:p>
</notes>
<listOfReactants>
<speciesReference species="cpd00001_d0" stoichiometry="1"/>
<speciesReference species="cpd00015_d0" stoichiometry="1"/>
</listOfReactants>
<listOfProducts>
<speciesReference species="cpd00018_d0" stoichiometry="1"/>
<speciesReference species="cpd00050_d0" stoichiometry="1"/>
<speciesReference species="cpd00067_d0" stoichiometry="2"/>
</listOfProducts>
<kineticLaw>
	<math xmlns="http://www.w3.org/1998/Math/MathML">
			<ci> FLUX_VALUE </ci>
	</math>
	<listOfParameters>
		<parameter id="LOWER_BOUND" value="0" name="mmol_per_gDW_per_hr"/>
		<parameter id="UPPER_BOUND" value="1000" name="mmol_per_gDW_per_hr"/>
		<parameter id="OBJECTIVE_COEFFICIENT" value="0"/>
		<parameter id="FLUX_VALUE" value="0.0" name="mmol_per_gDW_per_hr"/>
	</listOfParameters>
</kineticLaw>
</reaction>
<reaction id="rxn00122_c0" name="ATP_FMN_adenylyltransferase_c0" reversible="true">
<notes>
<html:p>GENE_ASSOCIATION:(GRMZM2G381933_T04.CDS or GRMZM2G381933_T01.CDS or GRMZM2G145792_T01.CDS or GRMZM2G149609_T01.CDS or GRMZM2G381933_T02.CDS or GRMZM2G381933_T03.CDS)</html:p>
<html:p>PROTEIN_ASSOCIATION:(GRMZM2G381933_T04.CDS or GRMZM2G381933_T01.CDS or GRMZM2G145792_T01.CDS or GRMZM2G149609_T01.CDS or GRMZM2G381933_T02.CDS or GRMZM2G381933_T03.CDS)</html:p>
<html:p>KEGG_RID:R00161</html:p>
<html:p>PROTEIN_CLASS:2.7.7.2</html:p>
</notes>
<listOfReactants>
<speciesReference species="cpd00002_c0" stoichiometry="1"/>
<speciesReference species="cpd00050_c0" stoichiometry="1"/>
</listOfReactants>
<listOfProducts>
<speciesReference species="cpd00012_c0" stoichiometry="1"/>
<speciesReference species="cpd00015_c0" stoichiometry="1"/>
</listOfProducts>
<kineticLaw>
	<math xmlns="http://www.w3.org/1998/Math/MathML">
			<ci> FLUX_VALUE </ci>
	</math>
	<listOfParameters>
		<parameter id="LOWER_BOUND" value="-1000" name="mmol_per_gDW_per_hr"/>
		<parameter id="UPPER_BOUND" value="1000" name="mmol_per_gDW_per_hr"/>
		<parameter id="OBJECTIVE_COEFFICIENT" value="0"/>
		<parameter id="FLUX_VALUE" value="0.0" name="mmol_per_gDW_per_hr"/>
	</listOfParameters>
</kineticLaw>
</reaction>
<reaction id="rxn00124_c0" name="ATP_pyridoxal_5-phosphotransferase_c0" reversible="true">
<notes>
<html:p>GENE_ASSOCIATION:(GRMZM2G398107_T01.CDS or GRMZM2G069758_T01.CDS or GRMZM2G069758_T03.CDS or GRMZM2G069758_T04.CDS or GRMZM2G069758_T05.CDS or GRMZM2G069758_T02.CDS)</html:p>
<html:p>PROTEIN_ASSOCIATION:(GRMZM2G398107_T01.CDS or GRMZM2G069758_T01.CDS or GRMZM2G069758_T03.CDS or GRMZM2G069758_T04.CDS or GRMZM2G069758_T05.CDS or GRMZM2G069758_T02.CDS)</html:p>
<html:p>KEGG_RID:R00174</html:p>
<html:p>PROTEIN_CLASS:2.7.1.35</html:p>
</notes>
<listOfReactants>
<speciesReference species="cpd00002_c0" stoichiometry="1"/>
<speciesReference species="cpd00215_c0" stoichiometry="1"/>
</listOfReactants>
<listOfProducts>
<speciesReference species="cpd00016_c0" stoichiometry="1"/>
<speciesReference species="cpd00008_c0" stoichiometry="1"/>
<speciesReference species="cpd00067_c0" stoichiometry="1"/>
</listOfProducts>
<kineticLaw>
	<math xmlns="http://www.w3.org/1998/Math/MathML">
			<ci> FLUX_VALUE </ci>
	</math>
	<listOfParameters>
		<parameter id="LOWER_BOUND" value="-1000" name="mmol_per_gDW_per_hr"/>
		<parameter id="UPPER_BOUND" value="1000" name="mmol_per_gDW_per_hr"/>
		<parameter id="OBJECTIVE_COEFFICIENT" value="0"/>
		<parameter id="FLUX_VALUE" value="0.0" name="mmol_per_gDW_per_hr"/>
	</listOfParameters>
</kineticLaw>
</reaction>
<reaction id="rxn00126_c0" name="ATP_L-methionine_S-adenosyltransferase_c0" reversible="false">
<notes>
<html:p>GENE_ASSOCIATION:(GRMZM2G054123_T05.CDS or GRMZM2G117198_T01.CDS or GRMZM2G054123_T02.CDS or GRMZM2G054123_T03.CDS or GRMZM2G054123_T04.CDS or GRMZM2G061135_T01.CDS or GRMZM2G054123_T01.CDS or GRMZM2G061135_T02.CDS or GRMZM2G381376_T01.CDS or AC199526.5_FGT002.CDS or GRMZM2G117198_T02.CDS)</html:p>
<html:p>PROTEIN_ASSOCIATION:(GRMZM2G054123_T05.CDS or GRMZM2G117198_T01.CDS or GRMZM2G054123_T02.CDS or GRMZM2G054123_T03.CDS or GRMZM2G054123_T04.CDS or GRMZM2G061135_T01.CDS or GRMZM2G054123_T01.CDS or GRMZM2G061135_T02.CDS or GRMZM2G381376_T01.CDS or AC199526.5_FGT002.CDS or GRMZM2G117198_T02.CDS)</html:p>
<html:p>KEGG_RID:R00177</html:p>
<html:p>PROTEIN_CLASS:2.5.1.6</html:p>
</notes>
<listOfReactants>
<speciesReference species="cpd00002_c0" stoichiometry="1"/>
<speciesReference species="cpd00060_c0" stoichiometry="1"/>
<speciesReference species="cpd00001_c0" stoichiometry="1"/>
</listOfReactants>
<listOfProducts>
<speciesReference species="cpd00012_c0" stoichiometry="1"/>
<speciesReference species="cpd00009_c0" stoichiometry="1"/>
<speciesReference species="cpd00017_c0" stoichiometry="1"/>
<speciesReference species="cpd00067_c0" stoichiometry="1"/>
</listOfProducts>
<kineticLaw>
	<math xmlns="http://www.w3.org/1998/Math/MathML">
			<ci> FLUX_VALUE </ci>
	</math>
	<listOfParameters>
		<parameter id="LOWER_BOUND" value="0" name="mmol_per_gDW_per_hr"/>
		<parameter id="UPPER_BOUND" value="1000" name="mmol_per_gDW_per_hr"/>
		<parameter id="OBJECTIVE_COEFFICIENT" value="0"/>
		<parameter id="FLUX_VALUE" value="0.0" name="mmol_per_gDW_per_hr"/>
	</listOfParameters>
</kineticLaw>
</reaction>
<reaction id="rxn00128_c0" name="S-adenosyl-L-methionine_methylthioadenosine-lyase_1-aminocyclopropane-1-carboxylate-forming_c0" reversible="true">
<notes>
<html:p>GENE_ASSOCIATION:(GRMZM5G894619_T02.CDS or GRMZM2G054361_T01.CDS or GRMZM2G163015_T01.CDS or GRMZM2G164405_T01.CDS or GRMZM5G894619_T01.CDS)</html:p>
<html:p>PROTEIN_ASSOCIATION:(GRMZM5G894619_T02.CDS or GRMZM2G054361_T01.CDS or GRMZM2G163015_T01.CDS or GRMZM2G164405_T01.CDS or GRMZM5G894619_T01.CDS)</html:p>
<html:p>KEGG_RID:R00179</html:p>
<html:p>PROTEIN_CLASS:4.4.1.14</html:p>
</notes>
<listOfReactants>
<speciesReference species="cpd00017_c0" stoichiometry="1"/>
</listOfReactants>
<listOfProducts>
<speciesReference species="cpd00909_c0" stoichiometry="1"/>
<speciesReference species="cpd00147_c0" stoichiometry="1"/>
<speciesReference species="cpd00067_c0" stoichiometry="1"/>
</listOfProducts>
<kineticLaw>
	<math xmlns="http://www.w3.org/1998/Math/MathML">
			<ci> FLUX_VALUE </ci>
	</math>
	<listOfParameters>
		<parameter id="LOWER_BOUND" value="-1000" name="mmol_per_gDW_per_hr"/>
		<parameter id="UPPER_BOUND" value="1000" name="mmol_per_gDW_per_hr"/>
		<parameter id="OBJECTIVE_COEFFICIENT" value="0"/>
		<parameter id="FLUX_VALUE" value="0.0" name="mmol_per_gDW_per_hr"/>
	</listOfParameters>
</kineticLaw>
</reaction>
<reaction id="rxn00130_c0" name="AMP_aminohydrolase_c0" reversible="false">
<notes>
<html:p>GENE_ASSOCIATION:(GRMZM2G416667_T02.CDS or GRMZM2G416667_T03.CDS or GRMZM2G416667_T01.CDS)</html:p>
<html:p>PROTEIN_ASSOCIATION:(GRMZM2G416667_T02.CDS or GRMZM2G416667_T03.CDS or GRMZM2G416667_T01.CDS)</html:p>
<html:p>KEGG_RID:R00181</html:p>
<html:p>PROTEIN_CLASS:3.5.4.17</html:p>
</notes>
<listOfReactants>
<speciesReference species="cpd00018_c0" stoichiometry="1"/>
<speciesReference species="cpd00001_c0" stoichiometry="1"/>
<speciesReference species="cpd00067_c0" stoichiometry="1"/>
</listOfReactants>
<listOfProducts>
<speciesReference species="cpd00114_c0" stoichiometry="1"/>
<speciesReference species="cpd00013_c0" stoichiometry="1"/>
</listOfProducts>
<kineticLaw>
	<math xmlns="http://www.w3.org/1998/Math/MathML">
			<ci> FLUX_VALUE </ci>
	</math>
	<listOfParameters>
		<parameter id="LOWER_BOUND" value="0" name="mmol_per_gDW_per_hr"/>
		<parameter id="UPPER_BOUND" value="1000" name="mmol_per_gDW_per_hr"/>
		<parameter id="OBJECTIVE_COEFFICIENT" value="0"/>
		<parameter id="FLUX_VALUE" value="0.0" name="mmol_per_gDW_per_hr"/>
	</listOfParameters>
</kineticLaw>
</reaction>
<reaction id="rxn00134_c0" name="ATP_adenosine_5-phosphotransferase_c0" reversible="false">
<notes>
<html:p>GENE_ASSOCIATION:(GRMZM2G135132_T01.CDS or GRMZM2G540538_T02.CDS or GRMZM2G540538_T01.CDS or GRMZM2G089767_T01.CDS)</html:p>
<html:p>PROTEIN_ASSOCIATION:(GRMZM2G135132_T01.CDS or GRMZM2G540538_T02.CDS or GRMZM2G540538_T01.CDS or GRMZM2G089767_T01.CDS)</html:p>
<html:p>KEGG_RID:R00185</html:p>
<html:p>PROTEIN_CLASS:2.7.1.74</html:p>
</notes>
<listOfReactants>
<speciesReference species="cpd00002_c0" stoichiometry="1"/>
<speciesReference species="cpd00182_c0" stoichiometry="1"/>
</listOfReactants>
<listOfProducts>
<speciesReference species="cpd00008_c0" stoichiometry="1"/>
<speciesReference species="cpd00018_c0" stoichiometry="1"/>
<speciesReference species="cpd00067_c0" stoichiometry="1"/>
</listOfProducts>
<kineticLaw>
	<math xmlns="http://www.w3.org/1998/Math/MathML">
			<ci> FLUX_VALUE </ci>
	</math>
	<listOfParameters>
		<parameter id="LOWER_BOUND" value="0" name="mmol_per_gDW_per_hr"/>
		<parameter id="UPPER_BOUND" value="1000" name="mmol_per_gDW_per_hr"/>
		<parameter id="OBJECTIVE_COEFFICIENT" value="0"/>
		<parameter id="FLUX_VALUE" value="0.0" name="mmol_per_gDW_per_hr"/>
	</listOfParameters>
</kineticLaw>
</reaction>
<reaction id="rxn00137_c0" name="Adenosine_3_5-bisphosphate_3-phosphohydrolase_c0" reversible="true">
<notes>
<html:p>GENE_ASSOCIATION:(GRMZM2G152757_T04.CDS or GRMZM2G152757_T02.CDS or GRMZM2G088974_T01.CDS or GRMZM2G152757_T03.CDS or GRMZM2G152757_T01.CDS)</html:p>
<html:p>PROTEIN_ASSOCIATION:(GRMZM2G152757_T04.CDS or GRMZM2G152757_T02.CDS or GRMZM2G088974_T01.CDS or GRMZM2G152757_T03.CDS or GRMZM2G152757_T01.CDS)</html:p>
<html:p>KEGG_RID:R00188</html:p>
<html:p>PROTEIN_CLASS:3.1.3.7</html:p>
</notes>
<listOfReactants>
<speciesReference species="cpd00001_c0" stoichiometry="1"/>
<speciesReference species="cpd00045_c0" stoichiometry="1"/>
</listOfReactants>
<listOfProducts>
<speciesReference species="cpd00009_c0" stoichiometry="1"/>
<speciesReference species="cpd00018_c0" stoichiometry="1"/>
</listOfProducts>
<kineticLaw>
	<math xmlns="http://www.w3.org/1998/Math/MathML">
			<ci> FLUX_VALUE </ci>
	</math>
	<listOfParameters>
		<parameter id="LOWER_BOUND" value="-1000" name="mmol_per_gDW_per_hr"/>
		<parameter id="UPPER_BOUND" value="1000" name="mmol_per_gDW_per_hr"/>
		<parameter id="OBJECTIVE_COEFFICIENT" value="0"/>
		<parameter id="FLUX_VALUE" value="0.0" name="mmol_per_gDW_per_hr"/>
	</listOfParameters>
</kineticLaw>
</reaction>
<reaction id="rxn32810_d0" name="32_5-bisphosphate_nucleotidase_d0" reversible="true">
<notes>
<html:p>GENE_ASSOCIATION:(GRMZM2G152757_T04.CDS or GRMZM2G152757_T02.CDS or GRMZM2G088974_T01.CDS or GRMZM2G152757_T03.CDS or GRMZM2G152757_T01.CDS)</html:p>
<html:p>PROTEIN_ASSOCIATION:(GRMZM2G152757_T04.CDS or GRMZM2G152757_T02.CDS or GRMZM2G088974_T01.CDS or GRMZM2G152757_T03.CDS or GRMZM2G152757_T01.CDS)</html:p>
<html:p>PROTEIN_CLASS:3.1.3.7</html:p>
</notes>
<listOfReactants>
<speciesReference species="cpd00001_d0" stoichiometry="1"/>
<speciesReference species="cpd00045_d0" stoichiometry="1"/>
</listOfReactants>
<listOfProducts>
<speciesReference species="cpd00009_d0" stoichiometry="1"/>
<speciesReference species="cpd00018_d0" stoichiometry="1"/>
</listOfProducts>
<kineticLaw>
	<math xmlns="http://www.w3.org/1998/Math/MathML">
			<ci> FLUX_VALUE </ci>
	</math>
	<listOfParameters>
		<parameter id="LOWER_BOUND" value="-1000" name="mmol_per_gDW_per_hr"/>
		<parameter id="UPPER_BOUND" value="1000" name="mmol_per_gDW_per_hr"/>
		<parameter id="OBJECTIVE_COEFFICIENT" value="0"/>
		<parameter id="FLUX_VALUE" value="0.0" name="mmol_per_gDW_per_hr"/>
	</listOfParameters>
</kineticLaw>
</reaction>
<reaction id="rxn00137_m0" name="Adenosine_3_5-bisphosphate_3-phosphohydrolase_m0" reversible="true">
<notes>
<html:p>GENE_ASSOCIATION:(GRMZM2G152757_T04.CDS or GRMZM2G152757_T02.CDS or GRMZM2G088974_T01.CDS or GRMZM2G152757_T03.CDS or GRMZM2G152757_T01.CDS)</html:p>
<html:p>PROTEIN_ASSOCIATION:(GRMZM2G152757_T04.CDS or GRMZM2G152757_T02.CDS or GRMZM2G088974_T01.CDS or GRMZM2G152757_T03.CDS or GRMZM2G152757_T01.CDS)</html:p>
<html:p>KEGG_RID:R00188</html:p>
<html:p>PROTEIN_CLASS:3.1.3.7</html:p>
</notes>
<listOfReactants>
<speciesReference species="cpd00001_m0" stoichiometry="1"/>
<speciesReference species="cpd00045_m0" stoichiometry="1"/>
</listOfReactants>
<listOfProducts>
<speciesReference species="cpd00009_m0" stoichiometry="1"/>
<speciesReference species="cpd00018_m0" stoichiometry="1"/>
</listOfProducts>
<kineticLaw>
	<math xmlns="http://www.w3.org/1998/Math/MathML">
			<ci> FLUX_VALUE </ci>
	</math>
	<listOfParameters>
		<parameter id="LOWER_BOUND" value="-1000" name="mmol_per_gDW_per_hr"/>
		<parameter id="UPPER_BOUND" value="1000" name="mmol_per_gDW_per_hr"/>
		<parameter id="OBJECTIVE_COEFFICIENT" value="0"/>
		<parameter id="FLUX_VALUE" value="0.0" name="mmol_per_gDW_per_hr"/>
	</listOfParameters>
</kineticLaw>
</reaction>
<reaction id="rxn00138_c0" name="deamido-NAD_ammonia_ligase_AMP-forming_c0" reversible="false">
<notes>
<html:p>GENE_ASSOCIATION:(GRMZM2G049588_T02.CDS or GRMZM2G049588_T01.CDS or GRMZM2G049588_T03.CDS)</html:p>
<html:p>PROTEIN_ASSOCIATION:(GRMZM2G049588_T02.CDS or GRMZM2G049588_T01.CDS or GRMZM2G049588_T03.CDS)</html:p>
<html:p>KEGG_RID:R00189</html:p>
<html:p>PROTEIN_CLASS:6.3.5.1</html:p>
</notes>
<listOfReactants>
<speciesReference species="cpd00002_c0" stoichiometry="1"/>
<speciesReference species="cpd00638_c0" stoichiometry="1"/>
<speciesReference species="cpd00013_c0" stoichiometry="1"/>
</listOfReactants>
<listOfProducts>
<speciesReference species="cpd00012_c0" stoichiometry="1"/>
<speciesReference species="cpd00018_c0" stoichiometry="1"/>
<speciesReference species="cpd00003_c0" stoichiometry="1"/>
<speciesReference species="cpd00067_c0" stoichiometry="2"/>
</listOfProducts>
<kineticLaw>
	<math xmlns="http://www.w3.org/1998/Math/MathML">
			<ci> FLUX_VALUE </ci>
	</math>
	<listOfParameters>
		<parameter id="LOWER_BOUND" value="0" name="mmol_per_gDW_per_hr"/>
		<parameter id="UPPER_BOUND" value="1000" name="mmol_per_gDW_per_hr"/>
		<parameter id="OBJECTIVE_COEFFICIENT" value="0"/>
		<parameter id="FLUX_VALUE" value="0.0" name="mmol_per_gDW_per_hr"/>
	</listOfParameters>
</kineticLaw>
</reaction>
<reaction id="rxn00139_c0" name="AMP_diphosphate_phospho-D-ribosyltransferase_c0" reversible="false">
<notes>
<html:p>GENE_ASSOCIATION:(GRMZM2G170101_T02.CDS or GRMZM2G131907_T02.CDS or GRMZM2G179810_T04.CDS or GRMZM2G170101_T03.CDS or GRMZM2G093347_T01.CDS or GRMZM2G179810_T01.CDS or GRMZM2G131907_T01.CDS or GRMZM2G170101_T01.CDS or GRMZM2G071846_T01.CDS or GRMZM2G179810_T06.CDS or GRMZM2G179810_T02.CDS or GRMZM2G179810_T05.CDS or GRMZM2G179810_T03.CDS)</html:p>
<html:p>PROTEIN_ASSOCIATION:(GRMZM2G170101_T02.CDS or GRMZM2G131907_T02.CDS or GRMZM2G179810_T04.CDS or GRMZM2G170101_T03.CDS or GRMZM2G093347_T01.CDS or GRMZM2G179810_T01.CDS or GRMZM2G131907_T01.CDS or GRMZM2G170101_T01.CDS or GRMZM2G071846_T01.CDS or GRMZM2G179810_T06.CDS or GRMZM2G179810_T02.CDS or GRMZM2G179810_T05.CDS or GRMZM2G179810_T03.CDS)</html:p>
<html:p>KEGG_RID:R00190</html:p>
<html:p>PROTEIN_CLASS:2.4.2.7</html:p>
</notes>
<listOfReactants>
<speciesReference species="cpd00128_c0" stoichiometry="1"/>
<speciesReference species="cpd00103_c0" stoichiometry="1"/>
</listOfReactants>
<listOfProducts>
<speciesReference species="cpd00012_c0" stoichiometry="1"/>
<speciesReference species="cpd00018_c0" stoichiometry="1"/>
<speciesReference species="cpd00067_c0" stoichiometry="1"/>
</listOfProducts>
<kineticLaw>
	<math xmlns="http://www.w3.org/1998/Math/MathML">
			<ci> FLUX_VALUE </ci>
	</math>
	<listOfParameters>
		<parameter id="LOWER_BOUND" value="0" name="mmol_per_gDW_per_hr"/>
		<parameter id="UPPER_BOUND" value="1000" name="mmol_per_gDW_per_hr"/>
		<parameter id="OBJECTIVE_COEFFICIENT" value="0"/>
		<parameter id="FLUX_VALUE" value="0.0" name="mmol_per_gDW_per_hr"/>
	</listOfParameters>
</kineticLaw>
</reaction>
<reaction id="rxn00141_c0" name="S-Adenosyl-L-homocysteine_hydrolase_c0" reversible="true">
<notes>
<html:p>GENE_ASSOCIATION:(GRMZM2G015295_T01.CDS or GRMZM2G015295_T03.CDS or GRMZM2G111909_T01.CDS or GRMZM2G015295_T02.CDS)</html:p>
<html:p>PROTEIN_ASSOCIATION:(GRMZM2G015295_T01.CDS or GRMZM2G015295_T03.CDS or GRMZM2G111909_T01.CDS or GRMZM2G015295_T02.CDS)</html:p>
<html:p>KEGG_RID:R00192</html:p>
<html:p>PROTEIN_CLASS:3.3.1.1</html:p>
</notes>
<listOfReactants>
<speciesReference species="cpd00019_c0" stoichiometry="1"/>
<speciesReference species="cpd00001_c0" stoichiometry="1"/>
</listOfReactants>
<listOfProducts>
<speciesReference species="cpd00182_c0" stoichiometry="1"/>
<speciesReference species="cpd00135_c0" stoichiometry="1"/>
</listOfProducts>
<kineticLaw>
	<math xmlns="http://www.w3.org/1998/Math/MathML">
			<ci> FLUX_VALUE </ci>
	</math>
	<listOfParameters>
		<parameter id="LOWER_BOUND" value="-1000" name="mmol_per_gDW_per_hr"/>
		<parameter id="UPPER_BOUND" value="1000" name="mmol_per_gDW_per_hr"/>
		<parameter id="OBJECTIVE_COEFFICIENT" value="0"/>
		<parameter id="FLUX_VALUE" value="0.0" name="mmol_per_gDW_per_hr"/>
	</listOfParameters>
</kineticLaw>
</reaction>
<reaction id="rxn00148_c0" name="ATP_pyruvate_2-O-phosphotransferase_c0" reversible="true">
<notes>
<html:p>GENE_ASSOCIATION:(GRMZM2G033526_T02.CDS or GRMZM2G150098_T01.CDS or GRMZM2G152686_T02.CDS or GRMZM2G309363_T01.CDS or GRMZM2G003883_T01.CDS or GRMZM2G152686_T01.CDS or GRMZM2G066290_T01.CDS or GRMZM2G033526_T03.CDS or GRMZM2G066290_T02.CDS or GRMZM2G004534_T01.CDS or GRMZM2G078200_T01.CDS or GRMZM2G144730_T01.CDS or GRMZM2G033526_T01.CDS or GRMZM2G119175_T02.CDS or GRMZM2G008714_T01.CDS or GRMZM2G119175_T01.CDS)</html:p>
<html:p>PROTEIN_ASSOCIATION:(GRMZM2G033526_T02.CDS or GRMZM2G150098_T01.CDS or GRMZM2G152686_T02.CDS or GRMZM2G309363_T01.CDS or GRMZM2G003883_T01.CDS or GRMZM2G152686_T01.CDS or GRMZM2G066290_T01.CDS or GRMZM2G033526_T03.CDS or GRMZM2G066290_T02.CDS or GRMZM2G004534_T01.CDS or GRMZM2G078200_T01.CDS or GRMZM2G144730_T01.CDS or GRMZM2G033526_T01.CDS or GRMZM2G119175_T02.CDS or GRMZM2G008714_T01.CDS or GRMZM2G119175_T01.CDS)</html:p>
<html:p>KEGG_RID:R00200</html:p>
<html:p>PROTEIN_CLASS:2.7.1.40</html:p>
</notes>
<listOfReactants>
<speciesReference species="cpd00002_c0" stoichiometry="1"/>
<speciesReference species="cpd00020_c0" stoichiometry="1"/>
</listOfReactants>
<listOfProducts>
<speciesReference species="cpd00008_c0" stoichiometry="1"/>
<speciesReference species="cpd00061_c0" stoichiometry="1"/>
<speciesReference species="cpd00067_c0" stoichiometry="1"/>
</listOfProducts>
<kineticLaw>
	<math xmlns="http://www.w3.org/1998/Math/MathML">
			<ci> FLUX_VALUE </ci>
	</math>
	<listOfParameters>
		<parameter id="LOWER_BOUND" value="-1000" name="mmol_per_gDW_per_hr"/>
		<parameter id="UPPER_BOUND" value="1000" name="mmol_per_gDW_per_hr"/>
		<parameter id="OBJECTIVE_COEFFICIENT" value="0"/>
		<parameter id="FLUX_VALUE" value="0.0" name="mmol_per_gDW_per_hr"/>
	</listOfParameters>
</kineticLaw>
</reaction>
<reaction id="rxn20509_d0" name="phosphoenol_transphosphorylase_d0" reversible="true">
<notes>
<html:p>GENE_ASSOCIATION:(GRMZM2G033526_T03.CDS or GRMZM2G066290_T01.CDS or GRMZM2G152686_T01.CDS or GRMZM2G066290_T02.CDS or GRMZM2G078200_T01.CDS or GRMZM2G033526_T02.CDS or GRMZM2G144730_T01.CDS or GRMZM2G150098_T01.CDS or GRMZM2G033526_T01.CDS or GRMZM2G152686_T02.CDS or GRMZM2G008714_T01.CDS)</html:p>
<html:p>PROTEIN_ASSOCIATION:(GRMZM2G033526_T03.CDS or GRMZM2G066290_T01.CDS or GRMZM2G152686_T01.CDS or GRMZM2G066290_T02.CDS or GRMZM2G078200_T01.CDS or GRMZM2G033526_T02.CDS or GRMZM2G144730_T01.CDS or GRMZM2G150098_T01.CDS or GRMZM2G033526_T01.CDS or GRMZM2G152686_T02.CDS or GRMZM2G008714_T01.CDS)</html:p>
<html:p>PROTEIN_CLASS:2.7.1.40</html:p>
</notes>
<listOfReactants>
<speciesReference species="cpd00002_d0" stoichiometry="1"/>
<speciesReference species="cpd00020_d0" stoichiometry="1"/>
</listOfReactants>
<listOfProducts>
<speciesReference species="cpd00008_d0" stoichiometry="1"/>
<speciesReference species="cpd00061_d0" stoichiometry="1"/>
<speciesReference species="cpd00067_d0" stoichiometry="1"/>
</listOfProducts>
<kineticLaw>
	<math xmlns="http://www.w3.org/1998/Math/MathML">
			<ci> FLUX_VALUE </ci>
	</math>
	<listOfParameters>
		<parameter id="LOWER_BOUND" value="-1000" name="mmol_per_gDW_per_hr"/>
		<parameter id="UPPER_BOUND" value="1000" name="mmol_per_gDW_per_hr"/>
		<parameter id="OBJECTIVE_COEFFICIENT" value="0"/>
		<parameter id="FLUX_VALUE" value="0.0" name="mmol_per_gDW_per_hr"/>
	</listOfParameters>
</kineticLaw>
</reaction>
<reaction id="rxn00151_c0" name="ATP_pyruvate_phosphate_phosphotransferase_c0" reversible="false">
[truncated: 3,101,491 more chars]
