# Supplementary material for: Improved evidence-based genome-scale metabolic models for maize leaf, embryo, and endosperm
Source: Front Plant Sci. 2015 Mar 10;6:142. doi: 10.3389/fpls.2015.00142 (PMC4354304; doi:10.3389/fpls.2015.00142)
Supplement: Supplementary file 1 [file DataSheet1.ZIP › Full-Arabidopsis-Model.sbml]

<?xml version="1.0" encoding="UTF-8"?>
<sbml xmlns="http://www.sbml.org/sbml/level2" level="2" version="1" xmlns:html="http://www.w3.org/1999/xhtml">
<model id="Reconciled_Ath_Model" name="Reconciled-Ath-Model_SEED_model">
<listOfUnitDefinitions>
	<unitDefinition id="mmol_per_gDW_per_hr">
		<listOfUnits>
			<unit kind="mole" scale="-3"/>
			<unit kind="gram" exponent="-1"/>
			<unit kind="second" multiplier=".00027777" exponent="-1"/>
		</listOfUnits>
	</unitDefinition>
</listOfUnitDefinitions>
<listOfCompartments>
<compartment id="e0" name="Extracellular_0" />
<compartment id="w0" name="Cell_Wall_0" />
<compartment id="n0" name="Nucleus_0" />
<compartment id="r0" name="Endoplasmic_Reticulum_0" />
<compartment id="v0" name="Vacuole_0" />
<compartment id="x0" name="Peroxisome_0" />
<compartment id="d0" name="Plastid_0" />
<compartment id="m0" name="Mitochondria_0" />
<compartment id="c0" name="Cytosol_0" />
<compartment id="g0" name="Golgi_0" />
</listOfCompartments>
<listOfSpecies>
<species id="cpd00012_c0" name="Diphosphate_c0" compartment="c0" charge="-3" boundaryCondition="false"/>
<species id="cpd00009_c0" name="Orthophosphate_c0" compartment="c0" charge="-2" boundaryCondition="false"/>
<species id="cpd00001_c0" name="H2O_c0" compartment="c0" charge="0" boundaryCondition="false"/>
<species id="cpd00067_c0" name="H_c0" compartment="c0" charge="1" boundaryCondition="false"/>
<species id="cpd00012_d0" name="Diphosphate_d0" compartment="d0" charge="-3" boundaryCondition="false"/>
<species id="cpd00009_d0" name="Orthophosphate_d0" compartment="d0" charge="-2" boundaryCondition="false"/>
<species id="cpd00001_d0" name="H2O_d0" compartment="d0" charge="0" boundaryCondition="false"/>
<species id="cpd00067_d0" name="H_d0" compartment="d0" charge="1" boundaryCondition="false"/>
<species id="cpd00012_g0" name="Diphosphate_g0" compartment="g0" charge="-3" boundaryCondition="false"/>
<species id="cpd00009_g0" name="Orthophosphate_g0" compartment="g0" charge="-2" boundaryCondition="false"/>
<species id="cpd00001_g0" name="H2O_g0" compartment="g0" charge="0" boundaryCondition="false"/>
<species id="cpd00067_g0" name="H_g0" compartment="g0" charge="1" boundaryCondition="false"/>
<species id="cpd00012_v0" name="Diphosphate_v0" compartment="v0" charge="-3" boundaryCondition="false"/>
<species id="cpd00009_v0" name="Orthophosphate_v0" compartment="v0" charge="-2" boundaryCondition="false"/>
<species id="cpd00001_v0" name="H2O_v0" compartment="v0" charge="0" boundaryCondition="false"/>
<species id="cpd00067_v0" name="H_v0" compartment="v0" charge="1" boundaryCondition="false"/>
<species id="cpd00012_w0" name="Diphosphate_w0" compartment="w0" charge="-3" boundaryCondition="false"/>
<species id="cpd00009_w0" name="Orthophosphate_w0" compartment="w0" charge="-2" boundaryCondition="false"/>
<species id="cpd00001_w0" name="H2O_w0" compartment="w0" charge="0" boundaryCondition="false"/>
<species id="cpd00067_w0" name="H_w0" compartment="w0" charge="1" boundaryCondition="false"/>
<species id="cpd00742_c0" name="Urea-1-carboxylate_c0" compartment="c0" charge="-1" boundaryCondition="false"/>
<species id="cpd00011_c0" name="CO2_c0" compartment="c0" charge="0" boundaryCondition="false"/>
<species id="cpd00013_c0" name="NH3_c0" compartment="c0" charge="1" boundaryCondition="false"/>
<species id="cpd00020_c0" name="Pyruvate_c0" compartment="c0" charge="-1" boundaryCondition="false"/>
<species id="cpd00668_c0" name="2-Acetolactate_c0" compartment="c0" charge="-1" boundaryCondition="false"/>
<species id="cpd00020_d0" name="Pyruvate_d0" compartment="d0" charge="-1" boundaryCondition="false"/>
<species id="cpd00011_d0" name="CO2_d0" compartment="d0" charge="0" boundaryCondition="false"/>
<species id="cpd00668_d0" name="2-Acetolactate_d0" compartment="d0" charge="-1" boundaryCondition="false"/>
<species id="cpd00007_c0" name="Oxygen_c0" compartment="c0" charge="0" boundaryCondition="false"/>
<species id="cpd00025_c0" name="Hydrogen_peroxide_c0" compartment="c0" charge="0" boundaryCondition="false"/>
<species id="cpd00007_x0" name="Oxygen_x0" compartment="x0" charge="0" boundaryCondition="false"/>
<species id="cpd00025_x0" name="Hydrogen_peroxide_x0" compartment="x0" charge="0" boundaryCondition="false"/>
<species id="cpd00001_x0" name="H2O_x0" compartment="x0" charge="0" boundaryCondition="false"/>
<species id="cpd00056_c0" name="Thiamin_diphosphate_c0" compartment="c0" charge="-1" boundaryCondition="false"/>
<species id="cpd03049_c0" name="2-alpha-Hydroxyethylthiamine_diphosphate_c0" compartment="c0" charge="-1" boundaryCondition="false"/>
<species id="cpd00056_d0" name="Thiamin_diphosphate_d0" compartment="d0" charge="-1" boundaryCondition="false"/>
<species id="cpd03049_d0" name="2-alpha-Hydroxyethylthiamine_diphosphate_d0" compartment="d0" charge="-1" boundaryCondition="false"/>
<species id="cpd00056_m0" name="Thiamin_diphosphate_m0" compartment="m0" charge="-1" boundaryCondition="false"/>
<species id="cpd00020_m0" name="Pyruvate_m0" compartment="m0" charge="-1" boundaryCondition="false"/>
<species id="cpd03049_m0" name="2-alpha-Hydroxyethylthiamine_diphosphate_m0" compartment="m0" charge="-1" boundaryCondition="false"/>
<species id="cpd00011_m0" name="CO2_m0" compartment="m0" charge="0" boundaryCondition="false"/>
<species id="cpd00067_m0" name="H_m0" compartment="m0" charge="1" boundaryCondition="false"/>
<species id="cpd00871_c0" name="D-Ribulose_1_5-bisphosphate_c0" compartment="c0" charge="-4" boundaryCondition="false"/>
<species id="cpd00169_c0" name="3-Phospho-D-glycerate_c0" compartment="c0" charge="-3" boundaryCondition="false"/>
<species id="cpd00871_d0" name="D-Ribulose_1_5-bisphosphate_d0" compartment="d0" charge="-4" boundaryCondition="false"/>
<species id="cpd00169_d0" name="3-Phospho-D-glycerate_d0" compartment="d0" charge="-3" boundaryCondition="false"/>
<species id="cpd00871_x0" name="D-Ribulose_1_5-bisphosphate_x0" compartment="x0" charge="-4" boundaryCondition="false"/>
<species id="cpd00169_x0" name="3-Phospho-D-glycerate_x0" compartment="x0" charge="-3" boundaryCondition="false"/>
<species id="cpd00011_x0" name="CO2_x0" compartment="x0" charge="0" boundaryCondition="false"/>
<species id="cpd00067_x0" name="H_x0" compartment="x0" charge="1" boundaryCondition="false"/>
<species id="cpd01420_c0" name="beta-Carotene_c0" compartment="c0" charge="0" boundaryCondition="false"/>
<species id="cpd00304_c0" name="Retinal_c0" compartment="c0" charge="0" boundaryCondition="false"/>
<species id="cpd00007_d0" name="Oxygen_d0" compartment="d0" charge="0" boundaryCondition="false"/>
<species id="cpd01420_d0" name="beta-Carotene_d0" compartment="d0" charge="0" boundaryCondition="false"/>
<species id="cpd00304_d0" name="Retinal_d0" compartment="d0" charge="0" boundaryCondition="false"/>
<species id="cpd00335_c0" name="Dehydroascorbate_c0" compartment="c0" charge="-1" boundaryCondition="false"/>
<species id="cpd00059_c0" name="Ascorbate_c0" compartment="c0" charge="-1" boundaryCondition="false"/>
<species id="cpd00338_c0" name="5-Aminolevulinate_c0" compartment="c0" charge="0" boundaryCondition="false"/>
<species id="cpd00689_c0" name="Porphobilinogen_c0" compartment="c0" charge="-1" boundaryCondition="false"/>
<species id="cpd00338_d0" name="5-Aminolevulinate_d0" compartment="d0" charge="0" boundaryCondition="false"/>
<species id="cpd00689_d0" name="Porphobilinogen_d0" compartment="d0" charge="-1" boundaryCondition="false"/>
<species id="cpd00220_c0" name="Riboflavin_c0" compartment="c0" charge="-1" boundaryCondition="false"/>
<species id="cpd02656_c0" name="6_7-Dimethyl-8-D-ribityllumazine_c0" compartment="c0" charge="-1" boundaryCondition="false"/>
<species id="cpd02882_c0" name="5-Amino-6-1-D-ribitylaminouracil_c0" compartment="c0" charge="0" boundaryCondition="false"/>
<species id="cpd00220_d0" name="Riboflavin_d0" compartment="d0" charge="-1" boundaryCondition="false"/>
<species id="cpd02656_d0" name="6_7-Dimethyl-8-D-ribityllumazine_d0" compartment="d0" charge="-1" boundaryCondition="false"/>
<species id="cpd02882_d0" name="5-Amino-6-1-D-ribitylaminouracil_d0" compartment="d0" charge="0" boundaryCondition="false"/>
<species id="cpd00147_c0" name="5-Methylthioadenosine_c0" compartment="c0" charge="0" boundaryCondition="false"/>
<species id="cpd03158_c0" name="Nicotianamine_c0" compartment="c0" charge="0" boundaryCondition="false"/>
<species id="cpd00017_c0" name="S-Adenosyl-L-methionine_c0" compartment="c0" charge="1" boundaryCondition="false"/>
<species id="cpd10516_c0" name="Fe3_c0" compartment="c0" charge="3" boundaryCondition="false"/>
<species id="cpd10515_c0" name="Fe2_c0" compartment="c0" charge="2" boundaryCondition="false"/>
<species id="cpd10516_d0" name="Fe3_d0" compartment="d0" charge="3" boundaryCondition="false"/>
<species id="cpd10515_d0" name="Fe2_d0" compartment="d0" charge="2" boundaryCondition="false"/>
<species id="cpd10516_m0" name="Fe3_m0" compartment="m0" charge="3" boundaryCondition="false"/>
<species id="cpd10515_m0" name="Fe2_m0" compartment="m0" charge="2" boundaryCondition="false"/>
<species id="cpd00007_m0" name="Oxygen_m0" compartment="m0" charge="0" boundaryCondition="false"/>
<species id="cpd00001_m0" name="H2O_m0" compartment="m0" charge="0" boundaryCondition="false"/>
<species id="cpd00755_c0" name="Hydroxymethylbilane_c0" compartment="c0" charge="-8" boundaryCondition="false"/>
<species id="cpd00755_d0" name="Hydroxymethylbilane_d0" compartment="d0" charge="-8" boundaryCondition="false"/>
<species id="cpd00013_d0" name="NH3_d0" compartment="d0" charge="1" boundaryCondition="false"/>
<species id="cpd00002_c0" name="ATP_c0" compartment="c0" charge="-3" boundaryCondition="false"/>
<species id="cpd00018_c0" name="AMP_c0" compartment="c0" charge="-2" boundaryCondition="false"/>
<species id="cpd00008_c0" name="ADP_c0" compartment="c0" charge="-2" boundaryCondition="false"/>
<species id="cpd00002_d0" name="ATP_d0" compartment="d0" charge="-3" boundaryCondition="false"/>
<species id="cpd00008_d0" name="ADP_d0" compartment="d0" charge="-2" boundaryCondition="false"/>
<species id="cpd00002_g0" name="ATP_g0" compartment="g0" charge="-3" boundaryCondition="false"/>
<species id="cpd00008_g0" name="ADP_g0" compartment="g0" charge="-2" boundaryCondition="false"/>
<species id="cpd00002_m0" name="ATP_m0" compartment="m0" charge="-3" boundaryCondition="false"/>
<species id="cpd00008_m0" name="ADP_m0" compartment="m0" charge="-2" boundaryCondition="false"/>
<species id="cpd00009_m0" name="Orthophosphate_m0" compartment="m0" charge="-2" boundaryCondition="false"/>
<species id="cpd00002_n0" name="ATP_n0" compartment="n0" charge="-3" boundaryCondition="false"/>
<species id="cpd00008_n0" name="ADP_n0" compartment="n0" charge="-2" boundaryCondition="false"/>
<species id="cpd00009_n0" name="Orthophosphate_n0" compartment="n0" charge="-2" boundaryCondition="false"/>
<species id="cpd00001_n0" name="H2O_n0" compartment="n0" charge="0" boundaryCondition="false"/>
<species id="cpd00067_n0" name="H_n0" compartment="n0" charge="1" boundaryCondition="false"/>
<species id="cpd00002_r0" name="ATP_r0" compartment="r0" charge="-3" boundaryCondition="false"/>
<species id="cpd00008_r0" name="ADP_r0" compartment="r0" charge="-2" boundaryCondition="false"/>
<species id="cpd00009_r0" name="Orthophosphate_r0" compartment="r0" charge="-2" boundaryCondition="false"/>
<species id="cpd00001_r0" name="H2O_r0" compartment="r0" charge="0" boundaryCondition="false"/>
<species id="cpd00067_r0" name="H_r0" compartment="r0" charge="1" boundaryCondition="false"/>
<species id="cpd00002_v0" name="ATP_v0" compartment="v0" charge="-3" boundaryCondition="false"/>
<species id="cpd00008_v0" name="ADP_v0" compartment="v0" charge="-2" boundaryCondition="false"/>
<species id="cpd00002_w0" name="ATP_w0" compartment="w0" charge="-3" boundaryCondition="false"/>
<species id="cpd00008_w0" name="ADP_w0" compartment="w0" charge="-2" boundaryCondition="false"/>
<species id="cpd00446_c0" name="3_5-Cyclic_AMP_c0" compartment="c0" charge="-1" boundaryCondition="false"/>
<species id="cpd00004_c0" name="NADH_c0" compartment="c0" charge="-2" boundaryCondition="false"/>
<species id="cpd00003_c0" name="NAD_c0" compartment="c0" charge="-1" boundaryCondition="false"/>
<species id="cpd00004_d0" name="NADH_d0" compartment="d0" charge="-2" boundaryCondition="false"/>
<species id="cpd00003_d0" name="NAD_d0" compartment="d0" charge="-1" boundaryCondition="false"/>
<species id="cpd10516_w0" name="Fe3_w0" compartment="w0" charge="3" boundaryCondition="false"/>
<species id="cpd00004_w0" name="NADH_w0" compartment="w0" charge="-2" boundaryCondition="false"/>
<species id="cpd10515_w0" name="Fe2_w0" compartment="w0" charge="2" boundaryCondition="false"/>
<species id="cpd00003_w0" name="NAD_w0" compartment="w0" charge="-1" boundaryCondition="false"/>
<species id="cpd00053_c0" name="L-Glutamine_c0" compartment="c0" charge="0" boundaryCondition="false"/>
<species id="cpd00024_c0" name="2-Oxoglutarate_c0" compartment="c0" charge="-2" boundaryCondition="false"/>
<species id="cpd00023_c0" name="L-Glutamate_c0" compartment="c0" charge="-1" boundaryCondition="false"/>
<species id="cpd00053_d0" name="L-Glutamine_d0" compartment="d0" charge="0" boundaryCondition="false"/>
<species id="cpd00024_d0" name="2-Oxoglutarate_d0" compartment="d0" charge="-2" boundaryCondition="false"/>
<species id="cpd00023_d0" name="L-Glutamate_d0" compartment="d0" charge="-1" boundaryCondition="false"/>
<species id="cpd00004_m0" name="NADH_m0" compartment="m0" charge="-2" boundaryCondition="false"/>
<species id="cpd00053_m0" name="L-Glutamine_m0" compartment="m0" charge="0" boundaryCondition="false"/>
<species id="cpd00024_m0" name="2-Oxoglutarate_m0" compartment="m0" charge="-2" boundaryCondition="false"/>
<species id="cpd00023_m0" name="L-Glutamate_m0" compartment="m0" charge="-1" boundaryCondition="false"/>
<species id="cpd00003_m0" name="NAD_m0" compartment="m0" charge="-1" boundaryCondition="false"/>
<species id="cpd00042_c0" name="Glutathione_c0" compartment="c0" charge="-1" boundaryCondition="false"/>
<species id="cpd00111_c0" name="Glutathione_disulfide_c0" compartment="c0" charge="-2" boundaryCondition="false"/>
<species id="cpd00042_d0" name="Glutathione_d0" compartment="d0" charge="-1" boundaryCondition="false"/>
<species id="cpd00111_d0" name="Glutathione_disulfide_d0" compartment="d0" charge="-2" boundaryCondition="false"/>
<species id="cpd00042_m0" name="Glutathione_m0" compartment="m0" charge="-1" boundaryCondition="false"/>
<species id="cpd00111_m0" name="Glutathione_disulfide_m0" compartment="m0" charge="-2" boundaryCondition="false"/>
<species id="cpd00355_c0" name="Nicotinamide_D-ribonucleotide_c0" compartment="c0" charge="-1" boundaryCondition="false"/>
<species id="cpd00018_d0" name="AMP_d0" compartment="d0" charge="-2" boundaryCondition="false"/>
<species id="cpd00355_d0" name="Nicotinamide_D-ribonucleotide_d0" compartment="d0" charge="-1" boundaryCondition="false"/>
<species id="cpd00006_c0" name="NADP_c0" compartment="c0" charge="-3" boundaryCondition="false"/>
<species id="cpd00006_d0" name="NADP_d0" compartment="d0" charge="-3" boundaryCondition="false"/>
<species id="cpd00005_c0" name="NADPH_c0" compartment="c0" charge="-4" boundaryCondition="false"/>
<species id="cpd00005_x0" name="NADPH_x0" compartment="x0" charge="-4" boundaryCondition="false"/>
<species id="cpd00002_x0" name="ATP_x0" compartment="x0" charge="-3" boundaryCondition="false"/>
<species id="cpd00008_x0" name="ADP_x0" compartment="x0" charge="-2" boundaryCondition="false"/>
<species id="cpd00004_x0" name="NADH_x0" compartment="x0" charge="-2" boundaryCondition="false"/>
<species id="cpd00005_d0" name="NADPH_d0" compartment="d0" charge="-4" boundaryCondition="false"/>
<species id="cpd00005_m0" name="NADPH_m0" compartment="m0" charge="-4" boundaryCondition="false"/>
<species id="cpd00006_m0" name="NADP_m0" compartment="m0" charge="-3" boundaryCondition="false"/>
<species id="cpd00018_g0" name="AMP_g0" compartment="g0" charge="-2" boundaryCondition="false"/>
<species id="cpd00018_m0" name="AMP_m0" compartment="m0" charge="-2" boundaryCondition="false"/>
<species id="cpd00018_n0" name="AMP_n0" compartment="n0" charge="-2" boundaryCondition="false"/>
<species id="cpd00010_c0" name="CoA_c0" compartment="c0" charge="-4" boundaryCondition="false"/>
<species id="cpd00655_c0" name="Dephospho-CoA_c0" compartment="c0" charge="-2" boundaryCondition="false"/>
<species id="cpd00010_x0" name="CoA_x0" compartment="x0" charge="-4" boundaryCondition="false"/>
<species id="cpd00655_x0" name="Dephospho-CoA_x0" compartment="x0" charge="-2" boundaryCondition="false"/>
<species id="cpd00073_c0" name="Urea_c0" compartment="c0" charge="0" boundaryCondition="false"/>
<species id="cpd00242_c0" name="HCO3-_c0" compartment="c0" charge="-1" boundaryCondition="false"/>
<species id="cpd00242_d0" name="HCO3-_d0" compartment="d0" charge="-1" boundaryCondition="false"/>
<species id="cpd00242_m0" name="HCO3-_m0" compartment="m0" charge="-1" boundaryCondition="false"/>
<species id="cpd00242_w0" name="HCO3-_w0" compartment="w0" charge="-1" boundaryCondition="false"/>
<species id="cpd00011_w0" name="CO2_w0" compartment="w0" charge="0" boundaryCondition="false"/>
<species id="cpd00047_c0" name="Formate_c0" compartment="c0" charge="-1" boundaryCondition="false"/>
<species id="cpd00146_c0" name="Carbamoyl_phosphate_c0" compartment="c0" charge="-2" boundaryCondition="false"/>
<species id="cpd00146_d0" name="Carbamoyl_phosphate_d0" compartment="d0" charge="-2" boundaryCondition="false"/>
<species id="cpd00014_c0" name="UDP_c0" compartment="c0" charge="-2" boundaryCondition="false"/>
<species id="cpd00091_c0" name="UMP_c0" compartment="c0" charge="-2" boundaryCondition="false"/>
<species id="cpd00014_g0" name="UDP_g0" compartment="g0" charge="-2" boundaryCondition="false"/>
<species id="cpd00091_g0" name="UMP_g0" compartment="g0" charge="-2" boundaryCondition="false"/>
<species id="cpd00062_c0" name="UTP_c0" compartment="c0" charge="-3" boundaryCondition="false"/>
<species id="cpd00014_d0" name="UDP_d0" compartment="d0" charge="-2" boundaryCondition="false"/>
<species id="cpd00062_d0" name="UTP_d0" compartment="d0" charge="-3" boundaryCondition="false"/>
<species id="cpd00014_m0" name="UDP_m0" compartment="m0" charge="-2" boundaryCondition="false"/>
<species id="cpd00062_m0" name="UTP_m0" compartment="m0" charge="-3" boundaryCondition="false"/>
<species id="cpd00014_n0" name="UDP_n0" compartment="n0" charge="-2" boundaryCondition="false"/>
<species id="cpd00062_n0" name="UTP_n0" compartment="n0" charge="-3" boundaryCondition="false"/>
<species id="cpd00014_x0" name="UDP_x0" compartment="x0" charge="-2" boundaryCondition="false"/>
<species id="cpd00062_x0" name="UTP_x0" compartment="x0" charge="-3" boundaryCondition="false"/>
<species id="cpd00091_d0" name="UMP_d0" compartment="d0" charge="-2" boundaryCondition="false"/>
<species id="cpd00091_n0" name="UMP_n0" compartment="n0" charge="-2" boundaryCondition="false"/>
<species id="cpd00062_g0" name="UTP_g0" compartment="g0" charge="-3" boundaryCondition="false"/>
<species id="cpd00050_c0" name="FMN_c0" compartment="c0" charge="-3" boundaryCondition="false"/>
<species id="cpd00015_c0" name="FAD_c0" compartment="c0" charge="-3" boundaryCondition="false"/>
<species id="cpd00050_d0" name="FMN_d0" compartment="d0" charge="-3" boundaryCondition="false"/>
<species id="cpd00015_d0" name="FAD_d0" compartment="d0" charge="-3" boundaryCondition="false"/>
<species id="cpd00016_c0" name="Pyridoxal_phosphate_c0" compartment="c0" charge="-2" boundaryCondition="false"/>
<species id="cpd00215_c0" name="Pyridoxal_c0" compartment="c0" charge="0" boundaryCondition="false"/>
<species id="cpd00060_c0" name="L-Methionine_c0" compartment="c0" charge="0" boundaryCondition="false"/>
<species id="cpd00012_n0" name="Diphosphate_n0" compartment="n0" charge="-3" boundaryCondition="false"/>
<species id="cpd00060_n0" name="L-Methionine_n0" compartment="n0" charge="0" boundaryCondition="false"/>
<species id="cpd00017_n0" name="S-Adenosyl-L-methionine_n0" compartment="n0" charge="1" boundaryCondition="false"/>
<species id="cpd00012_r0" name="Diphosphate_r0" compartment="r0" charge="-3" boundaryCondition="false"/>
<species id="cpd00060_r0" name="L-Methionine_r0" compartment="r0" charge="0" boundaryCondition="false"/>
<species id="cpd00017_r0" name="S-Adenosyl-L-methionine_r0" compartment="r0" charge="1" boundaryCondition="false"/>
<species id="cpd00837_c0" name="S-Adenosylmethioninamine_c0" compartment="c0" charge="2" boundaryCondition="false"/>
<species id="cpd00909_c0" name="1-Aminocyclopropane-1-carboxylate_c0" compartment="c0" charge="0" boundaryCondition="false"/>
<species id="cpd00114_c0" name="IMP_c0" compartment="c0" charge="-2" boundaryCondition="false"/>
<species id="cpd00182_c0" name="Adenosine_c0" compartment="c0" charge="0" boundaryCondition="false"/>
<species id="cpd00182_d0" name="Adenosine_d0" compartment="d0" charge="0" boundaryCondition="false"/>
<species id="cpd03705_c0" name="P1_P3-Bis5-adenosyl_triphosphate_c0" compartment="c0" charge="-3" boundaryCondition="false"/>
<species id="cpd03705_d0" name="P1_P3-Bis5-adenosyl_triphosphate_d0" compartment="d0" charge="-3" boundaryCondition="false"/>
<species id="cpd00045_c0" name="Adenosine_3_5-bisphosphate_c0" compartment="c0" charge="-4" boundaryCondition="false"/>
<species id="cpd00045_d0" name="Adenosine_3_5-bisphosphate_d0" compartment="d0" charge="-4" boundaryCondition="false"/>
<species id="cpd00045_m0" name="Adenosine_3_5-bisphosphate_m0" compartment="m0" charge="-4" boundaryCondition="false"/>
<species id="cpd00638_c0" name="Deamino-NAD_c0" compartment="c0" charge="-2" boundaryCondition="false"/>
<species id="cpd00128_c0" name="Adenine_c0" compartment="c0" charge="0" boundaryCondition="false"/>
<species id="cpd00103_c0" name="5-Phospho-alpha-D-ribose_1-diphosphate_c0" compartment="c0" charge="-4" boundaryCondition="false"/>
<species id="cpd00019_c0" name="S-Adenosyl-L-homocysteine_c0" compartment="c0" charge="0" boundaryCondition="false"/>
<species id="cpd00135_c0" name="L-Homocysteine_c0" compartment="c0" charge="0" boundaryCondition="false"/>
<species id="cpd02227_c0" name="S-Ribosyl-L-homocysteine_c0" compartment="c0" charge="0" boundaryCondition="false"/>
<species id="cpd00061_c0" name="Phosphoenolpyruvate_c0" compartment="c0" charge="-3" boundaryCondition="false"/>
<species id="cpd00061_d0" name="Phosphoenolpyruvate_d0" compartment="d0" charge="-3" boundaryCondition="false"/>
<species id="cpd00022_c0" name="Acetyl-CoA_c0" compartment="c0" charge="-4" boundaryCondition="false"/>
<species id="cpd00130_c0" name="S-Malate_c0" compartment="c0" charge="-2" boundaryCondition="false"/>
<species id="cpd00130_m0" name="S-Malate_m0" compartment="m0" charge="-2" boundaryCondition="false"/>
<species id="cpd00130_d0" name="S-Malate_d0" compartment="d0" charge="-2" boundaryCondition="false"/>
<species id="cpd00032_c0" name="Oxaloacetate_c0" compartment="c0" charge="-2" boundaryCondition="false"/>
<species id="cpd00054_c0" name="L-Serine_c0" compartment="c0" charge="0" boundaryCondition="false"/>
<species id="cpd00054_d0" name="L-Serine_d0" compartment="d0" charge="0" boundaryCondition="false"/>
<species id="cpd00054_m0" name="L-Serine_m0" compartment="m0" charge="0" boundaryCondition="false"/>
<species id="cpd00013_m0" name="NH3_m0" compartment="m0" charge="1" boundaryCondition="false"/>
<species id="cpd00550_c0" name="D-Serine_c0" compartment="c0" charge="0" boundaryCondition="false"/>
<species id="cpd00071_c0" name="Acetaldehyde_c0" compartment="c0" charge="0" boundaryCondition="false"/>
<species id="cpd00029_c0" name="Acetate_c0" compartment="c0" charge="-1" boundaryCondition="false"/>
<species id="cpd00070_c0" name="Malonyl-CoA_c0" compartment="c0" charge="-5" boundaryCondition="false"/>
<species id="cpd00022_m0" name="Acetyl-CoA_m0" compartment="m0" charge="-4" boundaryCondition="false"/>
<species id="cpd00070_m0" name="Malonyl-CoA_m0" compartment="m0" charge="-5" boundaryCondition="false"/>
<species id="cpd00022_x0" name="Acetyl-CoA_x0" compartment="x0" charge="-4" boundaryCondition="false"/>
<species id="cpd00070_x0" name="Malonyl-CoA_x0" compartment="x0" charge="-5" boundaryCondition="false"/>
<species id="cpd00022_d0" name="Acetyl-CoA_d0" compartment="d0" charge="-4" boundaryCondition="false"/>
<species id="cpd00029_d0" name="Acetate_d0" compartment="d0" charge="-1" boundaryCondition="false"/>
<species id="cpd00010_d0" name="CoA_d0" compartment="d0" charge="-4" boundaryCondition="false"/>
<species id="cpd03566_c0" name="Acetyl_adenylate_c0" compartment="c0" charge="-1" boundaryCondition="false"/>
<species id="cpd03566_d0" name="Acetyl_adenylate_d0" compartment="d0" charge="-1" boundaryCondition="false"/>
<species id="cpd00279_c0" name="Acetoacetyl-CoA_c0" compartment="c0" charge="-4" boundaryCondition="false"/>
<species id="cpd00279_m0" name="Acetoacetyl-CoA_m0" compartment="m0" charge="-4" boundaryCondition="false"/>
<species id="cpd00010_m0" name="CoA_m0" compartment="m0" charge="-4" boundaryCondition="false"/>
<species id="cpd00279_x0" name="Acetoacetyl-CoA_x0" compartment="x0" charge="-4" boundaryCondition="false"/>
<species id="cpd02097_c0" name="L-Glutamyl_5-phosphate_c0" compartment="c0" charge="-2" boundaryCondition="false"/>
<species id="cpd02097_d0" name="L-Glutamyl_5-phosphate_d0" compartment="d0" charge="-2" boundaryCondition="false"/>
<species id="cpd00858_c0" name="L-Glutamate_5-semialdehyde_c0" compartment="c0" charge="0" boundaryCondition="false"/>
<species id="cpd00858_m0" name="L-Glutamate_5-semialdehyde_m0" compartment="m0" charge="0" boundaryCondition="false"/>
<species id="cpd01293_c0" name="Pidolic_acid_c0" compartment="c0" charge="-1" boundaryCondition="false"/>
<species id="cpd00053_n0" name="L-Glutamine_n0" compartment="n0" charge="0" boundaryCondition="false"/>
<species id="cpd00023_n0" name="L-Glutamate_n0" compartment="n0" charge="-1" boundaryCondition="false"/>
<species id="cpd00013_n0" name="NH3_n0" compartment="n0" charge="1" boundaryCondition="false"/>
<species id="cpd00053_w0" name="L-Glutamine_w0" compartment="w0" charge="0" boundaryCondition="false"/>
<species id="cpd00023_w0" name="L-Glutamate_w0" compartment="w0" charge="-1" boundaryCondition="false"/>
<species id="cpd00013_w0" name="NH3_w0" compartment="w0" charge="1" boundaryCondition="false"/>
<species id="cpd00035_c0" name="L-Alanine_c0" compartment="c0" charge="0" boundaryCondition="false"/>
<species id="cpd00035_m0" name="L-Alanine_m0" compartment="m0" charge="0" boundaryCondition="false"/>
<species id="cpd00020_x0" name="Pyruvate_x0" compartment="x0" charge="-1" boundaryCondition="false"/>
<species id="cpd00035_x0" name="L-Alanine_x0" compartment="x0" charge="0" boundaryCondition="false"/>
<species id="cpd00023_x0" name="L-Glutamate_x0" compartment="x0" charge="-1" boundaryCondition="false"/>
<species id="cpd00024_x0" name="2-Oxoglutarate_x0" compartment="x0" charge="-2" boundaryCondition="false"/>
<species id="cpd00477_c0" name="N-Acetyl-L-glutamate_c0" compartment="c0" charge="-2" boundaryCondition="false"/>
<species id="cpd00477_d0" name="N-Acetyl-L-glutamate_d0" compartment="d0" charge="-2" boundaryCondition="false"/>
<species id="cpd00281_c0" name="4-Aminobutanoate_c0" compartment="c0" charge="0" boundaryCondition="false"/>
<species id="cpd00340_c0" name="2_5-Dioxopentanoate_c0" compartment="c0" charge="-1" boundaryCondition="false"/>
<species id="cpd00340_d0" name="2_5-Dioxopentanoate_d0" compartment="d0" charge="-1" boundaryCondition="false"/>
<species id="cpd00340_m0" name="2_5-Dioxopentanoate_m0" compartment="m0" charge="-1" boundaryCondition="false"/>
<species id="cpd03187_c0" name="Oxalosuccinate_c0" compartment="c0" charge="-3" boundaryCondition="false"/>
<species id="cpd03187_m0" name="Oxalosuccinate_m0" compartment="m0" charge="-3" boundaryCondition="false"/>
<species id="cpd03187_x0" name="Oxalosuccinate_x0" compartment="x0" charge="-3" boundaryCondition="false"/>
<species id="cpd00695_c0" name="2-Oxoglutaramate_c0" compartment="c0" charge="-1" boundaryCondition="false"/>
<species id="cpd00695_d0" name="2-Oxoglutaramate_d0" compartment="d0" charge="-1" boundaryCondition="false"/>
<species id="cpd00199_c0" name="Succinate_semialdehyde_c0" compartment="c0" charge="-1" boundaryCondition="false"/>
<species id="cpd00199_m0" name="Succinate_semialdehyde_m0" compartment="m0" charge="-1" boundaryCondition="false"/>
<species id="cpd00180_c0" name="Oxalate_c0" compartment="c0" charge="-2" boundaryCondition="false"/>
<species id="cpd00025_d0" name="Hydrogen_peroxide_d0" compartment="d0" charge="0" boundaryCondition="false"/>
<species id="cpd00025_m0" name="Hydrogen_peroxide_m0" compartment="m0" charge="0" boundaryCondition="false"/>
<species id="cpd00042_n0" name="Glutathione_n0" compartment="n0" charge="-1" boundaryCondition="false"/>
<species id="cpd00025_n0" name="Hydrogen_peroxide_n0" compartment="n0" charge="0" boundaryCondition="false"/>
<species id="cpd00111_n0" name="Glutathione_disulfide_n0" compartment="n0" charge="-2" boundaryCondition="false"/>
<species id="cpd00532_c0" name="O2.-_c0" compartment="c0" charge="-1" boundaryCondition="false"/>
<species id="cpd00532_d0" name="O2.-_d0" compartment="d0" charge="-1" boundaryCondition="false"/>
<species id="cpd00532_m0" name="O2.-_m0" compartment="m0" charge="-1" boundaryCondition="false"/>
<species id="cpd00532_x0" name="O2.-_x0" compartment="x0" charge="-1" boundaryCondition="false"/>
<species id="cpd00493_c0" name="Pyridoxamine_phosphate_c0" compartment="c0" charge="-1" boundaryCondition="false"/>
<species id="cpd00016_d0" name="Pyridoxal_phosphate_d0" compartment="d0" charge="-2" boundaryCondition="false"/>
<species id="cpd00493_d0" name="Pyridoxamine_phosphate_d0" compartment="d0" charge="-1" boundaryCondition="false"/>
<species id="cpd00478_c0" name="Pyridoxine_phosphate_c0" compartment="c0" charge="-2" boundaryCondition="false"/>
<species id="cpd00478_d0" name="Pyridoxine_phosphate_d0" compartment="d0" charge="-2" boundaryCondition="false"/>
<species id="cpd00144_c0" name="UDP-glucuronate_c0" compartment="c0" charge="-3" boundaryCondition="false"/>
<species id="cpd00026_c0" name="UDP-glucose_c0" compartment="c0" charge="-2" boundaryCondition="false"/>
<species id="cpd00089_c0" name="D-Glucose_1-phosphate_c0" compartment="c0" charge="-2" boundaryCondition="false"/>
<species id="cpd00043_c0" name="UDP-D-galactose_c0" compartment="c0" charge="-2" boundaryCondition="false"/>
<species id="cpd00026_g0" name="UDP-glucose_g0" compartment="g0" charge="-2" boundaryCondition="false"/>
<species id="cpd00043_g0" name="UDP-D-galactose_g0" compartment="g0" charge="-2" boundaryCondition="false"/>
<species id="cpd02528_c0" name="UDP-4-dehydro-6-deoxy-D-glucose_c0" compartment="c0" charge="-2" boundaryCondition="false"/>
<species id="cpd00027_c0" name="D-Glucose_c0" compartment="c0" charge="0" boundaryCondition="false"/>
<species id="cpd00079_c0" name="D-Glucose_6-phosphate_c0" compartment="c0" charge="-2" boundaryCondition="false"/>
<species id="cpd00027_d0" name="D-Glucose_d0" compartment="d0" charge="0" boundaryCondition="false"/>
<species id="cpd00079_d0" name="D-Glucose_6-phosphate_d0" compartment="d0" charge="-2" boundaryCondition="false"/>
<species id="cpd00027_m0" name="D-Glucose_m0" compartment="m0" charge="0" boundaryCondition="false"/>
<species id="cpd00079_m0" name="D-Glucose_6-phosphate_m0" compartment="m0" charge="-2" boundaryCondition="false"/>
<species id="cpd00028_c0" name="Heme_c0" compartment="c0" charge="-2" boundaryCondition="false"/>
<species id="cpd01476_c0" name="Protoporphyrin_c0" compartment="c0" charge="-2" boundaryCondition="false"/>
<species id="cpd00028_d0" name="Heme_d0" compartment="d0" charge="-2" boundaryCondition="false"/>
<species id="cpd01476_d0" name="Protoporphyrin_d0" compartment="d0" charge="-2" boundaryCondition="false"/>
<species id="cpd00196_c0" name="Acetyl_phosphate_c0" compartment="c0" charge="-2" boundaryCondition="false"/>
<species id="cpd00196_d0" name="Acetyl_phosphate_d0" compartment="d0" charge="-2" boundaryCondition="false"/>
<species id="cpd00126_c0" name="GMP_c0" compartment="c0" charge="-2" boundaryCondition="false"/>
<species id="cpd00031_c0" name="GDP_c0" compartment="c0" charge="-2" boundaryCondition="false"/>
<species id="cpd00126_g0" name="GMP_g0" compartment="g0" charge="-2" boundaryCondition="false"/>
<species id="cpd00031_g0" name="GDP_g0" compartment="g0" charge="-2" boundaryCondition="false"/>
<species id="cpd00038_c0" name="GTP_c0" compartment="c0" charge="-3" boundaryCondition="false"/>
<species id="cpd00031_d0" name="GDP_d0" compartment="d0" charge="-2" boundaryCondition="false"/>
<species id="cpd00038_d0" name="GTP_d0" compartment="d0" charge="-3" boundaryCondition="false"/>
<species id="cpd00031_m0" name="GDP_m0" compartment="m0" charge="-2" boundaryCondition="false"/>
<species id="cpd00038_m0" name="GTP_m0" compartment="m0" charge="-3" boundaryCondition="false"/>
<species id="cpd00031_n0" name="GDP_n0" compartment="n0" charge="-2" boundaryCondition="false"/>
<species id="cpd00038_n0" name="GTP_n0" compartment="n0" charge="-3" boundaryCondition="false"/>
<species id="cpd00031_x0" name="GDP_x0" compartment="x0" charge="-2" boundaryCondition="false"/>
<species id="cpd00038_x0" name="GTP_x0" compartment="x0" charge="-3" boundaryCondition="false"/>
<species id="cpd00038_g0" name="GTP_g0" compartment="g0" charge="-3" boundaryCondition="false"/>
<species id="cpd00031_r0" name="GDP_r0" compartment="r0" charge="-2" boundaryCondition="false"/>
<species id="cpd00038_r0" name="GTP_r0" compartment="r0" charge="-3" boundaryCondition="false"/>
<species id="cpd00031_w0" name="GDP_w0" compartment="w0" charge="-2" boundaryCondition="false"/>
<species id="cpd00038_w0" name="GTP_w0" compartment="w0" charge="-3" boundaryCondition="false"/>
<species id="cpd00009_x0" name="Orthophosphate_x0" compartment="x0" charge="-2" boundaryCondition="false"/>
<species id="cpd00905_c0" name="Guanosine_3_5-bisdiphosphate_c0" compartment="c0" charge="-5" boundaryCondition="false"/>
<species id="cpd00061_n0" name="Phosphoenolpyruvate_n0" compartment="n0" charge="-3" boundaryCondition="false"/>
<species id="cpd00011_n0" name="CO2_n0" compartment="n0" charge="0" boundaryCondition="false"/>
<species id="cpd00032_n0" name="Oxaloacetate_n0" compartment="n0" charge="-2" boundaryCondition="false"/>
<species id="cpd00032_d0" name="Oxaloacetate_d0" compartment="d0" charge="-2" boundaryCondition="false"/>
<species id="cpd00032_m0" name="Oxaloacetate_m0" compartment="m0" charge="-2" boundaryCondition="false"/>
<species id="cpd00130_x0" name="S-Malate_x0" compartment="x0" charge="-2" boundaryCondition="false"/>
<species id="cpd00032_x0" name="Oxaloacetate_x0" compartment="x0" charge="-2" boundaryCondition="false"/>
<species id="cpd00003_x0" name="NAD_x0" compartment="x0" charge="-1" boundaryCondition="false"/>
<species id="cpd01577_c0" name="2-Oxosuccinamate_c0" compartment="c0" charge="-1" boundaryCondition="false"/>
<species id="cpd01577_d0" name="2-Oxosuccinamate_d0" compartment="d0" charge="-1" boundaryCondition="false"/>
<species id="cpd00137_c0" name="Citrate_c0" compartment="c0" charge="-3" boundaryCondition="false"/>
<species id="cpd00137_m0" name="Citrate_m0" compartment="m0" charge="-3" boundaryCondition="false"/>
<species id="cpd00137_x0" name="Citrate_x0" compartment="x0" charge="-3" boundaryCondition="false"/>
<species id="cpd00041_c0" name="L-Aspartate_c0" compartment="c0" charge="-1" boundaryCondition="false"/>
<species id="cpd00041_d0" name="L-Aspartate_d0" compartment="d0" charge="-1" boundaryCondition="false"/>
<species id="cpd00041_m0" name="L-Aspartate_m0" compartment="m0" charge="-1" boundaryCondition="false"/>
<species id="cpd00041_x0" name="L-Aspartate_x0" compartment="x0" charge="-1" boundaryCondition="false"/>
<species id="cpd00033_c0" name="Glycine_c0" compartment="c0" charge="0" boundaryCondition="false"/>
<species id="cpd00040_c0" name="Glyoxylate_c0" compartment="c0" charge="-1" boundaryCondition="false"/>
<species id="cpd00033_m0" name="Glycine_m0" compartment="m0" charge="0" boundaryCondition="false"/>
<species id="cpd00040_m0" name="Glyoxylate_m0" compartment="m0" charge="-1" boundaryCondition="false"/>
<species id="cpd00033_x0" name="Glycine_x0" compartment="x0" charge="0" boundaryCondition="false"/>
<species id="cpd00040_x0" name="Glyoxylate_x0" compartment="x0" charge="-1" boundaryCondition="false"/>
<species id="cpd00036_c0" name="Succinate_c0" compartment="c0" charge="-2" boundaryCondition="false"/>
<species id="cpd00078_c0" name="Succinyl-CoA_c0" compartment="c0" charge="-5" boundaryCondition="false"/>
<species id="cpd00036_m0" name="Succinate_m0" compartment="m0" charge="-2" boundaryCondition="false"/>
<species id="cpd00078_m0" name="Succinyl-CoA_m0" compartment="m0" charge="-5" boundaryCondition="false"/>
<species id="cpd00037_c0" name="UDP-N-acetyl-D-glucosamine_c0" compartment="c0" charge="-2" boundaryCondition="false"/>
<species id="cpd19031_c0" name="N-Acetyl-alpha-D-glucosamine_1-phosphate_c0" compartment="c0" charge="-2" boundaryCondition="false"/>
<species id="cpd00175_c0" name="UDP-N-acetyl-D-galactosamine_c0" compartment="c0" charge="-2" boundaryCondition="false"/>
<species id="cpd02978_c0" name="7_8-Dihydroneopterin_3-triphosphate_c0" compartment="c0" charge="-3" boundaryCondition="false"/>
<species id="cpd00957_c0" name="2_5-Diamino-6-5-phospho-D-ribosylaminopyrimidin-43H-one_c0" compartment="c0" charge="-2" boundaryCondition="false"/>
<species id="cpd00957_d0" name="2_5-Diamino-6-5-phospho-D-ribosylaminopyrimidin-43H-one_d0" compartment="d0" charge="-2" boundaryCondition="false"/>
<species id="cpd00047_d0" name="Formate_d0" compartment="d0" charge="-1" boundaryCondition="false"/>
<species id="cpd03518_c0" name="Formamidopyrimidine_nucleoside_triphosphate_c0" compartment="c0" charge="-3" boundaryCondition="false"/>
<species id="cpd02740_c0" name="Guanosine_3-diphosphate_5-triphosphate_c0" compartment="c0" charge="-6" boundaryCondition="false"/>
<species id="cpd02740_d0" name="Guanosine_3-diphosphate_5-triphosphate_d0" compartment="d0" charge="-6" boundaryCondition="false"/>
<species id="cpd00697_c0" name="3_5-Cyclic_GMP_c0" compartment="c0" charge="-1" boundaryCondition="false"/>
<species id="cpd00039_c0" name="L-Lysine_c0" compartment="c0" charge="1" boundaryCondition="false"/>
<species id="cpd00516_c0" name="meso-2_6-Diaminoheptanedioate_c0" compartment="c0" charge="0" boundaryCondition="false"/>
<species id="cpd00039_d0" name="L-Lysine_d0" compartment="d0" charge="1" boundaryCondition="false"/>
<species id="cpd00516_d0" name="meso-2_6-Diaminoheptanedioate_d0" compartment="d0" charge="0" boundaryCondition="false"/>
<species id="cpd01155_c0" name="Cadaverine_c0" compartment="c0" charge="2" boundaryCondition="false"/>
<species id="cpd00139_c0" name="Glycolate_c0" compartment="c0" charge="-1" boundaryCondition="false"/>
<species id="cpd00040_d0" name="Glyoxylate_d0" compartment="d0" charge="-1" boundaryCondition="false"/>
<species id="cpd00139_d0" name="Glycolate_d0" compartment="d0" charge="-1" boundaryCondition="false"/>
<species id="cpd00465_c0" name="--Ureidoglycolate_c0" compartment="c0" charge="-1" boundaryCondition="false"/>
<species id="cpd00139_x0" name="Glycolate_x0" compartment="x0" charge="-1" boundaryCondition="false"/>
<species id="cpd01977_c0" name="4-Phospho-L-aspartate_c0" compartment="c0" charge="-2" boundaryCondition="false"/>
<species id="cpd01977_d0" name="4-Phospho-L-aspartate_d0" compartment="d0" charge="-2" boundaryCondition="false"/>
<species id="cpd03470_c0" name="Iminoaspartate_c0" compartment="c0" charge="-2" boundaryCondition="false"/>
<species id="cpd03470_d0" name="Iminoaspartate_d0" compartment="d0" charge="-2" boundaryCondition="false"/>
<species id="cpd00132_c0" name="L-Asparagine_c0" compartment="c0" charge="0" boundaryCondition="false"/>
<species id="cpd00041_n0" name="L-Aspartate_n0" compartment="n0" charge="-1" boundaryCondition="false"/>
<species id="cpd00132_n0" name="L-Asparagine_n0" compartment="n0" charge="0" boundaryCondition="false"/>
<species id="cpd01651_c0" name="3-Cyano-L-alanine_c0" compartment="c0" charge="0" boundaryCondition="false"/>
<species id="cpd01651_n0" name="3-Cyano-L-alanine_n0" compartment="n0" charge="0" boundaryCondition="false"/>
<species id="cpd00085_c0" name="beta-Alanine_c0" compartment="c0" charge="0" boundaryCondition="false"/>
<species id="cpd01017_c0" name="Cys-Gly_c0" compartment="c0" charge="0" boundaryCondition="false"/>
<species id="cpd00042_v0" name="Glutathione_v0" compartment="v0" charge="-1" boundaryCondition="false"/>
<species id="cpd00023_v0" name="L-Glutamate_v0" compartment="v0" charge="-1" boundaryCondition="false"/>
<species id="cpd01017_v0" name="Cys-Gly_v0" compartment="v0" charge="0" boundaryCondition="false"/>
<species id="cpd00506_c0" name="gamma-L-Glutamyl-L-cysteine_c0" compartment="c0" charge="-1" boundaryCondition="false"/>
<species id="cpd00506_d0" name="gamma-L-Glutamyl-L-cysteine_d0" compartment="d0" charge="-1" boundaryCondition="false"/>
<species id="cpd00033_d0" name="Glycine_d0" compartment="d0" charge="0" boundaryCondition="false"/>
<species id="cpd00348_c0" name="alpha-D-Galactose_1-phosphate_c0" compartment="c0" charge="-2" boundaryCondition="false"/>
<species id="cpd00044_c0" name="3-Phosphoadenylyl_sulfate_c0" compartment="c0" charge="-4" boundaryCondition="false"/>
<species id="cpd00193_c0" name="Adenylyl_sulfate_c0" compartment="c0" charge="-2" boundaryCondition="false"/>
<species id="cpd00044_d0" name="3-Phosphoadenylyl_sulfate_d0" compartment="d0" charge="-4" boundaryCondition="false"/>
<species id="cpd00193_d0" name="Adenylyl_sulfate_d0" compartment="d0" charge="-2" boundaryCondition="false"/>
<species id="cpd00044_m0" name="3-Phosphoadenylyl_sulfate_m0" compartment="m0" charge="-4" boundaryCondition="false"/>
<species id="cpd00193_m0" name="Adenylyl_sulfate_m0" compartment="m0" charge="-2" boundaryCondition="false"/>
<species id="cpd00044_n0" name="3-Phosphoadenylyl_sulfate_n0" compartment="n0" charge="-4" boundaryCondition="false"/>
<species id="cpd00193_n0" name="Adenylyl_sulfate_n0" compartment="n0" charge="-2" boundaryCondition="false"/>
<species id="cpd00046_c0" name="CMP_c0" compartment="c0" charge="-2" boundaryCondition="false"/>
<species id="cpd00367_c0" name="Cytidine_c0" compartment="c0" charge="0" boundaryCondition="false"/>
<species id="cpd00046_d0" name="CMP_d0" compartment="d0" charge="-2" boundaryCondition="false"/>
<species id="cpd00367_d0" name="Cytidine_d0" compartment="d0" charge="0" boundaryCondition="false"/>
<species id="cpd00096_c0" name="CDP_c0" compartment="c0" charge="-2" boundaryCondition="false"/>
<species id="cpd00046_n0" name="CMP_n0" compartment="n0" charge="-2" boundaryCondition="false"/>
<species id="cpd00096_n0" name="CDP_n0" compartment="n0" charge="-2" boundaryCondition="false"/>
<species id="cpd00046_g0" name="CMP_g0" compartment="g0" charge="-2" boundaryCondition="false"/>
<species id="cpd00096_g0" name="CDP_g0" compartment="g0" charge="-2" boundaryCondition="false"/>
<species id="cpd00052_c0" name="CTP_c0" compartment="c0" charge="-3" boundaryCondition="false"/>
<species id="cpd00047_m0" name="Formate_m0" compartment="m0" charge="-1" boundaryCondition="false"/>
<species id="cpd00378_c0" name="Formamide_c0" compartment="c0" charge="0" boundaryCondition="false"/>
<species id="cpd00759_c0" name="S-Formylglutathione_c0" compartment="c0" charge="-1" boundaryCondition="false"/>
<species id="cpd00048_c0" name="Sulfate_c0" compartment="c0" charge="-2" boundaryCondition="false"/>
<species id="cpd00048_d0" name="Sulfate_d0" compartment="d0" charge="-2" boundaryCondition="false"/>
<species id="cpd00048_n0" name="Sulfate_n0" compartment="n0" charge="-2" boundaryCondition="false"/>
<species id="cpd00081_c0" name="Sulfite_c0" compartment="c0" charge="-1" boundaryCondition="false"/>
<species id="cpd00081_x0" name="Sulfite_x0" compartment="x0" charge="-1" boundaryCondition="false"/>
<species id="cpd00048_x0" name="Sulfate_x0" compartment="x0" charge="-2" boundaryCondition="false"/>
<species id="cpd00051_c0" name="L-Arginine_c0" compartment="c0" charge="1" boundaryCondition="false"/>
<species id="cpd00064_c0" name="L-Ornithine_c0" compartment="c0" charge="1" boundaryCondition="false"/>
<species id="cpd00051_m0" name="L-Arginine_m0" compartment="m0" charge="1" boundaryCondition="false"/>
<species id="cpd00073_m0" name="Urea_m0" compartment="m0" charge="0" boundaryCondition="false"/>
<species id="cpd00064_m0" name="L-Ornithine_m0" compartment="m0" charge="1" boundaryCondition="false"/>
<species id="cpd03527_c0" name="N-omega-Hydroxyarginine_c0" compartment="c0" charge="1" boundaryCondition="false"/>
<species id="cpd03527_d0" name="N-omega-Hydroxyarginine_d0" compartment="d0" charge="1" boundaryCondition="false"/>
<species id="cpd00051_d0" name="L-Arginine_d0" compartment="d0" charge="1" boundaryCondition="false"/>
<species id="cpd03527_m0" name="N-omega-Hydroxyarginine_m0" compartment="m0" charge="1" boundaryCondition="false"/>
<species id="cpd01973_c0" name="4-Guanidinobutanamide_c0" compartment="c0" charge="1" boundaryCondition="false"/>
<species id="cpd00152_c0" name="Agmatine_c0" compartment="c0" charge="2" boundaryCondition="false"/>
<species id="cpd00052_g0" name="CTP_g0" compartment="g0" charge="-3" boundaryCondition="false"/>
<species id="cpd00096_d0" name="CDP_d0" compartment="d0" charge="-2" boundaryCondition="false"/>
<species id="cpd00052_d0" name="CTP_d0" compartment="d0" charge="-3" boundaryCondition="false"/>
<species id="cpd00096_m0" name="CDP_m0" compartment="m0" charge="-2" boundaryCondition="false"/>
<species id="cpd00052_m0" name="CTP_m0" compartment="m0" charge="-3" boundaryCondition="false"/>
<species id="cpd00052_n0" name="CTP_n0" compartment="n0" charge="-3" boundaryCondition="false"/>
<species id="cpd00096_x0" name="CDP_x0" compartment="x0" charge="-2" boundaryCondition="false"/>
<species id="cpd00052_x0" name="CTP_x0" compartment="x0" charge="-3" boundaryCondition="false"/>
<species id="cpd00738_c0" name="O-Phospho-L-serine_c0" compartment="c0" charge="-2" boundaryCondition="false"/>
<species id="cpd00738_d0" name="O-Phospho-L-serine_d0" compartment="d0" charge="-2" boundaryCondition="false"/>
<species id="cpd00145_c0" name="Hydroxypyruvate_c0" compartment="c0" charge="-1" boundaryCondition="false"/>
<species id="cpd00054_x0" name="L-Serine_x0" compartment="x0" charge="0" boundaryCondition="false"/>
<species id="cpd00145_x0" name="Hydroxypyruvate_x0" compartment="x0" charge="-1" boundaryCondition="false"/>
<species id="cpd00722_c0" name="O-Acetyl-L-serine_c0" compartment="c0" charge="0" boundaryCondition="false"/>
<species id="cpd00722_d0" name="O-Acetyl-L-serine_d0" compartment="d0" charge="0" boundaryCondition="false"/>
<species id="cpd00722_m0" name="O-Acetyl-L-serine_m0" compartment="m0" charge="0" boundaryCondition="false"/>
<species id="cpd00022_n0" name="Acetyl-CoA_n0" compartment="n0" charge="-4" boundaryCondition="false"/>
<species id="cpd00722_n0" name="O-Acetyl-L-serine_n0" compartment="n0" charge="0" boundaryCondition="false"/>
<species id="cpd00054_n0" name="L-Serine_n0" compartment="n0" charge="0" boundaryCondition="false"/>
<species id="cpd00010_n0" name="CoA_n0" compartment="n0" charge="-4" boundaryCondition="false"/>
<species id="cpd00116_c0" name="Methanol_c0" compartment="c0" charge="0" boundaryCondition="false"/>
<species id="cpd00055_c0" name="Formaldehyde_c0" compartment="c0" charge="0" boundaryCondition="false"/>
<species id="cpd00116_n0" name="Methanol_n0" compartment="n0" charge="0" boundaryCondition="false"/>
<species id="cpd00055_n0" name="Formaldehyde_n0" compartment="n0" charge="0" boundaryCondition="false"/>
<species id="cpd00025_w0" name="Hydrogen_peroxide_w0" compartment="w0" charge="0" boundaryCondition="false"/>
<species id="cpd00116_w0" name="Methanol_w0" compartment="w0" charge="0" boundaryCondition="false"/>
<species id="cpd00055_w0" name="Formaldehyde_w0" compartment="w0" charge="0" boundaryCondition="false"/>
<species id="cpd00116_x0" name="Methanol_x0" compartment="x0" charge="0" boundaryCondition="false"/>
<species id="cpd00055_x0" name="Formaldehyde_x0" compartment="x0" charge="0" boundaryCondition="false"/>
<species id="cpd00183_c0" name="Sarcosine_c0" compartment="c0" charge="0" boundaryCondition="false"/>
<species id="cpd00793_c0" name="Thiamin_monophosphate_c0" compartment="c0" charge="-1" boundaryCondition="false"/>
<species id="cpd00056_g0" name="Thiamin_diphosphate_g0" compartment="g0" charge="-1" boundaryCondition="false"/>
<species id="cpd00793_g0" name="Thiamin_monophosphate_g0" compartment="g0" charge="-1" boundaryCondition="false"/>
<species id="cpd01937_c0" name="Thiamin_triphosphate_c0" compartment="c0" charge="-2" boundaryCondition="false"/>
<species id="cpd00305_c0" name="Thiamine_c0" compartment="c0" charge="1" boundaryCondition="false"/>
<species id="cpd00305_d0" name="Thiamine_d0" compartment="d0" charge="1" boundaryCondition="false"/>
<species id="cpd03189_c0" name="3-Carboxy-1-hydroxypropyl-ThPP_c0" compartment="c0" charge="-2" boundaryCondition="false"/>
<species id="cpd03189_m0" name="3-Carboxy-1-hydroxypropyl-ThPP_m0" compartment="m0" charge="-2" boundaryCondition="false"/>
<species id="cpd00335_d0" name="Dehydroascorbate_d0" compartment="d0" charge="-1" boundaryCondition="false"/>
<species id="cpd00059_d0" name="Ascorbate_d0" compartment="d0" charge="-1" boundaryCondition="false"/>
<species id="cpd00335_m0" name="Dehydroascorbate_m0" compartment="m0" charge="-1" boundaryCondition="false"/>
<species id="cpd00059_m0" name="Ascorbate_m0" compartment="m0" charge="-1" boundaryCondition="false"/>
<species id="cpd00335_x0" name="Dehydroascorbate_x0" compartment="x0" charge="-1" boundaryCondition="false"/>
<species id="cpd00059_x0" name="Ascorbate_x0" compartment="x0" charge="-1" boundaryCondition="false"/>
<species id="cpd01138_c0" name="Threonate_c0" compartment="c0" charge="-1" boundaryCondition="false"/>
<species id="cpd02027_c0" name="S-Methyl-L-methionine_c0" compartment="c0" charge="1" boundaryCondition="false"/>
<species id="cpd00869_c0" name="4-Methylthio-2-oxobutanoic_acid_c0" compartment="c0" charge="-1" boundaryCondition="false"/>
<species id="cpd00094_c0" name="2-Oxobutanoate_c0" compartment="c0" charge="-1" boundaryCondition="false"/>
<species id="cpd00324_c0" name="Methanethiol_c0" compartment="c0" charge="0" boundaryCondition="false"/>
<species id="cpd00482_c0" name="2-Phospho-D-glycerate_c0" compartment="c0" charge="-3" boundaryCondition="false"/>
<species id="cpd00482_d0" name="2-Phospho-D-glycerate_d0" compartment="d0" charge="-3" boundaryCondition="false"/>
<species id="cpd00482_n0" name="2-Phospho-D-glycerate_n0" compartment="n0" charge="-3" boundaryCondition="false"/>
<species id="cpd00342_c0" name="N-Acetylornithine_c0" compartment="c0" charge="0" boundaryCondition="false"/>
<species id="cpd00118_c0" name="Putrescine_c0" compartment="c0" charge="2" boundaryCondition="false"/>
<species id="cpd00359_c0" name="Indole_c0" compartment="c0" charge="0" boundaryCondition="false"/>
<species id="cpd00065_c0" name="L-Tryptophan_c0" compartment="c0" charge="0" boundaryCondition="false"/>
<species id="cpd00359_d0" name="Indole_d0" compartment="d0" charge="0" boundaryCondition="false"/>
<species id="cpd00065_d0" name="L-Tryptophan_d0" compartment="d0" charge="0" boundaryCondition="false"/>
<species id="cpd00278_c0" name="Indolepyruvate_c0" compartment="c0" charge="-1" boundaryCondition="false"/>
<species id="cpd00318_c0" name="Tryptamine_c0" compartment="c0" charge="1" boundaryCondition="false"/>
<species id="cpd01526_c0" name="D-Phenylalanine_c0" compartment="c0" charge="0" boundaryCondition="false"/>
<species id="cpd00066_c0" name="L-Phenylalanine_c0" compartment="c0" charge="0" boundaryCondition="false"/>
<species id="cpd00616_c0" name="L-Arogenate_c0" compartment="c0" charge="-1" boundaryCondition="false"/>
<species id="cpd00616_d0" name="L-Arogenate_d0" compartment="d0" charge="-1" boundaryCondition="false"/>
<species id="cpd00066_d0" name="L-Phenylalanine_d0" compartment="d0" charge="0" boundaryCondition="false"/>
<species id="cpd00143_c0" name="Phenylpyruvate_c0" compartment="c0" charge="-1" boundaryCondition="false"/>
<species id="cpd00143_d0" name="Phenylpyruvate_d0" compartment="d0" charge="-1" boundaryCondition="false"/>
<species id="cpd00143_m0" name="Phenylpyruvate_m0" compartment="m0" charge="-1" boundaryCondition="false"/>
<species id="cpd00066_m0" name="L-Phenylalanine_m0" compartment="m0" charge="0" boundaryCondition="false"/>
<species id="cpd00143_x0" name="Phenylpyruvate_x0" compartment="x0" charge="-1" boundaryCondition="false"/>
<species id="cpd00066_x0" name="L-Phenylalanine_x0" compartment="x0" charge="0" boundaryCondition="false"/>
<species id="cpd00333_c0" name="trans-Cinnamate_c0" compartment="c0" charge="-1" boundaryCondition="false"/>
<species id="cpd03161_c0" name="Phenethylamine_c0" compartment="c0" charge="1" boundaryCondition="false"/>
<species id="cpd02169_c0" name="Presqualene_diphosphate_c0" compartment="c0" charge="-2" boundaryCondition="false"/>
<species id="cpd00350_c0" name="trans_trans-Farnesyl_diphosphate_c0" compartment="c0" charge="-2" boundaryCondition="false"/>
<species id="cpd02169_r0" name="Presqualene_diphosphate_r0" compartment="r0" charge="-2" boundaryCondition="false"/>
<species id="cpd00350_r0" name="trans_trans-Farnesyl_diphosphate_r0" compartment="r0" charge="-2" boundaryCondition="false"/>
<species id="cpd00159_c0" name="S-Lactate_c0" compartment="c0" charge="-1" boundaryCondition="false"/>
<species id="cpd00221_c0" name="R-Lactate_c0" compartment="c0" charge="-1" boundaryCondition="false"/>
<species id="cpd00191_c0" name="3-Oxopropanoate_c0" compartment="c0" charge="-1" boundaryCondition="false"/>
<species id="cpd00191_m0" name="3-Oxopropanoate_m0" compartment="m0" charge="-1" boundaryCondition="false"/>
<species id="cpd02431_c0" name="S-1-Pyrroline-5-carboxylate_c0" compartment="c0" charge="-1" boundaryCondition="false"/>
<species id="cpd02431_m0" name="S-1-Pyrroline-5-carboxylate_m0" compartment="m0" charge="-1" boundaryCondition="false"/>
<species id="cpd00071_d0" name="Acetaldehyde_d0" compartment="d0" charge="0" boundaryCondition="false"/>
<species id="cpd00071_m0" name="Acetaldehyde_m0" compartment="m0" charge="0" boundaryCondition="false"/>
<species id="cpd00029_m0" name="Acetate_m0" compartment="m0" charge="-1" boundaryCondition="false"/>
<species id="cpd00351_c0" name="N6-L-1_3-Dicarboxypropyl-L-lysine_c0" compartment="c0" charge="-1" boundaryCondition="false"/>
<species id="cpd00068_c0" name="ITP_c0" compartment="c0" charge="-3" boundaryCondition="false"/>
<species id="cpd00090_c0" name="IDP_c0" compartment="c0" charge="-2" boundaryCondition="false"/>
<species id="cpd00068_g0" name="ITP_g0" compartment="g0" charge="-3" boundaryCondition="false"/>
<species id="cpd00090_g0" name="IDP_g0" compartment="g0" charge="-2" boundaryCondition="false"/>
<species id="cpd00068_d0" name="ITP_d0" compartment="d0" charge="-3" boundaryCondition="false"/>
<species id="cpd00090_d0" name="IDP_d0" compartment="d0" charge="-2" boundaryCondition="false"/>
<species id="cpd00068_m0" name="ITP_m0" compartment="m0" charge="-3" boundaryCondition="false"/>
<species id="cpd00090_m0" name="IDP_m0" compartment="m0" charge="-2" boundaryCondition="false"/>
<species id="cpd00068_n0" name="ITP_n0" compartment="n0" charge="-3" boundaryCondition="false"/>
<species id="cpd00090_n0" name="IDP_n0" compartment="n0" charge="-2" boundaryCondition="false"/>
<species id="cpd00068_x0" name="ITP_x0" compartment="x0" charge="-3" boundaryCondition="false"/>
<species id="cpd00090_x0" name="IDP_x0" compartment="x0" charge="-2" boundaryCondition="false"/>
<species id="cpd00069_c0" name="L-Tyrosine_c0" compartment="c0" charge="0" boundaryCondition="false"/>
<species id="cpd01927_c0" name="N-Hydroxy-L-tyrosine_c0" compartment="c0" charge="-1" boundaryCondition="false"/>
<species id="cpd00069_d0" name="L-Tyrosine_d0" compartment="d0" charge="0" boundaryCondition="false"/>
<species id="cpd01927_d0" name="N-Hydroxy-L-tyrosine_d0" compartment="d0" charge="-1" boundaryCondition="false"/>
<species id="cpd00868_c0" name="3-4-Hydroxyphenylpyruvate_c0" compartment="c0" charge="-1" boundaryCondition="false"/>
<species id="cpd00868_d0" name="3-4-Hydroxyphenylpyruvate_d0" compartment="d0" charge="-1" boundaryCondition="false"/>
<species id="cpd00868_m0" name="3-4-Hydroxyphenylpyruvate_m0" compartment="m0" charge="-1" boundaryCondition="false"/>
<species id="cpd00069_m0" name="L-Tyrosine_m0" compartment="m0" charge="0" boundaryCondition="false"/>
<species id="cpd00868_x0" name="3-4-Hydroxyphenylpyruvate_x0" compartment="x0" charge="-1" boundaryCondition="false"/>
<species id="cpd00069_x0" name="L-Tyrosine_x0" compartment="x0" charge="0" boundaryCondition="false"/>
<species id="cpd00374_c0" name="Tyramine_c0" compartment="c0" charge="1" boundaryCondition="false"/>
<species id="cpd00604_c0" name="4-Coumarate_c0" compartment="c0" charge="-1" boundaryCondition="false"/>
<species id="cpd00070_d0" name="Malonyl-CoA_d0" compartment="d0" charge="-5" boundaryCondition="false"/>
<species id="cpd00363_c0" name="Ethanol_c0" compartment="c0" charge="0" boundaryCondition="false"/>
<species id="cpd00161_c0" name="L-Threonine_c0" compartment="c0" charge="0" boundaryCondition="false"/>
<species id="cpd00071_n0" name="Acetaldehyde_n0" compartment="n0" charge="0" boundaryCondition="false"/>
<species id="cpd00004_n0" name="NADH_n0" compartment="n0" charge="-2" boundaryCondition="false"/>
<species id="cpd00363_n0" name="Ethanol_n0" compartment="n0" charge="0" boundaryCondition="false"/>
<species id="cpd00003_n0" name="NAD_n0" compartment="n0" charge="-1" boundaryCondition="false"/>
<species id="cpd00071_w0" name="Acetaldehyde_w0" compartment="w0" charge="0" boundaryCondition="false"/>
<species id="cpd00363_w0" name="Ethanol_w0" compartment="w0" charge="0" boundaryCondition="false"/>
<species id="cpd00072_c0" name="D-Fructose_6-phosphate_c0" compartment="c0" charge="-2" boundaryCondition="false"/>
<species id="cpd00290_c0" name="D-Fructose_1_6-bisphosphate_c0" compartment="c0" charge="-4" boundaryCondition="false"/>
<species id="cpd00072_d0" name="D-Fructose_6-phosphate_d0" compartment="d0" charge="-2" boundaryCondition="false"/>
<species id="cpd00290_d0" name="D-Fructose_1_6-bisphosphate_d0" compartment="d0" charge="-4" boundaryCondition="false"/>
<species id="cpd00465_d0" name="--Ureidoglycolate_d0" compartment="d0" charge="-1" boundaryCondition="false"/>
<species id="cpd00073_d0" name="Urea_d0" compartment="d0" charge="0" boundaryCondition="false"/>
<species id="cpd00465_m0" name="--Ureidoglycolate_m0" compartment="m0" charge="-1" boundaryCondition="false"/>
<species id="cpd00084_c0" name="L-Cysteine_c0" compartment="c0" charge="0" boundaryCondition="false"/>
<species id="cpd00239_c0" name="Hydrogen_sulfide_c0" compartment="c0" charge="-1" boundaryCondition="false"/>
<species id="cpd00084_d0" name="L-Cysteine_d0" compartment="d0" charge="0" boundaryCondition="false"/>
<species id="cpd00239_d0" name="Hydrogen_sulfide_d0" compartment="d0" charge="-1" boundaryCondition="false"/>
<species id="cpd00209_c0" name="Nitrate_c0" compartment="c0" charge="-1" boundaryCondition="false"/>
<species id="cpd00075_c0" name="Nitrite_c0" compartment="c0" charge="-1" boundaryCondition="false"/>
<species id="cpd01693_c0" name="Sucrose_6-phosphate_c0" compartment="c0" charge="-2" boundaryCondition="false"/>
<species id="cpd00076_c0" name="Sucrose_c0" compartment="c0" charge="0" boundaryCondition="false"/>
<species id="cpd00082_c0" name="D-Fructose_c0" compartment="c0" charge="0" boundaryCondition="false"/>
<species id="cpd00026_d0" name="UDP-glucose_d0" compartment="d0" charge="-2" boundaryCondition="false"/>
<species id="cpd00076_d0" name="Sucrose_d0" compartment="d0" charge="0" boundaryCondition="false"/>
<species id="cpd00082_d0" name="D-Fructose_d0" compartment="d0" charge="0" boundaryCondition="false"/>
<species id="cpd00077_c0" name="Catechol_c0" compartment="c0" charge="0" boundaryCondition="false"/>
<species id="cpd02594_c0" name="trans-1_2-Dihydrobenzene-1_2-diol_c0" compartment="c0" charge="0" boundaryCondition="false"/>
<species id="cpd00095_c0" name="Glycerone_phosphate_c0" compartment="c0" charge="-2" boundaryCondition="false"/>
<species id="cpd00080_c0" name="sn-Glycerol_3-phosphate_c0" compartment="c0" charge="-2" boundaryCondition="false"/>
<species id="cpd00095_d0" name="Glycerone_phosphate_d0" compartment="d0" charge="-2" boundaryCondition="false"/>
<species id="cpd00080_d0" name="sn-Glycerol_3-phosphate_d0" compartment="d0" charge="-2" boundaryCondition="false"/>
<species id="cpd00100_c0" name="Glycerol_c0" compartment="c0" charge="0" boundaryCondition="false"/>
<species id="cpd00982_c0" name="FADH2_c0" compartment="c0" charge="-2" boundaryCondition="false"/>
<species id="cpd00095_m0" name="Glycerone_phosphate_m0" compartment="m0" charge="-2" boundaryCondition="false"/>
<species id="cpd00982_m0" name="FADH2_m0" compartment="m0" charge="-2" boundaryCondition="false"/>
<species id="cpd00080_m0" name="sn-Glycerol_3-phosphate_m0" compartment="m0" charge="-2" boundaryCondition="false"/>
<species id="cpd00015_m0" name="FAD_m0" compartment="m0" charge="-3" boundaryCondition="false"/>
<species id="cpd00402_c0" name="CDP-glycerol_c0" compartment="c0" charge="-2" boundaryCondition="false"/>
<species id="cpd00588_c0" name="D-Sorbitol_c0" compartment="c0" charge="0" boundaryCondition="false"/>
<species id="cpd00083_c0" name="GDP-mannose_c0" compartment="c0" charge="-2" boundaryCondition="false"/>
<species id="cpd00485_c0" name="D-Mannose_1-phosphate_c0" compartment="c0" charge="-2" boundaryCondition="false"/>
<species id="cpd00900_c0" name="GDP-4-dehydro-6-deoxy-D-mannose_c0" compartment="c0" charge="-2" boundaryCondition="false"/>
<species id="cpd01536_c0" name="GDP-L-galactose_c0" compartment="c0" charge="-2" boundaryCondition="false"/>
<species id="cpd00084_m0" name="L-Cysteine_m0" compartment="m0" charge="0" boundaryCondition="false"/>
<species id="cpd00239_m0" name="Hydrogen_sulfide_m0" compartment="m0" charge="-1" boundaryCondition="false"/>
<species id="cpd01017_d0" name="Cys-Gly_d0" compartment="d0" charge="0" boundaryCondition="false"/>
<species id="cpd01504_c0" name="3-Aminopropanal_c0" compartment="c0" charge="1" boundaryCondition="false"/>
<species id="cpd01504_d0" name="3-Aminopropanal_d0" compartment="d0" charge="1" boundaryCondition="false"/>
<species id="cpd00085_d0" name="beta-Alanine_d0" compartment="d0" charge="0" boundaryCondition="false"/>
<species id="cpd01504_m0" name="3-Aminopropanal_m0" compartment="m0" charge="1" boundaryCondition="false"/>
<species id="cpd00085_m0" name="beta-Alanine_m0" compartment="m0" charge="0" boundaryCondition="false"/>
<species id="cpd01720_c0" name="3-Ureidopropionate_c0" compartment="c0" charge="-1" boundaryCondition="false"/>
<species id="cpd00663_c0" name="Propenoyl-CoA_c0" compartment="c0" charge="-4" boundaryCondition="false"/>
<species id="cpd00086_c0" name="Propanoyl-CoA_c0" compartment="c0" charge="-4" boundaryCondition="false"/>
<species id="cpd00663_x0" name="Propenoyl-CoA_x0" compartment="x0" charge="-4" boundaryCondition="false"/>
<species id="cpd00982_x0" name="FADH2_x0" compartment="x0" charge="-2" boundaryCondition="false"/>
<species id="cpd00086_x0" name="Propanoyl-CoA_x0" compartment="x0" charge="-4" boundaryCondition="false"/>
<species id="cpd00015_x0" name="FAD_x0" compartment="x0" charge="-3" boundaryCondition="false"/>
<species id="cpd00141_c0" name="Propanoate_c0" compartment="c0" charge="-1" boundaryCondition="false"/>
<species id="cpd03560_c0" name="Propionyladenylate_c0" compartment="c0" charge="-1" boundaryCondition="false"/>
<species id="cpd00086_d0" name="Propanoyl-CoA_d0" compartment="d0" charge="-4" boundaryCondition="false"/>
<species id="cpd03560_d0" name="Propionyladenylate_d0" compartment="d0" charge="-1" boundaryCondition="false"/>
<species id="cpd02124_c0" name="2-Methylacetoacetyl-CoA_c0" compartment="c0" charge="-4" boundaryCondition="false"/>
<species id="cpd00086_m0" name="Propanoyl-CoA_m0" compartment="m0" charge="-4" boundaryCondition="false"/>
<species id="cpd02124_m0" name="2-Methylacetoacetyl-CoA_m0" compartment="m0" charge="-4" boundaryCondition="false"/>
<species id="cpd02124_x0" name="2-Methylacetoacetyl-CoA_x0" compartment="x0" charge="-4" boundaryCondition="false"/>
<species id="cpd00330_c0" name="Dihydrofolate_c0" compartment="c0" charge="-2" boundaryCondition="false"/>
<species id="cpd00087_c0" name="Tetrahydrofolate_c0" compartment="c0" charge="-2" boundaryCondition="false"/>
<species id="cpd19097_c0" name="Tetrahydrofolyl-Glu2_c0" compartment="c0" charge="-3" boundaryCondition="false"/>
<species id="cpd19097_d0" name="Tetrahydrofolyl-Glu2_d0" compartment="d0" charge="-3" boundaryCondition="false"/>
<species id="cpd00087_d0" name="Tetrahydrofolate_d0" compartment="d0" charge="-2" boundaryCondition="false"/>
<species id="cpd19097_m0" name="Tetrahydrofolyl-Glu2_m0" compartment="m0" charge="-3" boundaryCondition="false"/>
<species id="cpd00087_m0" name="Tetrahydrofolate_m0" compartment="m0" charge="-2" boundaryCondition="false"/>
<species id="cpd00201_c0" name="10-Formyltetrahydrofolate_c0" compartment="c0" charge="-2" boundaryCondition="false"/>
<species id="cpd00125_c0" name="5_10-Methylenetetrahydrofolate_c0" compartment="c0" charge="-2" boundaryCondition="false"/>
<species id="cpd00125_d0" name="5_10-Methylenetetrahydrofolate_d0" compartment="d0" charge="-2" boundaryCondition="false"/>
<species id="cpd00125_m0" name="5_10-Methylenetetrahydrofolate_m0" compartment="m0" charge="-2" boundaryCondition="false"/>
<species id="cpd00345_c0" name="5-Methyltetrahydrofolate_c0" compartment="c0" charge="-2" boundaryCondition="false"/>
<species id="cpd00060_d0" name="L-Methionine_d0" compartment="d0" charge="0" boundaryCondition="false"/>
<species id="cpd00345_d0" name="5-Methyltetrahydrofolate_d0" compartment="d0" charge="-2" boundaryCondition="false"/>
<species id="cpd00135_d0" name="L-Homocysteine_d0" compartment="d0" charge="0" boundaryCondition="false"/>
<species id="cpd00387_c0" name="ADP-glucose_c0" compartment="c0" charge="-2" boundaryCondition="false"/>
<species id="cpd00387_d0" name="ADP-glucose_d0" compartment="d0" charge="-2" boundaryCondition="false"/>
<species id="cpd00089_d0" name="D-Glucose_1-phosphate_d0" compartment="d0" charge="-2" boundaryCondition="false"/>
<species id="cpd00315_c0" name="GDP-glucose_c0" compartment="c0" charge="-2" boundaryCondition="false"/>
<species id="cpd19006_c0" name="alpha-D-Glucose_6-phosphate_c0" compartment="c0" charge="-2" boundaryCondition="false"/>
<species id="cpd19006_d0" name="alpha-D-Glucose_6-phosphate_d0" compartment="d0" charge="-2" boundaryCondition="false"/>
<species id="cpd00114_g0" name="IMP_g0" compartment="g0" charge="-2" boundaryCondition="false"/>
<species id="cpd00249_c0" name="Uridine_c0" compartment="c0" charge="0" boundaryCondition="false"/>
<species id="cpd00249_d0" name="Uridine_d0" compartment="d0" charge="0" boundaryCondition="false"/>
<species id="cpd00810_c0" name="Orotidine_5-phosphate_c0" compartment="c0" charge="-3" boundaryCondition="false"/>
<species id="cpd00092_c0" name="Uracil_c0" compartment="c0" charge="0" boundaryCondition="false"/>
<species id="cpd00092_d0" name="Uracil_d0" compartment="d0" charge="0" boundaryCondition="false"/>
<species id="cpd00103_d0" name="5-Phospho-alpha-D-ribose_1-diphosphate_d0" compartment="d0" charge="-4" boundaryCondition="false"/>
<species id="cpd00307_c0" name="Cytosine_c0" compartment="c0" charge="0" boundaryCondition="false"/>
<species id="cpd00337_c0" name="5_6-Dihydrouracil_c0" compartment="c0" charge="0" boundaryCondition="false"/>
<species id="cpd00337_d0" name="5_6-Dihydrouracil_d0" compartment="d0" charge="0" boundaryCondition="false"/>
<species id="cpd00093_c0" name="Anthranilate_c0" compartment="c0" charge="-1" boundaryCondition="false"/>
<species id="cpd00216_c0" name="Chorismate_c0" compartment="c0" charge="-2" boundaryCondition="false"/>
<species id="cpd00093_d0" name="Anthranilate_d0" compartment="d0" charge="-1" boundaryCondition="false"/>
<species id="cpd00216_d0" name="Chorismate_d0" compartment="d0" charge="-2" boundaryCondition="false"/>
<species id="cpd03593_c0" name="D-erythro-3-Methylmalate_c0" compartment="c0" charge="-2" boundaryCondition="false"/>
<species id="cpd00094_d0" name="2-Oxobutanoate_d0" compartment="d0" charge="-1" boundaryCondition="false"/>
<species id="cpd03593_d0" name="D-erythro-3-Methylmalate_d0" compartment="d0" charge="-2" boundaryCondition="false"/>
<species id="cpd00161_d0" name="L-Threonine_d0" compartment="d0" charge="0" boundaryCondition="false"/>
<species id="cpd00094_m0" name="2-Oxobutanoate_m0" compartment="m0" charge="-1" boundaryCondition="false"/>
<species id="cpd00161_m0" name="L-Threonine_m0" compartment="m0" charge="0" boundaryCondition="false"/>
<species id="cpd00822_c0" name="O-Succinyl-L-homoserine_c0" compartment="c0" charge="-1" boundaryCondition="false"/>
<species id="cpd03561_c0" name="2-Hydroxybutanoic_acid_c0" compartment="c0" charge="-1" boundaryCondition="false"/>
<species id="cpd19019_c0" name="L-Cystathionine_c0" compartment="c0" charge="0" boundaryCondition="false"/>
<species id="cpd00157_c0" name="Glycerone_c0" compartment="c0" charge="0" boundaryCondition="false"/>
<species id="cpd00102_c0" name="D-Glyceraldehyde_3-phosphate_c0" compartment="c0" charge="-2" boundaryCondition="false"/>
<species id="cpd00102_d0" name="D-Glyceraldehyde_3-phosphate_d0" compartment="d0" charge="-2" boundaryCondition="false"/>
<species id="cpd00457_c0" name="Choline_phosphate_c0" compartment="c0" charge="-1" boundaryCondition="false"/>
<species id="cpd00098_c0" name="Choline_c0" compartment="c0" charge="1" boundaryCondition="false"/>
<species id="cpd00507_c0" name="sn-glycero-3-Phosphocholine_c0" compartment="c0" charge="0" boundaryCondition="false"/>
<species id="cpd00448_c0" name="D-Glyceraldehyde_c0" compartment="c0" charge="0" boundaryCondition="false"/>
<species id="cpd00448_d0" name="D-Glyceraldehyde_d0" compartment="d0" charge="0" boundaryCondition="false"/>
<species id="cpd00100_d0" name="Glycerol_d0" compartment="d0" charge="0" boundaryCondition="false"/>
<species id="cpd01908_c0" name="Glycerol_2-phosphate_c0" compartment="c0" charge="-2" boundaryCondition="false"/>
<species id="cpd00101_c0" name="D-Ribose_5-phosphate_c0" compartment="c0" charge="-2" boundaryCondition="false"/>
<species id="cpd00101_d0" name="D-Ribose_5-phosphate_d0" compartment="d0" charge="-2" boundaryCondition="false"/>
<species id="cpd00105_c0" name="D-Ribose_c0" compartment="c0" charge="0" boundaryCondition="false"/>
<species id="cpd00105_d0" name="D-Ribose_d0" compartment="d0" charge="0" boundaryCondition="false"/>
<species id="cpd00251_c0" name="ADP-ribose_c0" compartment="c0" charge="-2" boundaryCondition="false"/>
<species id="cpd00859_c0" name="Pseudouridine_5-phosphate_c0" compartment="c0" charge="-2" boundaryCondition="false"/>
<species id="cpd00859_d0" name="Pseudouridine_5-phosphate_d0" compartment="d0" charge="-2" boundaryCondition="false"/>
<species id="cpd00092_x0" name="Uracil_x0" compartment="x0" charge="0" boundaryCondition="false"/>
<species id="cpd00101_x0" name="D-Ribose_5-phosphate_x0" compartment="x0" charge="-2" boundaryCondition="false"/>
<species id="cpd00859_x0" name="Pseudouridine_5-phosphate_x0" compartment="x0" charge="-2" boundaryCondition="false"/>
<species id="cpd00171_c0" name="D-Ribulose_5-phosphate_c0" compartment="c0" charge="-2" boundaryCondition="false"/>
<species id="cpd00171_d0" name="D-Ribulose_5-phosphate_d0" compartment="d0" charge="-2" boundaryCondition="false"/>
<species id="cpd00101_n0" name="D-Ribose_5-phosphate_n0" compartment="n0" charge="-2" boundaryCondition="false"/>
<species id="cpd00171_n0" name="D-Ribulose_5-phosphate_n0" compartment="n0" charge="-2" boundaryCondition="false"/>
<species id="cpd00203_c0" name="3-Phospho-D-glyceroyl_phosphate_c0" compartment="c0" charge="-4" boundaryCondition="false"/>
<species id="cpd00203_d0" name="3-Phospho-D-glyceroyl_phosphate_d0" compartment="d0" charge="-4" boundaryCondition="false"/>
<species id="cpd00102_m0" name="D-Glyceraldehyde_3-phosphate_m0" compartment="m0" charge="-2" boundaryCondition="false"/>
<species id="cpd00203_m0" name="3-Phospho-D-glyceroyl_phosphate_m0" compartment="m0" charge="-4" boundaryCondition="false"/>
<species id="cpd00102_n0" name="D-Glyceraldehyde_3-phosphate_n0" compartment="n0" charge="-2" boundaryCondition="false"/>
<species id="cpd00203_n0" name="3-Phospho-D-glyceroyl_phosphate_n0" compartment="n0" charge="-4" boundaryCondition="false"/>
<species id="cpd00198_c0" name="D-Xylulose_5-phosphate_c0" compartment="c0" charge="-2" boundaryCondition="false"/>
<species id="cpd00236_c0" name="D-Erythrose_4-phosphate_c0" compartment="c0" charge="-2" boundaryCondition="false"/>
<species id="cpd00198_d0" name="D-Xylulose_5-phosphate_d0" compartment="d0" charge="-2" boundaryCondition="false"/>
<species id="cpd00236_d0" name="D-Erythrose_4-phosphate_d0" compartment="d0" charge="-2" boundaryCondition="false"/>
<species id="cpd00290_m0" name="D-Fructose_1_6-bisphosphate_m0" compartment="m0" charge="-4" boundaryCondition="false"/>
<species id="cpd02371_c0" name="D-Tagatose_1_6-bisphosphate_c0" compartment="c0" charge="-4" boundaryCondition="false"/>
<species id="cpd01775_c0" name="1-5-Phospho-D-ribosyl-ATP_c0" compartment="c0" charge="-5" boundaryCondition="false"/>
<species id="cpd01775_d0" name="1-5-Phospho-D-ribosyl-ATP_d0" compartment="d0" charge="-5" boundaryCondition="false"/>
<species id="cpd01982_c0" name="5-Phosphoribosylamine_c0" compartment="c0" charge="-1" boundaryCondition="false"/>
<species id="cpd01982_d0" name="5-Phosphoribosylamine_d0" compartment="d0" charge="-1" boundaryCondition="false"/>
<species id="cpd02642_c0" name="N-5-Phospho-D-ribosylanthranilate_c0" compartment="c0" charge="-3" boundaryCondition="false"/>
<species id="cpd02642_d0" name="N-5-Phospho-D-ribosylanthranilate_d0" compartment="d0" charge="-3" boundaryCondition="false"/>
<species id="cpd00106_c0" name="Fumarate_c0" compartment="c0" charge="-2" boundaryCondition="false"/>
<species id="cpd00106_m0" name="Fumarate_m0" compartment="m0" charge="-2" boundaryCondition="false"/>
<species id="cpd02375_c0" name="N6-1_2-Dicarboxyethyl-AMP_c0" compartment="c0" charge="-4" boundaryCondition="false"/>
<species id="cpd00106_d0" name="Fumarate_d0" compartment="d0" charge="-2" boundaryCondition="false"/>
<species id="cpd02375_d0" name="N6-1_2-Dicarboxyethyl-AMP_d0" compartment="d0" charge="-4" boundaryCondition="false"/>
<species id="cpd01653_c0" name="3-Fumarylpyruvate_c0" compartment="c0" charge="-2" boundaryCondition="false"/>
<species id="cpd01653_d0" name="3-Fumarylpyruvate_d0" compartment="d0" charge="-2" boundaryCondition="false"/>
<species id="cpd01653_m0" name="3-Fumarylpyruvate_m0" compartment="m0" charge="-2" boundaryCondition="false"/>
<species id="cpd02152_c0" name="N-L-Argininosuccinate_c0" compartment="c0" charge="-1" boundaryCondition="false"/>
<species id="cpd02152_d0" name="N-L-Argininosuccinate_d0" compartment="d0" charge="-1" boundaryCondition="false"/>
<species id="cpd00996_c0" name="Maleic_acid_c0" compartment="c0" charge="-2" boundaryCondition="false"/>
<species id="cpd00200_c0" name="4-Methyl-2-oxopentanoate_c0" compartment="c0" charge="-1" boundaryCondition="false"/>
<species id="cpd00107_c0" name="L-Leucine_c0" compartment="c0" charge="0" boundaryCondition="false"/>
<species id="cpd00200_d0" name="4-Methyl-2-oxopentanoate_d0" compartment="d0" charge="-1" boundaryCondition="false"/>
<species id="cpd00107_d0" name="L-Leucine_d0" compartment="d0" charge="0" boundaryCondition="false"/>
<species id="cpd00200_m0" name="4-Methyl-2-oxopentanoate_m0" compartment="m0" charge="-1" boundaryCondition="false"/>
<species id="cpd00107_m0" name="L-Leucine_m0" compartment="m0" charge="0" boundaryCondition="false"/>
<species id="cpd00208_c0" name="Lactose_c0" compartment="c0" charge="0" boundaryCondition="false"/>
<species id="cpd00108_c0" name="D-Galactose_c0" compartment="c0" charge="0" boundaryCondition="false"/>
<species id="cpd00042_x0" name="Glutathione_x0" compartment="x0" charge="-1" boundaryCondition="false"/>
<species id="cpd00111_x0" name="Glutathione_disulfide_x0" compartment="x0" charge="-2" boundaryCondition="false"/>
<species id="cpd00113_c0" name="Isopentenyl_diphosphate_c0" compartment="c0" charge="-2" boundaryCondition="false"/>
<species id="cpd00841_c0" name="R-5-Diphosphomevalonate_c0" compartment="c0" charge="-3" boundaryCondition="false"/>
<species id="cpd00113_x0" name="Isopentenyl_diphosphate_x0" compartment="x0" charge="-2" boundaryCondition="false"/>
<species id="cpd00841_x0" name="R-5-Diphosphomevalonate_x0" compartment="x0" charge="-3" boundaryCondition="false"/>
<species id="cpd00202_c0" name="Dimethylallyl_diphosphate_c0" compartment="c0" charge="-2" boundaryCondition="false"/>
<species id="cpd00202_d0" name="Dimethylallyl_diphosphate_d0" compartment="d0" charge="-2" boundaryCondition="false"/>
<species id="cpd00113_d0" name="Isopentenyl_diphosphate_d0" compartment="d0" charge="-2" boundaryCondition="false"/>
<species id="cpd00202_m0" name="Dimethylallyl_diphosphate_m0" compartment="m0" charge="-2" boundaryCondition="false"/>
<species id="cpd00113_m0" name="Isopentenyl_diphosphate_m0" compartment="m0" charge="-2" boundaryCondition="false"/>
<species id="cpd00246_c0" name="Inosine_c0" compartment="c0" charge="0" boundaryCondition="false"/>
<species id="cpd00114_d0" name="IMP_d0" compartment="d0" charge="-2" boundaryCondition="false"/>
<species id="cpd00246_d0" name="Inosine_d0" compartment="d0" charge="0" boundaryCondition="false"/>
<species id="cpd02884_c0" name="1-5-Phosphoribosyl-5-formamido-4-imidazolecarboxamide_c0" compartment="c0" charge="-2" boundaryCondition="false"/>
<species id="cpd02884_d0" name="1-5-Phosphoribosyl-5-formamido-4-imidazolecarboxamide_d0" compartment="d0" charge="-2" boundaryCondition="false"/>
<species id="cpd00497_c0" name="Xanthosine_5-phosphate_c0" compartment="c0" charge="-2" boundaryCondition="false"/>
<species id="cpd00226_c0" name="Hypoxanthine_c0" compartment="c0" charge="0" boundaryCondition="false"/>
<species id="cpd00177_c0" name="dADP_c0" compartment="c0" charge="-2" boundaryCondition="false"/>
<species id="cpd00115_c0" name="dATP_c0" compartment="c0" charge="-3" boundaryCondition="false"/>
<species id="cpd00177_d0" name="dADP_d0" compartment="d0" charge="-2" boundaryCondition="false"/>
<species id="cpd00115_d0" name="dATP_d0" compartment="d0" charge="-3" boundaryCondition="false"/>
<species id="cpd00177_m0" name="dADP_m0" compartment="m0" charge="-2" boundaryCondition="false"/>
<species id="cpd00115_m0" name="dATP_m0" compartment="m0" charge="-3" boundaryCondition="false"/>
<species id="cpd00177_n0" name="dADP_n0" compartment="n0" charge="-2" boundaryCondition="false"/>
<species id="cpd00115_n0" name="dATP_n0" compartment="n0" charge="-3" boundaryCondition="false"/>
<species id="cpd00177_x0" name="dADP_x0" compartment="x0" charge="-2" boundaryCondition="false"/>
<species id="cpd00115_x0" name="dATP_x0" compartment="x0" charge="-3" boundaryCondition="false"/>
<species id="cpd00117_c0" name="D-Alanine_c0" compartment="c0" charge="0" boundaryCondition="false"/>
<species id="cpd00186_c0" name="D-Glutamate_c0" compartment="c0" charge="-1" boundaryCondition="false"/>
<species id="cpd00731_c0" name="D-Alanyl-D-alanine_c0" compartment="c0" charge="0" boundaryCondition="false"/>
<species id="cpd00434_c0" name="4-Aminobutyraldehyde_c0" compartment="c0" charge="1" boundaryCondition="false"/>
<species id="cpd00341_c0" name="N-Carbamoylputrescine_c0" compartment="c0" charge="1" boundaryCondition="false"/>
<species id="cpd00641_c0" name="L-Histidinol_c0" compartment="c0" charge="1" boundaryCondition="false"/>
<species id="cpd00119_c0" name="L-Histidine_c0" compartment="c0" charge="0" boundaryCondition="false"/>
<species id="cpd00641_d0" name="L-Histidinol_d0" compartment="d0" charge="1" boundaryCondition="false"/>
<species id="cpd00119_d0" name="L-Histidine_d0" compartment="d0" charge="0" boundaryCondition="false"/>
<species id="cpd00848_c0" name="Npi-Methyl-L-histidine_c0" compartment="c0" charge="0" boundaryCondition="false"/>
<species id="cpd00848_d0" name="Npi-Methyl-L-histidine_d0" compartment="d0" charge="0" boundaryCondition="false"/>
<species id="cpd00019_d0" name="S-Adenosyl-L-homocysteine_d0" compartment="d0" charge="0" boundaryCondition="false"/>
<species id="cpd00017_d0" name="S-Adenosyl-L-methionine_d0" compartment="d0" charge="1" boundaryCondition="false"/>
<species id="cpd00848_m0" name="Npi-Methyl-L-histidine_m0" compartment="m0" charge="0" boundaryCondition="false"/>
<species id="cpd00019_m0" name="S-Adenosyl-L-homocysteine_m0" compartment="m0" charge="0" boundaryCondition="false"/>
<species id="cpd00119_m0" name="L-Histidine_m0" compartment="m0" charge="0" boundaryCondition="false"/>
<species id="cpd00017_m0" name="S-Adenosyl-L-methionine_m0" compartment="m0" charge="1" boundaryCondition="false"/>
<species id="cpd00848_n0" name="Npi-Methyl-L-histidine_n0" compartment="n0" charge="0" boundaryCondition="false"/>
<species id="cpd00019_n0" name="S-Adenosyl-L-homocysteine_n0" compartment="n0" charge="0" boundaryCondition="false"/>
<species id="cpd00119_n0" name="L-Histidine_n0" compartment="n0" charge="0" boundaryCondition="false"/>
<species id="cpd01324_c0" name="L-Histidinal_c0" compartment="c0" charge="1" boundaryCondition="false"/>
<species id="cpd01324_d0" name="L-Histidinal_d0" compartment="d0" charge="1" boundaryCondition="false"/>
<species id="cpd00312_c0" name="Histamine_c0" compartment="c0" charge="1" boundaryCondition="false"/>
<species id="cpd00120_c0" name="Butanoyl-CoA_c0" compartment="c0" charge="-4" boundaryCondition="false"/>
<species id="cpd00650_c0" name="Crotonoyl-CoA_c0" compartment="c0" charge="-4" boundaryCondition="false"/>
<species id="cpd00120_x0" name="Butanoyl-CoA_x0" compartment="x0" charge="-4" boundaryCondition="false"/>
<species id="cpd00650_x0" name="Crotonoyl-CoA_x0" compartment="x0" charge="-4" boundaryCondition="false"/>
<species id="cpd03123_c0" name="3-Oxohexanoyl-CoA_c0" compartment="c0" charge="-4" boundaryCondition="false"/>
<species id="cpd00120_m0" name="Butanoyl-CoA_m0" compartment="m0" charge="-4" boundaryCondition="false"/>
<species id="cpd03123_m0" name="3-Oxohexanoyl-CoA_m0" compartment="m0" charge="-4" boundaryCondition="false"/>
<species id="cpd03123_x0" name="3-Oxohexanoyl-CoA_x0" compartment="x0" charge="-4" boundaryCondition="false"/>
<species id="cpd00121_c0" name="myo-Inositol_c0" compartment="c0" charge="0" boundaryCondition="false"/>
<species id="cpd00867_c0" name="Inositol_1-phosphate_c0" compartment="c0" charge="-2" boundaryCondition="false"/>
<species id="cpd00121_d0" name="myo-Inositol_d0" compartment="d0" charge="0" boundaryCondition="false"/>
<species id="cpd00867_d0" name="Inositol_1-phosphate_d0" compartment="d0" charge="-2" boundaryCondition="false"/>
<species id="cpd02230_c0" name="myo-Inositol_4-phosphate_c0" compartment="c0" charge="-2" boundaryCondition="false"/>
<species id="cpd02230_d0" name="myo-Inositol_4-phosphate_d0" compartment="d0" charge="-2" boundaryCondition="false"/>
<species id="cpd02484_c0" name="1D-myo-Inositol_3-phosphate_c0" compartment="c0" charge="-2" boundaryCondition="false"/>
<species id="cpd02484_d0" name="1D-myo-Inositol_3-phosphate_d0" compartment="d0" charge="-2" boundaryCondition="false"/>
<species id="cpd00910_c0" name="alpha-D-Galactosyl-1-&gt;3-1D-myo-inositol_c0" compartment="c0" charge="0" boundaryCondition="false"/>
<species id="cpd02498_c0" name="2_3-Dihydroxy-3-methylbutanoate_c0" compartment="c0" charge="-1" boundaryCondition="false"/>
<species id="cpd00123_c0" name="3-Methyl-2-oxobutanoic_acid_c0" compartment="c0" charge="-1" boundaryCondition="false"/>
<species id="cpd02498_d0" name="2_3-Dihydroxy-3-methylbutanoate_d0" compartment="d0" charge="-1" boundaryCondition="false"/>
<species id="cpd00123_d0" name="3-Methyl-2-oxobutanoic_acid_d0" compartment="d0" charge="-1" boundaryCondition="false"/>
<species id="cpd01646_c0" name="alpha-Isopropylmalate_c0" compartment="c0" charge="-2" boundaryCondition="false"/>
<species id="cpd01646_d0" name="alpha-Isopropylmalate_d0" compartment="d0" charge="-2" boundaryCondition="false"/>
<species id="cpd00156_c0" name="L-Valine_c0" compartment="c0" charge="0" boundaryCondition="false"/>
<species id="cpd00156_d0" name="L-Valine_d0" compartment="d0" charge="0" boundaryCondition="false"/>
<species id="cpd00156_m0" name="L-Valine_m0" compartment="m0" charge="0" boundaryCondition="false"/>
<species id="cpd00123_m0" name="3-Methyl-2-oxobutanoic_acid_m0" compartment="m0" charge="-1" boundaryCondition="false"/>
<species id="cpd00347_c0" name="5_10-Methenyltetrahydrofolate_c0" compartment="c0" charge="-1" boundaryCondition="false"/>
<species id="cpd00347_d0" name="5_10-Methenyltetrahydrofolate_d0" compartment="d0" charge="-1" boundaryCondition="false"/>
<species id="cpd00712_c0" name="2-Dehydropantoate_c0" compartment="c0" charge="-1" boundaryCondition="false"/>
<species id="cpd00712_m0" name="2-Dehydropantoate_m0" compartment="m0" charge="-1" boundaryCondition="false"/>
<species id="cpd00311_c0" name="Guanosine_c0" compartment="c0" charge="0" boundaryCondition="false"/>
<species id="cpd00126_d0" name="GMP_d0" compartment="d0" charge="-2" boundaryCondition="false"/>
<species id="cpd00311_d0" name="Guanosine_d0" compartment="d0" charge="0" boundaryCondition="false"/>
<species id="cpd00207_c0" name="Guanine_c0" compartment="c0" charge="0" boundaryCondition="false"/>
<species id="cpd00925_c0" name="P1_P4-Bis5-guanosyl_tetraphosphate_c0" compartment="c0" charge="-4" boundaryCondition="false"/>
<species id="cpd00925_d0" name="P1_P4-Bis5-guanosyl_tetraphosphate_d0" compartment="d0" charge="-4" boundaryCondition="false"/>
<species id="cpd00129_c0" name="L-Proline_c0" compartment="c0" charge="0" boundaryCondition="false"/>
<species id="cpd02431_d0" name="S-1-Pyrroline-5-carboxylate_d0" compartment="d0" charge="-1" boundaryCondition="false"/>
<species id="cpd00129_d0" name="L-Proline_d0" compartment="d0" charge="0" boundaryCondition="false"/>
<species id="cpd00851_c0" name="Hydroxyproline_c0" compartment="c0" charge="0" boundaryCondition="false"/>
<species id="cpd00036_g0" name="Succinate_g0" compartment="g0" charge="-2" boundaryCondition="false"/>
<species id="cpd00007_g0" name="Oxygen_g0" compartment="g0" charge="0" boundaryCondition="false"/>
<species id="cpd00011_g0" name="CO2_g0" compartment="g0" charge="0" boundaryCondition="false"/>
<species id="cpd00129_g0" name="L-Proline_g0" compartment="g0" charge="0" boundaryCondition="false"/>
<species id="cpd00024_g0" name="2-Oxoglutarate_g0" compartment="g0" charge="-2" boundaryCondition="false"/>
<species id="cpd00851_g0" name="Hydroxyproline_g0" compartment="g0" charge="0" boundaryCondition="false"/>
<species id="cpd00218_c0" name="Nicotinate_c0" compartment="c0" charge="-1" boundaryCondition="false"/>
<species id="cpd00133_c0" name="Nicotinamide_c0" compartment="c0" charge="0" boundaryCondition="false"/>
<species id="cpd00218_n0" name="Nicotinate_n0" compartment="n0" charge="-1" boundaryCondition="false"/>
<species id="cpd00133_n0" name="Nicotinamide_n0" compartment="n0" charge="0" boundaryCondition="false"/>
<species id="cpd00134_c0" name="Palmitoyl-CoA_c0" compartment="c0" charge="-4" boundaryCondition="false"/>
<species id="cpd00214_c0" name="Hexadecanoic_acid_c0" compartment="c0" charge="-1" boundaryCondition="false"/>
<species id="cpd00134_x0" name="Palmitoyl-CoA_x0" compartment="x0" charge="-4" boundaryCondition="false"/>
<species id="cpd00214_x0" name="Hexadecanoic_acid_x0" compartment="x0" charge="-1" boundaryCondition="false"/>
<species id="cpd03126_c0" name="trans-Hexadec-2-enoyl-CoA_c0" compartment="c0" charge="-4" boundaryCondition="false"/>
<species id="cpd03126_m0" name="trans-Hexadec-2-enoyl-CoA_m0" compartment="m0" charge="-4" boundaryCondition="false"/>
<species id="cpd00134_m0" name="Palmitoyl-CoA_m0" compartment="m0" charge="-4" boundaryCondition="false"/>
<species id="cpd03126_x0" name="trans-Hexadec-2-enoyl-CoA_x0" compartment="x0" charge="-4" boundaryCondition="false"/>
<species id="cpd00134_d0" name="Palmitoyl-CoA_d0" compartment="d0" charge="-4" boundaryCondition="false"/>
<species id="cpd00214_d0" name="Hexadecanoic_acid_d0" compartment="d0" charge="-1" boundaryCondition="false"/>
<species id="cpd00134_r0" name="Palmitoyl-CoA_r0" compartment="r0" charge="-4" boundaryCondition="false"/>
<species id="cpd00018_r0" name="AMP_r0" compartment="r0" charge="-2" boundaryCondition="false"/>
<species id="cpd00214_r0" name="Hexadecanoic_acid_r0" compartment="r0" charge="-1" boundaryCondition="false"/>
<species id="cpd00010_r0" name="CoA_r0" compartment="r0" charge="-4" boundaryCondition="false"/>
<species id="cpd00012_x0" name="Diphosphate_x0" compartment="x0" charge="-3" boundaryCondition="false"/>
<species id="cpd00018_x0" name="AMP_x0" compartment="x0" charge="-2" boundaryCondition="false"/>
<species id="cpd01879_c0" name="3-Dehydrosphinganine_c0" compartment="c0" charge="1" boundaryCondition="false"/>
<species id="cpd01879_r0" name="3-Dehydrosphinganine_r0" compartment="r0" charge="1" boundaryCondition="false"/>
<species id="cpd00054_r0" name="L-Serine_r0" compartment="r0" charge="0" boundaryCondition="false"/>
<species id="cpd00011_r0" name="CO2_r0" compartment="r0" charge="0" boundaryCondition="false"/>
<species id="cpd00424_c0" name="Cystathionine_c0" compartment="c0" charge="0" boundaryCondition="false"/>
<species id="cpd00424_d0" name="Cystathionine_d0" compartment="d0" charge="0" boundaryCondition="false"/>
<species id="cpd00136_c0" name="4-Hydroxybenzoate_c0" compartment="c0" charge="-1" boundaryCondition="false"/>
<species id="cpd01892_c0" name="4-Hydroxybenzoyl-CoA_c0" compartment="c0" charge="-4" boundaryCondition="false"/>
<species id="cpd00331_c0" name="cis-Aconitate_c0" compartment="c0" charge="-3" boundaryCondition="false"/>
<species id="cpd00331_d0" name="cis-Aconitate_d0" compartment="d0" charge="-3" boundaryCondition="false"/>
<species id="cpd00137_d0" name="Citrate_d0" compartment="d0" charge="-3" boundaryCondition="false"/>
<species id="cpd00331_m0" name="cis-Aconitate_m0" compartment="m0" charge="-3" boundaryCondition="false"/>
<species id="cpd00229_c0" name="Glycolaldehyde_c0" compartment="c0" charge="0" boundaryCondition="false"/>
<species id="cpd00727_c0" name="2-Phosphoglycolate_c0" compartment="c0" charge="-3" boundaryCondition="false"/>
<species id="cpd00727_d0" name="2-Phosphoglycolate_d0" compartment="d0" charge="-3" boundaryCondition="false"/>
<species id="cpd00727_n0" name="2-Phosphoglycolate_n0" compartment="n0" charge="-3" boundaryCondition="false"/>
<species id="cpd00139_n0" name="Glycolate_n0" compartment="n0" charge="-1" boundaryCondition="false"/>
<species id="cpd00141_d0" name="Propanoate_d0" compartment="d0" charge="-1" boundaryCondition="false"/>
<species id="cpd01705_c0" name="2R_3S-2_3-Dimethylmalate_c0" compartment="c0" charge="-2" boundaryCondition="false"/>
<species id="cpd01705_d0" name="2R_3S-2_3-Dimethylmalate_d0" compartment="d0" charge="-2" boundaryCondition="false"/>
<species id="cpd00292_c0" name="S-3-Hydroxy-3-methylglutaryl-CoA_c0" compartment="c0" charge="-5" boundaryCondition="false"/>
<species id="cpd00142_c0" name="Acetoacetate_c0" compartment="c0" charge="-1" boundaryCondition="false"/>
<species id="cpd00797_c0" name="R-3-Hydroxybutanoate_c0" compartment="c0" charge="-1" boundaryCondition="false"/>
<species id="cpd00780_c0" name="4-Fumarylacetoacetate_c0" compartment="c0" charge="-2" boundaryCondition="false"/>
<species id="cpd00178_c0" name="Acetone_c0" compartment="c0" charge="0" boundaryCondition="false"/>
<species id="cpd03480_c0" name="2-Hydroxyphenylacetate_c0" compartment="c0" charge="-1" boundaryCondition="false"/>
<species id="cpd00219_c0" name="Prephenate_c0" compartment="c0" charge="-2" boundaryCondition="false"/>
<species id="cpd00219_d0" name="Prephenate_d0" compartment="d0" charge="-2" boundaryCondition="false"/>
<species id="cpd00464_c0" name="Phenylacetaldehyde_c0" compartment="c0" charge="0" boundaryCondition="false"/>
<species id="cpd01784_c0" name="2-Hydroxy-3-phenylpropenoate_c0" compartment="c0" charge="-1" boundaryCondition="false"/>
<species id="cpd00880_c0" name="D-Glucuronate_1-phosphate_c0" compartment="c0" charge="-3" boundaryCondition="false"/>
<species id="cpd00163_c0" name="UDP-D-xylose_c0" compartment="c0" charge="-2" boundaryCondition="false"/>
<species id="cpd00472_c0" name="UDP-D-galacturonate_c0" compartment="c0" charge="-3" boundaryCondition="false"/>
<species id="cpd00144_g0" name="UDP-glucuronate_g0" compartment="g0" charge="-3" boundaryCondition="false"/>
<species id="cpd00472_g0" name="UDP-D-galacturonate_g0" compartment="g0" charge="-3" boundaryCondition="false"/>
<species id="cpd01140_c0" name="UDP-apiose_c0" compartment="c0" charge="-2" boundaryCondition="false"/>
<species id="cpd00223_c0" name="D-Glycerate_c0" compartment="c0" charge="-1" boundaryCondition="false"/>
<species id="cpd00223_d0" name="D-Glycerate_d0" compartment="d0" charge="-1" boundaryCondition="false"/>
<species id="cpd00145_d0" name="Hydroxypyruvate_d0" compartment="d0" charge="-1" boundaryCondition="false"/>
<species id="cpd00223_x0" name="D-Glycerate_x0" compartment="x0" charge="-1" boundaryCondition="false"/>
<species id="cpd00343_c0" name="N-Carbamoyl-L-aspartate_c0" compartment="c0" charge="-2" boundaryCondition="false"/>
<species id="cpd00343_d0" name="N-Carbamoyl-L-aspartate_d0" compartment="d0" charge="-2" boundaryCondition="false"/>
<species id="cpd00274_c0" name="L-Citrulline_c0" compartment="c0" charge="0" boundaryCondition="false"/>
<species id="cpd00064_d0" name="L-Ornithine_d0" compartment="d0" charge="1" boundaryCondition="false"/>
<species id="cpd00274_d0" name="L-Citrulline_d0" compartment="d0" charge="0" boundaryCondition="false"/>
<species id="cpd01981_c0" name="5-Methylthio-D-ribose_c0" compartment="c0" charge="0" boundaryCondition="false"/>
<species id="cpd00151_c0" name="Thymine_c0" compartment="c0" charge="0" boundaryCondition="false"/>
<species id="cpd00673_c0" name="5_6-Dihydrothymine_c0" compartment="c0" charge="0" boundaryCondition="false"/>
<species id="cpd00151_d0" name="Thymine_d0" compartment="d0" charge="0" boundaryCondition="false"/>
<species id="cpd00673_d0" name="5_6-Dihydrothymine_d0" compartment="d0" charge="0" boundaryCondition="false"/>
<species id="cpd00225_c0" name="Aromatic_aldehyde_c0" compartment="c0" charge="0" boundaryCondition="false"/>
<species id="cpd00153_c0" name="Benzoate_c0" compartment="c0" charge="-1" boundaryCondition="false"/>
<species id="cpd00225_m0" name="Aromatic_aldehyde_m0" compartment="m0" charge="0" boundaryCondition="false"/>
<species id="cpd00153_m0" name="Benzoate_m0" compartment="m0" charge="-1" boundaryCondition="false"/>
<species id="cpd03713_c0" name="Benzoyl_phosphate_c0" compartment="c0" charge="-2" boundaryCondition="false"/>
<species id="cpd00153_d0" name="Benzoate_d0" compartment="d0" charge="-1" boundaryCondition="false"/>
<species id="cpd03713_d0" name="Benzoyl_phosphate_d0" compartment="d0" charge="-2" boundaryCondition="false"/>
<species id="cpd00401_c0" name="S-Benzoate_coenzyme_A_c0" compartment="c0" charge="-4" boundaryCondition="false"/>
<species id="cpd00401_d0" name="S-Benzoate_coenzyme_A_d0" compartment="d0" charge="-4" boundaryCondition="false"/>
<species id="cpd00012_m0" name="Diphosphate_m0" compartment="m0" charge="-3" boundaryCondition="false"/>
<species id="cpd00401_m0" name="S-Benzoate_coenzyme_A_m0" compartment="m0" charge="-4" boundaryCondition="false"/>
<species id="cpd00153_x0" name="Benzoate_x0" compartment="x0" charge="-1" boundaryCondition="false"/>
<species id="cpd00401_x0" name="S-Benzoate_coenzyme_A_x0" compartment="x0" charge="-4" boundaryCondition="false"/>
<species id="cpd00334_c0" name="S-Lactaldehyde_c0" compartment="c0" charge="0" boundaryCondition="false"/>
<species id="cpd00160_c0" name="Cholesterol_c0" compartment="c0" charge="0" boundaryCondition="false"/>
<species id="cpd00857_c0" name="7-Dehydrocholesterol_c0" compartment="c0" charge="0" boundaryCondition="false"/>
<species id="cpd00004_r0" name="NADH_r0" compartment="r0" charge="-2" boundaryCondition="false"/>
<species id="cpd00160_r0" name="Cholesterol_r0" compartment="r0" charge="0" boundaryCondition="false"/>
<species id="cpd00857_r0" name="7-Dehydrocholesterol_r0" compartment="r0" charge="0" boundaryCondition="false"/>
<species id="cpd00003_r0" name="NAD_r0" compartment="r0" charge="-1" boundaryCondition="false"/>
<species id="cpd00160_w0" name="Cholesterol_w0" compartment="w0" charge="0" boundaryCondition="false"/>
<species id="cpd00857_w0" name="7-Dehydrocholesterol_w0" compartment="w0" charge="0" boundaryCondition="false"/>
<species id="cpd00005_r0" name="NADPH_r0" compartment="r0" charge="-4" boundaryCondition="false"/>
<species id="cpd00006_r0" name="NADP_r0" compartment="r0" charge="-3" boundaryCondition="false"/>
<species id="cpd00005_w0" name="NADPH_w0" compartment="w0" charge="-4" boundaryCondition="false"/>
<species id="cpd00006_w0" name="NADP_w0" compartment="w0" charge="-3" boundaryCondition="false"/>
<species id="cpd01243_c0" name="Desmosterol_c0" compartment="c0" charge="0" boundaryCondition="false"/>
<species id="cpd01243_r0" name="Desmosterol_r0" compartment="r0" charge="0" boundaryCondition="false"/>
<species id="cpd01243_w0" name="Desmosterol_w0" compartment="w0" charge="0" boundaryCondition="false"/>
<species id="cpd19000_c0" name="Fatty_acid_c0" compartment="c0" charge="10000000" boundaryCondition="false"/>
<species id="cpd01664_c0" name="Cholesterol_ester_c0" compartment="c0" charge="10000000" boundaryCondition="false"/>
<species id="cpd00809_c0" name="O-Phospho-L-homoserine_c0" compartment="c0" charge="-2" boundaryCondition="false"/>
<species id="cpd00809_d0" name="O-Phospho-L-homoserine_d0" compartment="d0" charge="-2" boundaryCondition="false"/>
<species id="cpd00162_c0" name="Ethanolamine_c0" compartment="c0" charge="1" boundaryCondition="false"/>
<species id="cpd00285_c0" name="Ethanolamine_phosphate_c0" compartment="c0" charge="-1" boundaryCondition="false"/>
<species id="cpd00908_c0" name="sn-glycero-3-Phosphoethanolamine_c0" compartment="c0" charge="0" boundaryCondition="false"/>
<species id="cpd02342_c0" name="alpha-D-Xylose_1-phosphate_c0" compartment="c0" charge="-2" boundaryCondition="false"/>
<species id="cpd00691_c0" name="UDP-L-arabinose_c0" compartment="c0" charge="-2" boundaryCondition="false"/>
<species id="cpd00163_g0" name="UDP-D-xylose_g0" compartment="g0" charge="-2" boundaryCondition="false"/>
<species id="cpd00691_g0" name="UDP-L-arabinose_g0" compartment="g0" charge="-2" boundaryCondition="false"/>
<species id="cpd01899_c0" name="Ceramide_1-phosphate_c0" compartment="c0" charge="10000000" boundaryCondition="false"/>
<species id="cpd00167_c0" name="N-Acylsphingosine_c0" compartment="c0" charge="10000000" boundaryCondition="false"/>
<species id="cpd02069_c0" name="3-Phosphonooxypyruvate_c0" compartment="c0" charge="-3" boundaryCondition="false"/>
<species id="cpd02069_d0" name="3-Phosphonooxypyruvate_d0" compartment="d0" charge="-3" boundaryCondition="false"/>
<species id="cpd00170_c0" name="D-Glucono-1_5-lactone_c0" compartment="c0" charge="0" boundaryCondition="false"/>
<species id="cpd00190_c0" name="beta-D-Glucose_c0" compartment="c0" charge="0" boundaryCondition="false"/>
<species id="cpd00284_c0" name="6-Phospho-D-gluconate_c0" compartment="c0" charge="-3" boundaryCondition="false"/>
<species id="cpd00284_d0" name="6-Phospho-D-gluconate_d0" compartment="d0" charge="-3" boundaryCondition="false"/>
<species id="cpd00006_x0" name="NADP_x0" compartment="x0" charge="-3" boundaryCondition="false"/>
<species id="cpd00171_x0" name="D-Ribulose_5-phosphate_x0" compartment="x0" charge="-2" boundaryCondition="false"/>
<species id="cpd00284_x0" name="6-Phospho-D-gluconate_x0" compartment="x0" charge="-3" boundaryCondition="false"/>
<species id="cpd00817_c0" name="D-Arabinose_5-phosphate_c0" compartment="c0" charge="-2" boundaryCondition="false"/>
<species id="cpd00294_c0" name="dAMP_c0" compartment="c0" charge="-2" boundaryCondition="false"/>
<species id="cpd00294_d0" name="dAMP_d0" compartment="d0" charge="-2" boundaryCondition="false"/>
<species id="cpd00294_m0" name="dAMP_m0" compartment="m0" charge="-2" boundaryCondition="false"/>
<species id="cpd00475_c0" name="alpha-D-Ribose_1-phosphate_c0" compartment="c0" charge="-2" boundaryCondition="false"/>
<species id="cpd00298_c0" name="dTMP_c0" compartment="c0" charge="-2" boundaryCondition="false"/>
<species id="cpd00184_c0" name="Thymidine_c0" compartment="c0" charge="0" boundaryCondition="false"/>
<species id="cpd00188_c0" name="Arachidonate_c0" compartment="c0" charge="-1" boundaryCondition="false"/>
<species id="cpd03554_c0" name="12S-HPETE_c0" compartment="c0" charge="-1" boundaryCondition="false"/>
<species id="cpd00188_d0" name="Arachidonate_d0" compartment="d0" charge="-1" boundaryCondition="false"/>
<species id="cpd03554_d0" name="12S-HPETE_d0" compartment="d0" charge="-1" boundaryCondition="false"/>
<species id="cpd01519_c0" name="Arachidonyl-CoA_c0" compartment="c0" charge="-4" boundaryCondition="false"/>
<species id="cpd00863_c0" name="beta-D-Glucose_6-phosphate_c0" compartment="c0" charge="-2" boundaryCondition="false"/>
<species id="cpd00863_d0" name="beta-D-Glucose_6-phosphate_d0" compartment="d0" charge="-2" boundaryCondition="false"/>
<species id="cpd00190_d0" name="beta-D-Glucose_d0" compartment="d0" charge="0" boundaryCondition="false"/>
<species id="cpd00863_m0" name="beta-D-Glucose_6-phosphate_m0" compartment="m0" charge="-2" boundaryCondition="false"/>
<species id="cpd00190_m0" name="beta-D-Glucose_m0" compartment="m0" charge="0" boundaryCondition="false"/>
<species id="cpd19001_c0" name="alpha-D-Glucose_c0" compartment="c0" charge="0" boundaryCondition="false"/>
<species id="cpd00745_c0" name="3-Hydroxypropanoate_c0" compartment="c0" charge="-1" boundaryCondition="false"/>
<species id="cpd03969_c0" name="Naringenin_chalcone_c0" compartment="c0" charge="0" boundaryCondition="false"/>
<species id="cpd00192_c0" name="p-Coumaroyl-CoA_c0" compartment="c0" charge="-4" boundaryCondition="false"/>
<species id="cpd00070_n0" name="Malonyl-CoA_n0" compartment="n0" charge="-5" boundaryCondition="false"/>
<species id="cpd03969_n0" name="Naringenin_chalcone_n0" compartment="n0" charge="0" boundaryCondition="false"/>
<species id="cpd00192_n0" name="p-Coumaroyl-CoA_n0" compartment="n0" charge="-4" boundaryCondition="false"/>
<species id="cpd00070_r0" name="Malonyl-CoA_r0" compartment="r0" charge="-5" boundaryCondition="false"/>
<species id="cpd03969_r0" name="Naringenin_chalcone_r0" compartment="r0" charge="0" boundaryCondition="false"/>
<species id="cpd00192_r0" name="p-Coumaroyl-CoA_r0" compartment="r0" charge="-4" boundaryCondition="false"/>
<species id="cpd02252_c0" name="Resveratrol_c0" compartment="c0" charge="0" boundaryCondition="false"/>
<species id="cpd03332_c0" name="4-Hydroxycinnamyl_aldehyde_c0" compartment="c0" charge="0" boundaryCondition="false"/>
<species id="cpd00604_x0" name="4-Coumarate_x0" compartment="x0" charge="-1" boundaryCondition="false"/>
<species id="cpd00192_x0" name="p-Coumaroyl-CoA_x0" compartment="x0" charge="-4" boundaryCondition="false"/>
<species id="cpd02741_c0" name="p-Coumaroylagmatine_c0" compartment="c0" charge="1" boundaryCondition="false"/>
<species id="cpd00259_c0" name="D-Xylulose_c0" compartment="c0" charge="0" boundaryCondition="false"/>
<species id="cpd00259_d0" name="D-Xylulose_d0" compartment="d0" charge="0" boundaryCondition="false"/>
<species id="cpd00238_c0" name="Sedoheptulose_7-phosphate_c0" compartment="c0" charge="-2" boundaryCondition="false"/>
<species id="cpd00238_d0" name="Sedoheptulose_7-phosphate_d0" compartment="d0" charge="-2" boundaryCondition="false"/>
<species id="cpd00728_c0" name="4-Hydroxybutanoic_acid_c0" compartment="c0" charge="-1" boundaryCondition="false"/>
<species id="cpd00281_m0" name="4-Aminobutanoate_m0" compartment="m0" charge="0" boundaryCondition="false"/>
<species id="cpd02605_c0" name="2S-2-Isopropyl-3-oxosuccinate_c0" compartment="c0" charge="-2" boundaryCondition="false"/>
<species id="cpd00201_d0" name="10-Formyltetrahydrofolate_d0" compartment="d0" charge="-2" boundaryCondition="false"/>
<species id="cpd00283_c0" name="Geranyl_diphosphate_c0" compartment="c0" charge="-2" boundaryCondition="false"/>
<species id="cpd00283_d0" name="Geranyl_diphosphate_d0" compartment="d0" charge="-2" boundaryCondition="false"/>
<species id="cpd00283_m0" name="Geranyl_diphosphate_m0" compartment="m0" charge="-2" boundaryCondition="false"/>
<species id="cpd00283_r0" name="Geranyl_diphosphate_r0" compartment="r0" charge="-2" boundaryCondition="false"/>
<species id="cpd00202_r0" name="Dimethylallyl_diphosphate_r0" compartment="r0" charge="-2" boundaryCondition="false"/>
<species id="cpd00113_r0" name="Isopentenyl_diphosphate_r0" compartment="r0" charge="-2" boundaryCondition="false"/>
<species id="cpd00299_c0" name="dUMP_c0" compartment="c0" charge="-2" boundaryCondition="false"/>
<species id="cpd00206_c0" name="dCMP_c0" compartment="c0" charge="-2" boundaryCondition="false"/>
<species id="cpd00654_c0" name="Deoxycytidine_c0" compartment="c0" charge="0" boundaryCondition="false"/>
<species id="cpd00533_c0" name="dCDP_c0" compartment="c0" charge="-2" boundaryCondition="false"/>
<species id="cpd00206_n0" name="dCMP_n0" compartment="n0" charge="-2" boundaryCondition="false"/>
<species id="cpd00533_n0" name="dCDP_n0" compartment="n0" charge="-2" boundaryCondition="false"/>
<species id="cpd00356_c0" name="dCTP_c0" compartment="c0" charge="-3" boundaryCondition="false"/>
<species id="cpd00309_c0" name="Xanthine_c0" compartment="c0" charge="0" boundaryCondition="false"/>
<species id="cpd00210_c0" name="Taurine_c0" compartment="c0" charge="0" boundaryCondition="false"/>
<species id="cpd00395_c0" name="L-Cysteate_c0" compartment="c0" charge="-1" boundaryCondition="false"/>
<species id="cpd00213_c0" name="Lipoamide_c0" compartment="c0" charge="0" boundaryCondition="false"/>
<species id="cpd00449_c0" name="Dihydrolipoamide_c0" compartment="c0" charge="0" boundaryCondition="false"/>
<species id="cpd00213_d0" name="Lipoamide_d0" compartment="d0" charge="0" boundaryCondition="false"/>
<species id="cpd00449_d0" name="Dihydrolipoamide_d0" compartment="d0" charge="0" boundaryCondition="false"/>
<species id="cpd00213_m0" name="Lipoamide_m0" compartment="m0" charge="0" boundaryCondition="false"/>
<species id="cpd00449_m0" name="Dihydrolipoamide_m0" compartment="m0" charge="0" boundaryCondition="false"/>
<species id="cpd00213_n0" name="Lipoamide_n0" compartment="n0" charge="0" boundaryCondition="false"/>
<species id="cpd00449_n0" name="Dihydrolipoamide_n0" compartment="n0" charge="0" boundaryCondition="false"/>
<species id="cpd19171_c0" name="Enzyme_N6-lipoyllysine_c0" compartment="c0" charge="10000000" boundaryCondition="false"/>
<species id="cpd19180_c0" name="Dihydrolipoyllysine-residue_acetyltransferase_S-acetyldihydrolipoyllysine_c0" compartment="c0" charge="10000000" boundaryCondition="false"/>
<species id="cpd19171_d0" name="Enzyme_N6-lipoyllysine_d0" compartment="d0" charge="10000000" boundaryCondition="false"/>
<species id="cpd19180_d0" name="Dihydrolipoyllysine-residue_acetyltransferase_S-acetyldihydrolipoyllysine_d0" compartment="d0" charge="10000000" boundaryCondition="false"/>
<species id="cpd19171_m0" name="Enzyme_N6-lipoyllysine_m0" compartment="m0" charge="10000000" boundaryCondition="false"/>
<species id="cpd19180_m0" name="Dihydrolipoyllysine-residue_acetyltransferase_S-acetyldihydrolipoyllysine_m0" compartment="m0" charge="10000000" boundaryCondition="false"/>
<species id="cpd00715_c0" name="4-Pyridoxolactone_c0" compartment="c0" charge="0" boundaryCondition="false"/>
<species id="cpd00263_c0" name="Pyridoxine_c0" compartment="c0" charge="0" boundaryCondition="false"/>
<species id="cpd00263_d0" name="Pyridoxine_d0" compartment="d0" charge="0" boundaryCondition="false"/>
<species id="cpd00215_d0" name="Pyridoxal_d0" compartment="d0" charge="0" boundaryCondition="false"/>
<species id="cpd00932_c0" name="5-O-1-Carboxyvinyl-3-phosphoshikimate_c0" compartment="c0" charge="-4" boundaryCondition="false"/>
<species id="cpd00932_d0" name="5-O-1-Carboxyvinyl-3-phosphoshikimate_d0" compartment="d0" charge="-4" boundaryCondition="false"/>
<species id="cpd08210_c0" name="4-Amino-4-deoxychorismate_c0" compartment="c0" charge="-1" boundaryCondition="false"/>
<species id="cpd08210_d0" name="4-Amino-4-deoxychorismate_d0" compartment="d0" charge="-1" boundaryCondition="false"/>
<species id="cpd00658_c0" name="Isochorismate_c0" compartment="c0" charge="-2" boundaryCondition="false"/>
<species id="cpd00658_d0" name="Isochorismate_d0" compartment="d0" charge="-2" boundaryCondition="false"/>
<species id="cpd00873_c0" name="Nicotinate_D-ribonucleotide_c0" compartment="c0" charge="-2" boundaryCondition="false"/>
<species id="cpd02182_c0" name="R-S-Lactoylglutathione_c0" compartment="c0" charge="-1" boundaryCondition="false"/>
<species id="cpd00221_d0" name="R-Lactate_d0" compartment="d0" charge="-1" boundaryCondition="false"/>
<species id="cpd02182_d0" name="R-S-Lactoylglutathione_d0" compartment="d0" charge="-1" boundaryCondition="false"/>
<species id="cpd00222_c0" name="D-Gluconic_acid_c0" compartment="c0" charge="-1" boundaryCondition="false"/>
<species id="cpd00843_c0" name="2-Hydroxy-3-oxopropanoate_c0" compartment="c0" charge="-1" boundaryCondition="false"/>
<species id="cpd00448_m0" name="D-Glyceraldehyde_m0" compartment="m0" charge="0" boundaryCondition="false"/>
<species id="cpd00223_m0" name="D-Glycerate_m0" compartment="m0" charge="-1" boundaryCondition="false"/>
<species id="cpd00435_c0" name="Benzyl_alcohol_c0" compartment="c0" charge="0" boundaryCondition="false"/>
<species id="cpd00150_c0" name="Cyanide_c0" compartment="c0" charge="0" boundaryCondition="false"/>
<species id="cpd00439_c0" name="Mandelonitrile_c0" compartment="c0" charge="0" boundaryCondition="false"/>
<species id="cpd00227_c0" name="L-Homoserine_c0" compartment="c0" charge="0" boundaryCondition="false"/>
<species id="cpd00227_d0" name="L-Homoserine_d0" compartment="d0" charge="0" boundaryCondition="false"/>
<species id="cpd00346_c0" name="L-Aspartate_4-semialdehyde_c0" compartment="c0" charge="0" boundaryCondition="false"/>
<species id="cpd00346_d0" name="L-Aspartate_4-semialdehyde_d0" compartment="d0" charge="0" boundaryCondition="false"/>
<species id="cpd00235_c0" name="D-Mannose_6-phosphate_c0" compartment="c0" charge="-2" boundaryCondition="false"/>
<species id="cpd00235_d0" name="D-Mannose_6-phosphate_d0" compartment="d0" charge="-2" boundaryCondition="false"/>
<species id="cpd00485_d0" name="D-Mannose_1-phosphate_d0" compartment="d0" charge="-2" boundaryCondition="false"/>
<species id="cpd02857_c0" name="2-Dehydro-3-deoxy-D-arabino-heptonate_7-phosphate_c0" compartment="c0" charge="-3" boundaryCondition="false"/>
<species id="cpd02857_d0" name="2-Dehydro-3-deoxy-D-arabino-heptonate_7-phosphate_d0" compartment="d0" charge="-3" boundaryCondition="false"/>
<species id="cpd19035_c0" name="beta-D-Fructose_6-phosphate_c0" compartment="c0" charge="-2" boundaryCondition="false"/>
<species id="cpd19035_d0" name="beta-D-Fructose_6-phosphate_d0" compartment="d0" charge="-2" boundaryCondition="false"/>
<species id="cpd00349_c0" name="Sedoheptulose_1_7-bisphosphate_c0" compartment="c0" charge="-4" boundaryCondition="false"/>
<species id="cpd00349_d0" name="Sedoheptulose_1_7-bisphosphate_d0" compartment="d0" charge="-4" boundaryCondition="false"/>
<species id="cpd00236_m0" name="D-Erythrose_4-phosphate_m0" compartment="m0" charge="-2" boundaryCondition="false"/>
<species id="cpd00349_m0" name="Sedoheptulose_1_7-bisphosphate_m0" compartment="m0" charge="-4" boundaryCondition="false"/>
<species id="cpd00420_c0" name="Testosterone_c0" compartment="c0" charge="0" boundaryCondition="false"/>
<species id="cpd00237_c0" name="Androstenedione_c0" compartment="c0" charge="0" boundaryCondition="false"/>
<species id="cpd00241_c0" name="dGTP_c0" compartment="c0" charge="-3" boundaryCondition="false"/>
<species id="cpd00296_c0" name="dGMP_c0" compartment="c0" charge="-2" boundaryCondition="false"/>
<species id="cpd00295_c0" name="dGDP_c0" compartment="c0" charge="-2" boundaryCondition="false"/>
<species id="cpd00241_d0" name="dGTP_d0" compartment="d0" charge="-3" boundaryCondition="false"/>
<species id="cpd00295_d0" name="dGDP_d0" compartment="d0" charge="-2" boundaryCondition="false"/>
<species id="cpd00241_m0" name="dGTP_m0" compartment="m0" charge="-3" boundaryCondition="false"/>
<species id="cpd00295_m0" name="dGDP_m0" compartment="m0" charge="-2" boundaryCondition="false"/>
<species id="cpd00241_n0" name="dGTP_n0" compartment="n0" charge="-3" boundaryCondition="false"/>
<species id="cpd00295_n0" name="dGDP_n0" compartment="n0" charge="-2" boundaryCondition="false"/>
<species id="cpd00241_x0" name="dGTP_x0" compartment="x0" charge="-3" boundaryCondition="false"/>
<species id="cpd00295_x0" name="dGDP_x0" compartment="x0" charge="-2" boundaryCondition="false"/>
<species id="cpd00247_c0" name="Orotate_c0" compartment="c0" charge="-1" boundaryCondition="false"/>
<species id="cpd00587_c0" name="D-Cysteine_c0" compartment="c0" charge="0" boundaryCondition="false"/>
<species id="cpd00587_d0" name="D-Cysteine_d0" compartment="d0" charge="0" boundaryCondition="false"/>
<species id="cpd00587_m0" name="D-Cysteine_m0" compartment="m0" charge="0" boundaryCondition="false"/>
<species id="cpd00250_c0" name="Creatine_c0" compartment="c0" charge="0" boundaryCondition="false"/>
<species id="cpd00585_c0" name="Creatinine_c0" compartment="c0" charge="0" boundaryCondition="false"/>
<species id="cpd00250_x0" name="Creatine_x0" compartment="x0" charge="0" boundaryCondition="false"/>
<species id="cpd00585_x0" name="Creatinine_x0" compartment="x0" charge="0" boundaryCondition="false"/>
<species id="cpd00256_c0" name="CDP-choline_c0" compartment="c0" charge="-1" boundaryCondition="false"/>
<species id="cpd00306_c0" name="Xylitol_c0" compartment="c0" charge="0" boundaryCondition="false"/>
<species id="cpd00261_c0" name="L-Xylulose_c0" compartment="c0" charge="0" boundaryCondition="false"/>
<species id="cpd00262_c0" name="Oxalyl-CoA_c0" compartment="c0" charge="-5" boundaryCondition="false"/>
<species id="cpd00592_c0" name="Formyl-CoA_c0" compartment="c0" charge="-4" boundaryCondition="false"/>
<species id="cpd00264_c0" name="Spermidine_c0" compartment="c0" charge="3" boundaryCondition="false"/>
<species id="cpd00726_c0" name="1_3-Diaminopropane_c0" compartment="c0" charge="2" boundaryCondition="false"/>
<species id="cpd00267_c0" name="Sphingosine_c0" compartment="c0" charge="1" boundaryCondition="false"/>
<species id="cpd03651_c0" name="Sphingosine_1-phosphate_c0" compartment="c0" charge="-1" boundaryCondition="false"/>
<species id="cpd01211_c0" name="Thiocyanate_c0" compartment="c0" charge="-1" boundaryCondition="false"/>
<species id="cpd00268_c0" name="Thiosulfate_c0" compartment="c0" charge="-1" boundaryCondition="false"/>
<species id="cpd00081_m0" name="Sulfite_m0" compartment="m0" charge="-1" boundaryCondition="false"/>
<species id="cpd01211_m0" name="Thiocyanate_m0" compartment="m0" charge="-1" boundaryCondition="false"/>
<species id="cpd00150_m0" name="Cyanide_m0" compartment="m0" charge="0" boundaryCondition="false"/>
<species id="cpd00268_m0" name="Thiosulfate_m0" compartment="m0" charge="-1" boundaryCondition="false"/>
<species id="cpd00081_n0" name="Sulfite_n0" compartment="n0" charge="-1" boundaryCondition="false"/>
<species id="cpd01211_n0" name="Thiocyanate_n0" compartment="n0" charge="-1" boundaryCondition="false"/>
<species id="cpd00150_n0" name="Cyanide_n0" compartment="n0" charge="0" boundaryCondition="false"/>
<species id="cpd00268_n0" name="Thiosulfate_n0" compartment="n0" charge="-1" boundaryCondition="false"/>
<species id="cpd00269_c0" name="2-Oxoadipate_c0" compartment="c0" charge="-2" boundaryCondition="false"/>
<species id="cpd00413_c0" name="Glutaryl-CoA_c0" compartment="c0" charge="-5" boundaryCondition="false"/>
<species id="cpd00269_d0" name="2-Oxoadipate_d0" compartment="d0" charge="-2" boundaryCondition="false"/>
<species id="cpd00413_d0" name="Glutaryl-CoA_d0" compartment="d0" charge="-5" boundaryCondition="false"/>
<species id="cpd00269_m0" name="2-Oxoadipate_m0" compartment="m0" charge="-2" boundaryCondition="false"/>
<species id="cpd00413_m0" name="Glutaryl-CoA_m0" compartment="m0" charge="-5" boundaryCondition="false"/>
<species id="cpd00269_n0" name="2-Oxoadipate_n0" compartment="n0" charge="-2" boundaryCondition="false"/>
<species id="cpd00413_n0" name="Glutaryl-CoA_n0" compartment="n0" charge="-5" boundaryCondition="false"/>
<species id="cpd00705_c0" name="L-2-Aminoadipate_c0" compartment="c0" charge="-1" boundaryCondition="false"/>
<species id="cpd07830_c0" name="Caffeic_aldehyde_c0" compartment="c0" charge="0" boundaryCondition="false"/>
<species id="cpd00270_c0" name="Caffeoyl-CoA_c0" compartment="c0" charge="-4" boundaryCondition="false"/>
<species id="cpd00321_c0" name="Feruloyl-CoA_c0" compartment="c0" charge="-4" boundaryCondition="false"/>
<species id="cpd00881_c0" name="Caffeate_c0" compartment="c0" charge="-1" boundaryCondition="false"/>
<species id="cpd00881_x0" name="Caffeate_x0" compartment="x0" charge="-1" boundaryCondition="false"/>
<species id="cpd00270_x0" name="Caffeoyl-CoA_x0" compartment="x0" charge="-4" boundaryCondition="false"/>
<species id="cpd00634_c0" name="Chlorogenate_c0" compartment="c0" charge="-1" boundaryCondition="false"/>
<species id="cpd00248_c0" name="Quinate_c0" compartment="c0" charge="-1" boundaryCondition="false"/>
<species id="cpd00277_c0" name="Deoxyguanosine_c0" compartment="c0" charge="0" boundaryCondition="false"/>
<species id="cpd00486_c0" name="Indole-3-acetaldehyde_c0" compartment="c0" charge="0" boundaryCondition="false"/>
<species id="cpd00842_c0" name="S-3-Hydroxybutanoyl-CoA_c0" compartment="c0" charge="-4" boundaryCondition="false"/>
<species id="cpd00279_r0" name="Acetoacetyl-CoA_r0" compartment="r0" charge="-4" boundaryCondition="false"/>
<species id="cpd00842_r0" name="S-3-Hydroxybutanoyl-CoA_r0" compartment="r0" charge="-4" boundaryCondition="false"/>
<species id="cpd00842_x0" name="S-3-Hydroxybutanoyl-CoA_x0" compartment="x0" charge="-4" boundaryCondition="false"/>
<species id="cpd02497_c0" name="1-Phospho-alpha-D-galacturonate_c0" compartment="c0" charge="-3" boundaryCondition="false"/>
<species id="cpd00280_c0" name="D-Galacturonate_c0" compartment="c0" charge="-1" boundaryCondition="false"/>
<species id="cpd00281_d0" name="4-Aminobutanoate_d0" compartment="d0" charge="0" boundaryCondition="false"/>
<species id="cpd00434_d0" name="4-Aminobutyraldehyde_d0" compartment="d0" charge="1" boundaryCondition="false"/>
<species id="cpd00434_m0" name="4-Aminobutyraldehyde_m0" compartment="m0" charge="1" boundaryCondition="false"/>
<species id="cpd00282_c0" name="S-Dihydroorotate_c0" compartment="c0" charge="-1" boundaryCondition="false"/>
<species id="cpd00282_d0" name="S-Dihydroorotate_d0" compartment="d0" charge="-1" boundaryCondition="false"/>
<species id="cpd00350_d0" name="trans_trans-Farnesyl_diphosphate_d0" compartment="d0" charge="-2" boundaryCondition="false"/>
<species id="cpd00350_m0" name="trans_trans-Farnesyl_diphosphate_m0" compartment="m0" charge="-2" boundaryCondition="false"/>
<species id="cpd03619_c0" name="Myrcene_c0" compartment="c0" charge="0" boundaryCondition="false"/>
<species id="cpd03620_c0" name="Terpinolene_c0" compartment="c0" charge="0" boundaryCondition="false"/>
<species id="cpd00407_c0" name="--Limonene_c0" compartment="c0" charge="0" boundaryCondition="false"/>
<species id="cpd00911_c0" name="D-Glucono-1_5-lactone_6-phosphate_c0" compartment="c0" charge="-2" boundaryCondition="false"/>
<species id="cpd00911_d0" name="D-Glucono-1_5-lactone_6-phosphate_d0" compartment="d0" charge="-2" boundaryCondition="false"/>
<species id="cpd00911_x0" name="D-Glucono-1_5-lactone_6-phosphate_x0" compartment="x0" charge="-2" boundaryCondition="false"/>
<species id="cpd00888_c0" name="N-Methylethanolamine_phosphate_c0" compartment="c0" charge="-1" boundaryCondition="false"/>
<species id="cpd00444_c0" name="CDP-ethanolamine_c0" compartment="c0" charge="-1" boundaryCondition="false"/>
<species id="cpd00293_c0" name="N-Acetyl-D-glucosamine_6-phosphate_c0" compartment="c0" charge="-2" boundaryCondition="false"/>
<species id="cpd00288_c0" name="D-Glucosamine_6-phosphate_c0" compartment="c0" charge="-1" boundaryCondition="false"/>
<species id="cpd03671_c0" name="alpha-D-Glucosamine_1-phosphate_c0" compartment="c0" charge="-1" boundaryCondition="false"/>
<species id="cpd00289_c0" name="Geranylgeranyl_diphosphate_c0" compartment="c0" charge="-2" boundaryCondition="false"/>
<species id="cpd00289_d0" name="Geranylgeranyl_diphosphate_d0" compartment="d0" charge="-2" boundaryCondition="false"/>
<species id="cpd00289_m0" name="Geranylgeranyl_diphosphate_m0" compartment="m0" charge="-2" boundaryCondition="false"/>
<species id="cpd00289_r0" name="Geranylgeranyl_diphosphate_r0" compartment="r0" charge="-2" boundaryCondition="false"/>
<species id="cpd03214_c0" name="Phytyl_diphosphate_c0" compartment="c0" charge="-2" boundaryCondition="false"/>
<species id="cpd03214_d0" name="Phytyl_diphosphate_d0" compartment="d0" charge="-2" boundaryCondition="false"/>
<species id="cpd01013_c0" name="Casbene_c0" compartment="c0" charge="0" boundaryCondition="false"/>
<species id="cpd02168_c0" name="Prephytoene_diphosphate_c0" compartment="c0" charge="-2" boundaryCondition="false"/>
<species id="cpd02168_d0" name="Prephytoene_diphosphate_d0" compartment="d0" charge="-2" boundaryCondition="false"/>
<species id="cpd03629_c0" name="ent-Copalyl_diphosphate_c0" compartment="c0" charge="-2" boundaryCondition="false"/>
<species id="cpd03629_d0" name="ent-Copalyl_diphosphate_d0" compartment="d0" charge="-2" boundaryCondition="false"/>
<species id="cpd00291_c0" name="3_4-Dihydroxy-L-phenylalanine_c0" compartment="c0" charge="0" boundaryCondition="false"/>
<species id="cpd02914_c0" name="4-L-Alanin-3-yl-2-hydroxy-cis_cis-muconate_6-semialdehyde_c0" compartment="c0" charge="-1" boundaryCondition="false"/>
<species id="cpd02502_c0" name="3-3_4-Dihydroxyphenylpyruvate_c0" compartment="c0" charge="-1" boundaryCondition="false"/>
<species id="cpd02357_c0" name="Dopamine_c0" compartment="c0" charge="1" boundaryCondition="false"/>
<species id="cpd00332_c0" name="R-Mevalonate_c0" compartment="c0" charge="-1" boundaryCondition="false"/>
<species id="cpd00292_r0" name="S-3-Hydroxy-3-methylglutaryl-CoA_r0" compartment="r0" charge="-5" boundaryCondition="false"/>
<species id="cpd00332_r0" name="R-Mevalonate_r0" compartment="r0" charge="-1" boundaryCondition="false"/>
<species id="cpd00292_v0" name="S-3-Hydroxy-3-methylglutaryl-CoA_v0" compartment="v0" charge="-5" boundaryCondition="false"/>
<species id="cpd00005_v0" name="NADPH_v0" compartment="v0" charge="-4" boundaryCondition="false"/>
<species id="cpd00332_v0" name="R-Mevalonate_v0" compartment="v0" charge="-1" boundaryCondition="false"/>
<species id="cpd00006_v0" name="NADP_v0" compartment="v0" charge="-3" boundaryCondition="false"/>
<species id="cpd00010_v0" name="CoA_v0" compartment="v0" charge="-4" boundaryCondition="false"/>
<species id="cpd02068_c0" name="3-Methylglutaconyl-CoA_c0" compartment="c0" charge="-5" boundaryCondition="false"/>
<species id="cpd02068_v0" name="3-Methylglutaconyl-CoA_v0" compartment="v0" charge="-5" boundaryCondition="false"/>
<species id="cpd00438_c0" name="Deoxyadenosine_c0" compartment="c0" charge="0" boundaryCondition="false"/>
<species id="cpd00297_c0" name="dTDP_c0" compartment="c0" charge="-2" boundaryCondition="false"/>
<species id="cpd00297_g0" name="dTDP_g0" compartment="g0" charge="-2" boundaryCondition="false"/>
<species id="cpd00298_g0" name="dTMP_g0" compartment="g0" charge="-2" boundaryCondition="false"/>
<species id="cpd00357_c0" name="dTTP_c0" compartment="c0" charge="-3" boundaryCondition="false"/>
<species id="cpd00297_d0" name="dTDP_d0" compartment="d0" charge="-2" boundaryCondition="false"/>
<species id="cpd00357_d0" name="dTTP_d0" compartment="d0" charge="-3" boundaryCondition="false"/>
<species id="cpd00297_m0" name="dTDP_m0" compartment="m0" charge="-2" boundaryCondition="false"/>
<species id="cpd00357_m0" name="dTTP_m0" compartment="m0" charge="-3" boundaryCondition="false"/>
<species id="cpd00297_n0" name="dTDP_n0" compartment="n0" charge="-2" boundaryCondition="false"/>
<species id="cpd00357_n0" name="dTTP_n0" compartment="n0" charge="-3" boundaryCondition="false"/>
<species id="cpd00297_x0" name="dTDP_x0" compartment="x0" charge="-2" boundaryCondition="false"/>
<species id="cpd00357_x0" name="dTTP_x0" compartment="x0" charge="-3" boundaryCondition="false"/>
<species id="cpd00357_g0" name="dTTP_g0" compartment="g0" charge="-3" boundaryCondition="false"/>
<species id="cpd00978_c0" name="dUDP_c0" compartment="c0" charge="-2" boundaryCondition="false"/>
<species id="cpd00412_c0" name="Deoxyuridine_c0" compartment="c0" charge="0" boundaryCondition="false"/>
<species id="cpd00358_c0" name="dUTP_c0" compartment="c0" charge="-3" boundaryCondition="false"/>
<species id="cpd00300_c0" name="Urate_c0" compartment="c0" charge="0" boundaryCondition="false"/>
<species id="cpd08625_c0" name="5-Hydroxyisourate_c0" compartment="c0" charge="0" boundaryCondition="false"/>
<species id="cpd00300_x0" name="Urate_x0" compartment="x0" charge="0" boundaryCondition="false"/>
<species id="cpd08625_x0" name="5-Hydroxyisourate_x0" compartment="x0" charge="0" boundaryCondition="false"/>
<species id="cpd02166_c0" name="O-beta-D-Glucosylzeatin_c0" compartment="c0" charge="0" boundaryCondition="false"/>
<species id="cpd00302_c0" name="Zeatin_c0" compartment="c0" charge="0" boundaryCondition="false"/>
<species id="cpd00577_c0" name="Retinoate_c0" compartment="c0" charge="-1" boundaryCondition="false"/>
<species id="cpd00365_c0" name="Retinol_c0" compartment="c0" charge="0" boundaryCondition="false"/>
<species id="cpd00365_x0" name="Retinol_x0" compartment="x0" charge="0" boundaryCondition="false"/>
<species id="cpd00304_x0" name="Retinal_x0" compartment="x0" charge="0" boundaryCondition="false"/>
<species id="cpd00793_d0" name="Thiamin_monophosphate_d0" compartment="d0" charge="-1" boundaryCondition="false"/>
<species id="cpd00793_m0" name="Thiamin_monophosphate_m0" compartment="m0" charge="-1" boundaryCondition="false"/>
<species id="cpd00305_m0" name="Thiamine_m0" compartment="m0" charge="1" boundaryCondition="false"/>
<species id="cpd00793_x0" name="Thiamin_monophosphate_x0" compartment="x0" charge="-1" boundaryCondition="false"/>
<species id="cpd00305_x0" name="Thiamine_x0" compartment="x0" charge="1" boundaryCondition="false"/>
<species id="cpd01217_c0" name="Xanthosine_c0" compartment="c0" charge="0" boundaryCondition="false"/>
<species id="cpd02712_c0" name="3-O-Methylquercetin_c0" compartment="c0" charge="-1" boundaryCondition="false"/>
<species id="cpd00313_c0" name="Quercetin_c0" compartment="c0" charge="-1" boundaryCondition="false"/>
<species id="cpd02712_n0" name="3-O-Methylquercetin_n0" compartment="n0" charge="-1" boundaryCondition="false"/>
<species id="cpd00313_n0" name="Quercetin_n0" compartment="n0" charge="-1" boundaryCondition="false"/>
<species id="cpd03340_c0" name="Quercetin_3-O-glucoside_c0" compartment="c0" charge="-1" boundaryCondition="false"/>
<species id="cpd00471_c0" name="Quercetin_3-sulfate_c0" compartment="c0" charge="-2" boundaryCondition="false"/>
<species id="cpd01135_c0" name="Taxifolin_c0" compartment="c0" charge="0" boundaryCondition="false"/>
<species id="cpd00627_c0" name="--Menthone_c0" compartment="c0" charge="0" boundaryCondition="false"/>
<species id="cpd00319_c0" name="--Menthol_c0" compartment="c0" charge="0" boundaryCondition="false"/>
<species id="cpd01733_c0" name="Coniferyl_aldehyde_c0" compartment="c0" charge="0" boundaryCondition="false"/>
<species id="cpd01059_c0" name="Ferulate_c0" compartment="c0" charge="-1" boundaryCondition="false"/>
<species id="cpd00321_x0" name="Feruloyl-CoA_x0" compartment="x0" charge="-4" boundaryCondition="false"/>
<species id="cpd01059_x0" name="Ferulate_x0" compartment="x0" charge="-1" boundaryCondition="false"/>
<species id="cpd01683_c0" name="5-O-Feruloylquinic_acid_c0" compartment="c0" charge="-1" boundaryCondition="false"/>
<species id="cpd00508_c0" name="S-3-Methyl-2-oxopentanoic_acid_c0" compartment="c0" charge="-1" boundaryCondition="false"/>
<species id="cpd00322_c0" name="L-Isoleucine_c0" compartment="c0" charge="0" boundaryCondition="false"/>
<species id="cpd00508_d0" name="S-3-Methyl-2-oxopentanoic_acid_d0" compartment="d0" charge="-1" boundaryCondition="false"/>
<species id="cpd00322_d0" name="L-Isoleucine_d0" compartment="d0" charge="0" boundaryCondition="false"/>
<species id="cpd00508_m0" name="S-3-Methyl-2-oxopentanoic_acid_m0" compartment="m0" charge="-1" boundaryCondition="false"/>
<species id="cpd00322_m0" name="L-Isoleucine_m0" compartment="m0" charge="0" boundaryCondition="false"/>
<species id="cpd00323_c0" name="L-Pipecolate_c0" compartment="c0" charge="0" boundaryCondition="false"/>
<species id="cpd00352_c0" name="S-2_3_4_5-Tetrahydropyridine-2-carboxylate_c0" compartment="c0" charge="-1" boundaryCondition="false"/>
<species id="cpd03260_c0" name="5beta-Pregnane-3_20-dione_c0" compartment="c0" charge="0" boundaryCondition="false"/>
<species id="cpd00325_c0" name="Progesterone_c0" compartment="c0" charge="0" boundaryCondition="false"/>
<species id="cpd00326_c0" name="Sinapoyl-CoA_c0" compartment="c0" charge="-4" boundaryCondition="false"/>
<species id="cpd03333_c0" name="Sinapoyl_aldehyde_c0" compartment="c0" charge="0" boundaryCondition="false"/>
<species id="cpd00373_c0" name="Sinapate_c0" compartment="c0" charge="-1" boundaryCondition="false"/>
<species id="cpd00326_x0" name="Sinapoyl-CoA_x0" compartment="x0" charge="-4" boundaryCondition="false"/>
<species id="cpd00373_x0" name="Sinapate_x0" compartment="x0" charge="-1" boundaryCondition="false"/>
<species id="cpd00393_c0" name="Folate_c0" compartment="c0" charge="-2" boundaryCondition="false"/>
<species id="cpd00683_c0" name="Dihydropteroate_c0" compartment="c0" charge="-1" boundaryCondition="false"/>
<species id="cpd00330_d0" name="Dihydrofolate_d0" compartment="d0" charge="-2" boundaryCondition="false"/>
<species id="cpd00683_d0" name="Dihydropteroate_d0" compartment="d0" charge="-1" boundaryCondition="false"/>
<species id="cpd00330_m0" name="Dihydrofolate_m0" compartment="m0" charge="-2" boundaryCondition="false"/>
<species id="cpd00683_m0" name="Dihydropteroate_m0" compartment="m0" charge="-1" boundaryCondition="false"/>
<species id="cpd00812_c0" name="R-5-Phosphomevalonate_c0" compartment="c0" charge="-3" boundaryCondition="false"/>
<species id="cpd00604_r0" name="4-Coumarate_r0" compartment="r0" charge="-1" boundaryCondition="false"/>
<species id="cpd00007_r0" name="Oxygen_r0" compartment="r0" charge="0" boundaryCondition="false"/>
<species id="cpd00333_r0" name="trans-Cinnamate_r0" compartment="r0" charge="-1" boundaryCondition="false"/>
<species id="cpd01224_c0" name="trans-2-Hydroxycinnamate_c0" compartment="c0" charge="-1" boundaryCondition="false"/>
<species id="cpd00422_c0" name="Cinnamoyl-CoA_c0" compartment="c0" charge="-4" boundaryCondition="false"/>
<species id="cpd00422_x0" name="Cinnamoyl-CoA_x0" compartment="x0" charge="-4" boundaryCondition="false"/>
<species id="cpd00333_x0" name="trans-Cinnamate_x0" compartment="x0" charge="-1" boundaryCondition="false"/>
<species id="cpd02561_c0" name="trans-Cinnamoyl_beta-D-glucoside_c0" compartment="c0" charge="0" boundaryCondition="false"/>
<species id="cpd02467_c0" name="2-Dehydro-3-deoxy-L-rhamnonate_c0" compartment="c0" charge="-1" boundaryCondition="false"/>
<species id="cpd00334_d0" name="S-Lactaldehyde_d0" compartment="d0" charge="0" boundaryCondition="false"/>
<species id="cpd02467_d0" name="2-Dehydro-3-deoxy-L-rhamnonate_d0" compartment="d0" charge="-1" boundaryCondition="false"/>
<species id="cpd00454_c0" name="Prostaglandin_E2_c0" compartment="c0" charge="-1" boundaryCondition="false"/>
<species id="cpd00336_c0" name="Prostaglandin_H2_c0" compartment="c0" charge="-1" boundaryCondition="false"/>
<species id="cpd01480_c0" name="Thromboxane_A2_c0" compartment="c0" charge="-1" boundaryCondition="false"/>
<species id="cpd00337_r0" name="5_6-Dihydrouracil_r0" compartment="r0" charge="0" boundaryCondition="false"/>
<species id="cpd01720_r0" name="3-Ureidopropionate_r0" compartment="r0" charge="-1" boundaryCondition="false"/>
<species id="cpd02345_c0" name="S-4-Amino-5-oxopentanoate_c0" compartment="c0" charge="0" boundaryCondition="false"/>
<species id="cpd02345_d0" name="S-4-Amino-5-oxopentanoate_d0" compartment="d0" charge="0" boundaryCondition="false"/>
<species id="cpd00342_d0" name="N-Acetylornithine_d0" compartment="d0" charge="0" boundaryCondition="false"/>
<species id="cpd00918_c0" name="N-Acetyl-L-glutamate_5-semialdehyde_c0" compartment="c0" charge="-1" boundaryCondition="false"/>
<species id="cpd00918_d0" name="N-Acetyl-L-glutamate_5-semialdehyde_d0" compartment="d0" charge="-1" boundaryCondition="false"/>
<species id="cpd02120_c0" name="L-2_3-Dihydrodipicolinate_c0" compartment="c0" charge="-2" boundaryCondition="false"/>
<species id="cpd02120_d0" name="L-2_3-Dihydrodipicolinate_d0" compartment="d0" charge="-2" boundaryCondition="false"/>
<species id="cpd02197_c0" name="Folinic_acid_c0" compartment="c0" charge="-2" boundaryCondition="false"/>
<species id="cpd02197_d0" name="Folinic_acid_d0" compartment="d0" charge="-2" boundaryCondition="false"/>
<species id="cpd03829_c0" name="delta-Cadinene_c0" compartment="c0" charge="0" boundaryCondition="false"/>
<species id="cpd01046_c0" name="L-2-Aminoadipate_6-semialdehyde_c0" compartment="c0" charge="0" boundaryCondition="false"/>
<species id="cpd00173_c0" name="Nucleoside_triphosphate_c0" compartment="c0" charge="10000000" boundaryCondition="false"/>
<species id="cpd00354_c0" name="NDP_c0" compartment="c0" charge="10000000" boundaryCondition="false"/>
<species id="cpd00173_d0" name="Nucleoside_triphosphate_d0" compartment="d0" charge="10000000" boundaryCondition="false"/>
<species id="cpd00354_d0" name="NDP_d0" compartment="d0" charge="10000000" boundaryCondition="false"/>
<species id="cpd02016_c0" name="Nicotinamide-beta-riboside_c0" compartment="c0" charge="1" boundaryCondition="false"/>
<species id="cpd02016_d0" name="Nicotinamide-beta-riboside_d0" compartment="d0" charge="1" boundaryCondition="false"/>
<species id="cpd00356_d0" name="dCTP_d0" compartment="d0" charge="-3" boundaryCondition="false"/>
<species id="cpd00533_d0" name="dCDP_d0" compartment="d0" charge="-2" boundaryCondition="false"/>
<species id="cpd00356_m0" name="dCTP_m0" compartment="m0" charge="-3" boundaryCondition="false"/>
<species id="cpd00533_m0" name="dCDP_m0" compartment="m0" charge="-2" boundaryCondition="false"/>
<species id="cpd00356_n0" name="dCTP_n0" compartment="n0" charge="-3" boundaryCondition="false"/>
<species id="cpd00356_x0" name="dCTP_x0" compartment="x0" charge="-3" boundaryCondition="false"/>
<species id="cpd00533_x0" name="dCDP_x0" compartment="x0" charge="-2" boundaryCondition="false"/>
<species id="cpd00626_c0" name="dTDP-glucose_c0" compartment="c0" charge="-2" boundaryCondition="false"/>
<species id="cpd00978_g0" name="dUDP_g0" compartment="g0" charge="-2" boundaryCondition="false"/>
<species id="cpd00358_g0" name="dUTP_g0" compartment="g0" charge="-3" boundaryCondition="false"/>
<species id="cpd00978_d0" name="dUDP_d0" compartment="d0" charge="-2" boundaryCondition="false"/>
<species id="cpd00358_d0" name="dUTP_d0" compartment="d0" charge="-3" boundaryCondition="false"/>
<species id="cpd00978_m0" name="dUDP_m0" compartment="m0" charge="-2" boundaryCondition="false"/>
<species id="cpd00358_m0" name="dUTP_m0" compartment="m0" charge="-3" boundaryCondition="false"/>
<species id="cpd00978_n0" name="dUDP_n0" compartment="n0" charge="-2" boundaryCondition="false"/>
<species id="cpd00358_n0" name="dUTP_n0" compartment="n0" charge="-3" boundaryCondition="false"/>
<species id="cpd00978_x0" name="dUDP_x0" compartment="x0" charge="-2" boundaryCondition="false"/>
<species id="cpd00358_x0" name="dUTP_x0" compartment="x0" charge="-3" boundaryCondition="false"/>
<species id="cpd02210_c0" name="Indoleglycerol_phosphate_c0" compartment="c0" charge="-2" boundaryCondition="false"/>
<species id="cpd02210_d0" name="Indoleglycerol_phosphate_d0" compartment="d0" charge="-2" boundaryCondition="false"/>
<species id="cpd00702_c0" name="Estradiol-17beta_c0" compartment="c0" charge="0" boundaryCondition="false"/>
<species id="cpd00362_c0" name="Estrone_c0" compartment="c0" charge="0" boundaryCondition="false"/>
<species id="cpd00702_d0" name="Estradiol-17beta_d0" compartment="d0" charge="0" boundaryCondition="false"/>
<species id="cpd00362_d0" name="Estrone_d0" compartment="d0" charge="0" boundaryCondition="false"/>
<species id="cpd01691_c0" name="Retinyl_palmitate_c0" compartment="c0" charge="0" boundaryCondition="false"/>
<species id="cpd00365_r0" name="Retinol_r0" compartment="r0" charge="0" boundaryCondition="false"/>
<species id="cpd01691_r0" name="Retinyl_palmitate_r0" compartment="r0" charge="0" boundaryCondition="false"/>
<species id="cpd00365_v0" name="Retinol_v0" compartment="v0" charge="0" boundaryCondition="false"/>
<species id="cpd01691_v0" name="Retinyl_palmitate_v0" compartment="v0" charge="0" boundaryCondition="false"/>
<species id="cpd00214_v0" name="Hexadecanoic_acid_v0" compartment="v0" charge="-1" boundaryCondition="false"/>
<species id="cpd03559_c0" name="Propane-1-ol_c0" compartment="c0" charge="0" boundaryCondition="false"/>
<species id="cpd00371_c0" name="Propanal_c0" compartment="c0" charge="0" boundaryCondition="false"/>
<species id="cpd03559_n0" name="Propane-1-ol_n0" compartment="n0" charge="0" boundaryCondition="false"/>
<species id="cpd00371_n0" name="Propanal_n0" compartment="n0" charge="0" boundaryCondition="false"/>
<species id="cpd03337_c0" name="5-Hydroxyferulic_acid_methyl_ester_c0" compartment="c0" charge="-1" boundaryCondition="false"/>
<species id="cpd00865_c0" name="1-O-Sinapoyl-beta-D-glucose_c0" compartment="c0" charge="0" boundaryCondition="false"/>
<species id="cpd00690_c0" name="Sinapine_c0" compartment="c0" charge="1" boundaryCondition="false"/>
<species id="cpd02361_c0" name="4-Hydroxyphenylacetaldehyde_c0" compartment="c0" charge="0" boundaryCondition="false"/>
<species id="cpd02361_x0" name="4-Hydroxyphenylacetaldehyde_x0" compartment="x0" charge="0" boundaryCondition="false"/>
<species id="cpd00013_x0" name="NH3_x0" compartment="x0" charge="1" boundaryCondition="false"/>
<species id="cpd00374_x0" name="Tyramine_x0" compartment="x0" charge="1" boundaryCondition="false"/>
<species id="cpd01761_c0" name="N-Feruloyltyramine_c0" compartment="c0" charge="0" boundaryCondition="false"/>
<species id="cpd00376_c0" name="Bilirubin_c0" compartment="c0" charge="-2" boundaryCondition="false"/>
<species id="cpd00389_c0" name="Biliverdin_c0" compartment="c0" charge="-2" boundaryCondition="false"/>
<species id="cpd00380_c0" name="Itaconate_c0" compartment="c0" charge="-2" boundaryCondition="false"/>
<species id="cpd00416_c0" name="Itaconyl-CoA_c0" compartment="c0" charge="-5" boundaryCondition="false"/>
<species id="cpd00380_m0" name="Itaconate_m0" compartment="m0" charge="-2" boundaryCondition="false"/>
<species id="cpd00416_m0" name="Itaconyl-CoA_m0" compartment="m0" charge="-5" boundaryCondition="false"/>
<species id="cpd00381_c0" name="L-Cystine_c0" compartment="c0" charge="0" boundaryCondition="false"/>
<species id="cpd01347_c0" name="Thiocysteine_c0" compartment="c0" charge="0" boundaryCondition="false"/>
<species id="cpd00381_d0" name="L-Cystine_d0" compartment="d0" charge="0" boundaryCondition="false"/>
<species id="cpd01347_d0" name="Thiocysteine_d0" compartment="d0" charge="0" boundaryCondition="false"/>
<species id="cpd00382_c0" name="Raffinose_c0" compartment="c0" charge="0" boundaryCondition="false"/>
<species id="cpd03198_c0" name="Melibiose_c0" compartment="c0" charge="0" boundaryCondition="false"/>
<species id="cpd00382_v0" name="Raffinose_v0" compartment="v0" charge="0" boundaryCondition="false"/>
<species id="cpd03198_v0" name="Melibiose_v0" compartment="v0" charge="0" boundaryCondition="false"/>
<species id="cpd00082_v0" name="D-Fructose_v0" compartment="v0" charge="0" boundaryCondition="false"/>
<species id="cpd00382_w0" name="Raffinose_w0" compartment="w0" charge="0" boundaryCondition="false"/>
<species id="cpd03198_w0" name="Melibiose_w0" compartment="w0" charge="0" boundaryCondition="false"/>
<species id="cpd00082_w0" name="D-Fructose_w0" compartment="w0" charge="0" boundaryCondition="false"/>
<species id="cpd00382_d0" name="Raffinose_d0" compartment="d0" charge="0" boundaryCondition="false"/>
<species id="cpd00910_d0" name="alpha-D-Galactosyl-1-&gt;3-1D-myo-inositol_d0" compartment="d0" charge="0" boundaryCondition="false"/>
<species id="cpd02030_c0" name="Shikimate_3-phosphate_c0" compartment="c0" charge="-3" boundaryCondition="false"/>
<species id="cpd00383_c0" name="Shikimate_c0" compartment="c0" charge="-1" boundaryCondition="false"/>
<species id="cpd02030_d0" name="Shikimate_3-phosphate_d0" compartment="d0" charge="-3" boundaryCondition="false"/>
<species id="cpd00383_d0" name="Shikimate_d0" compartment="d0" charge="-1" boundaryCondition="false"/>
<species id="cpd01716_c0" name="3-Dehydroshikimate_c0" compartment="c0" charge="-1" boundaryCondition="false"/>
<species id="cpd01716_d0" name="3-Dehydroshikimate_d0" compartment="d0" charge="-1" boundaryCondition="false"/>
<species id="cpd01890_c0" name="4-Coumaroylshikimate_c0" compartment="c0" charge="-1" boundaryCondition="false"/>
<species id="cpd00388_c0" name="Allantoate_c0" compartment="c0" charge="-1" boundaryCondition="false"/>
<species id="cpd01419_c0" name="S-Ureidoglycine_c0" compartment="c0" charge="0" boundaryCondition="false"/>
<species id="cpd03285_c0" name="3-Sulfopyruvate_c0" compartment="c0" charge="-2" boundaryCondition="false"/>
<species id="cpd03285_d0" name="3-Sulfopyruvate_d0" compartment="d0" charge="-2" boundaryCondition="false"/>
<species id="cpd00395_d0" name="L-Cysteate_d0" compartment="d0" charge="-1" boundaryCondition="false"/>
<species id="cpd03285_m0" name="3-Sulfopyruvate_m0" compartment="m0" charge="-2" boundaryCondition="false"/>
<species id="cpd00395_m0" name="L-Cysteate_m0" compartment="m0" charge="-1" boundaryCondition="false"/>
<species id="cpd03285_x0" name="3-Sulfopyruvate_x0" compartment="x0" charge="-2" boundaryCondition="false"/>
<species id="cpd00395_x0" name="L-Cysteate_x0" compartment="x0" charge="-1" boundaryCondition="false"/>
<species id="cpd00808_c0" name="L-Ribulose_5-phosphate_c0" compartment="c0" charge="-2" boundaryCondition="false"/>
<species id="cpd00397_c0" name="L-Ribulose_c0" compartment="c0" charge="0" boundaryCondition="false"/>
<species id="cpd00398_c0" name="Naringenin_c0" compartment="c0" charge="0" boundaryCondition="false"/>
<species id="cpd03344_c0" name="Eriodictyol_c0" compartment="c0" charge="0" boundaryCondition="false"/>
<species id="cpd00717_c0" name="Dihydrokaempferol_c0" compartment="c0" charge="0" boundaryCondition="false"/>
<species id="cpd00398_n0" name="Naringenin_n0" compartment="n0" charge="0" boundaryCondition="false"/>
<species id="cpd00398_r0" name="Naringenin_r0" compartment="r0" charge="0" boundaryCondition="false"/>
<species id="cpd02010_c0" name="N-Benzoylanthranilate_c0" compartment="c0" charge="-1" boundaryCondition="false"/>
<species id="cpd01800_c0" name="Hexadecenal_c0" compartment="c0" charge="0" boundaryCondition="false"/>
<species id="cpd00405_c0" name="Hexadecanal_c0" compartment="c0" charge="0" boundaryCondition="false"/>
<species id="cpd00005_n0" name="NADPH_n0" compartment="n0" charge="-4" boundaryCondition="false"/>
<species id="cpd01800_n0" name="Hexadecenal_n0" compartment="n0" charge="0" boundaryCondition="false"/>
<species id="cpd00405_n0" name="Hexadecanal_n0" compartment="n0" charge="0" boundaryCondition="false"/>
<species id="cpd00006_n0" name="NADP_n0" compartment="n0" charge="-3" boundaryCondition="false"/>
<species id="cpd00824_c0" name="Sphinganine_1-phosphate_c0" compartment="c0" charge="-1" boundaryCondition="false"/>
<species id="cpd00467_c0" name="3-Sulfino-L-alanine_c0" compartment="c0" charge="-1" boundaryCondition="false"/>
<species id="cpd00406_c0" name="Hypotaurine_c0" compartment="c0" charge="0" boundaryCondition="false"/>
<species id="cpd01160_c0" name="Cysteamine_c0" compartment="c0" charge="1" boundaryCondition="false"/>
<species id="cpd00408_c0" name="R-Pantoate_c0" compartment="c0" charge="-1" boundaryCondition="false"/>
<species id="cpd00408_n0" name="R-Pantoate_n0" compartment="n0" charge="-1" boundaryCondition="false"/>
<species id="cpd00712_n0" name="2-Dehydropantoate_n0" compartment="n0" charge="-1" boundaryCondition="false"/>
<species id="cpd00644_c0" name="Pantothenate_c0" compartment="c0" charge="-1" boundaryCondition="false"/>
<species id="cpd00419_c0" name="Pyridoxamine_c0" compartment="c0" charge="1" boundaryCondition="false"/>
<species id="cpd00670_c0" name="Cinnamaldehyde_c0" compartment="c0" charge="0" boundaryCondition="false"/>
<species id="cpd00426_c0" name="Homogentisate_c0" compartment="c0" charge="-1" boundaryCondition="false"/>
<species id="cpd00763_c0" name="4-Maleylacetoacetate_c0" compartment="c0" charge="-2" boundaryCondition="false"/>
<species id="cpd00428_c0" name="Methylglyoxal_c0" compartment="c0" charge="0" boundaryCondition="false"/>
<species id="cpd00693_c0" name="R-Lactaldehyde_c0" compartment="c0" charge="0" boundaryCondition="false"/>
<species id="cpd03105_c0" name="Hydroxyacetone_c0" compartment="c0" charge="0" boundaryCondition="false"/>
<species id="cpd03105_d0" name="Hydroxyacetone_d0" compartment="d0" charge="0" boundaryCondition="false"/>
<species id="cpd00428_d0" name="Methylglyoxal_d0" compartment="d0" charge="0" boundaryCondition="false"/>
<species id="cpd01298_c0" name="Aminoacetone_c0" compartment="c0" charge="1" boundaryCondition="false"/>
<species id="cpd01298_d0" name="Aminoacetone_d0" compartment="d0" charge="1" boundaryCondition="false"/>
<species id="cpd01298_x0" name="Aminoacetone_x0" compartment="x0" charge="1" boundaryCondition="false"/>
<species id="cpd00428_x0" name="Methylglyoxal_x0" compartment="x0" charge="0" boundaryCondition="false"/>
<species id="cpd02182_x0" name="R-S-Lactoylglutathione_x0" compartment="x0" charge="-1" boundaryCondition="false"/>
<species id="cpd00429_c0" name="L-Noradrenaline_c0" compartment="c0" charge="1" boundaryCondition="false"/>
<species id="cpd19069_c0" name="Phenylacetic_acid_c0" compartment="c0" charge="-1" boundaryCondition="false"/>
<species id="cpd00464_m0" name="Phenylacetaldehyde_m0" compartment="m0" charge="0" boundaryCondition="false"/>
<species id="cpd19069_m0" name="Phenylacetic_acid_m0" compartment="m0" charge="-1" boundaryCondition="false"/>
<species id="cpd02186_c0" name="2-Hydroxy-3-oxosuccinate_c0" compartment="c0" charge="-2" boundaryCondition="false"/>
<species id="cpd00432_c0" name="meso-Tartaric_acid_c0" compartment="c0" charge="-2" boundaryCondition="false"/>
<species id="cpd00433_c0" name="-Neomenthol_c0" compartment="c0" charge="0" boundaryCondition="false"/>
<species id="cpd00436_c0" name="Cyclopentanone_c0" compartment="c0" charge="0" boundaryCondition="false"/>
<species id="cpd01381_c0" name="Cyclopentanol_c0" compartment="c0" charge="0" boundaryCondition="false"/>
<species id="cpd00436_d0" name="Cyclopentanone_d0" compartment="d0" charge="0" boundaryCondition="false"/>
<species id="cpd01381_d0" name="Cyclopentanol_d0" compartment="d0" charge="0" boundaryCondition="false"/>
<species id="cpd00436_m0" name="Cyclopentanone_m0" compartment="m0" charge="0" boundaryCondition="false"/>
<species id="cpd01381_m0" name="Cyclopentanol_m0" compartment="m0" charge="0" boundaryCondition="false"/>
<species id="cpd03279_c0" name="Deoxyinosine_c0" compartment="c0" charge="0" boundaryCondition="false"/>
<species id="cpd00540_c0" name="Betaine_c0" compartment="c0" charge="0" boundaryCondition="false"/>
<species id="cpd00447_c0" name="Betaine_aldehyde_c0" compartment="c0" charge="1" boundaryCondition="false"/>
<species id="cpd00540_d0" name="Betaine_d0" compartment="d0" charge="0" boundaryCondition="false"/>
<species id="cpd00447_d0" name="Betaine_aldehyde_d0" compartment="d0" charge="1" boundaryCondition="false"/>
<species id="cpd00540_x0" name="Betaine_x0" compartment="x0" charge="0" boundaryCondition="false"/>
<species id="cpd00447_x0" name="Betaine_aldehyde_x0" compartment="x0" charge="1" boundaryCondition="false"/>
<species id="cpd00802_c0" name="D-Fructose_1-phosphate_c0" compartment="c0" charge="-2" boundaryCondition="false"/>
<species id="cpd00802_d0" name="D-Fructose_1-phosphate_d0" compartment="d0" charge="-2" boundaryCondition="false"/>
<species id="cpd00802_m0" name="D-Fructose_1-phosphate_m0" compartment="m0" charge="-2" boundaryCondition="false"/>
<species id="cpd19172_c0" name="Enzyme_N6-dihydrolipoyllysine_c0" compartment="c0" charge="10000000" boundaryCondition="false"/>
<species id="cpd19172_d0" name="Enzyme_N6-dihydrolipoyllysine_d0" compartment="d0" charge="10000000" boundaryCondition="false"/>
<species id="cpd19172_m0" name="Enzyme_N6-dihydrolipoyllysine_m0" compartment="m0" charge="10000000" boundaryCondition="false"/>
<species id="cpd19179_c0" name="Dihydrolipoyllysine-residue_succinyltransferase_S-succinyldihydrolipoyllysine_c0" compartment="c0" charge="10000000" boundaryCondition="false"/>
<species id="cpd19179_m0" name="Dihydrolipoyllysine-residue_succinyltransferase_S-succinyldihydrolipoyllysine_m0" compartment="m0" charge="10000000" boundaryCondition="false"/>
<species id="cpd02865_c0" name="5Z_13E-11alpha-Hydroxy-9_15-dioxoprost-13-enoate_c0" compartment="c0" charge="-1" boundaryCondition="false"/>
<species id="cpd02865_x0" name="5Z_13E-11alpha-Hydroxy-9_15-dioxoprost-13-enoate_x0" compartment="x0" charge="-1" boundaryCondition="false"/>
<species id="cpd00454_x0" name="Prostaglandin_E2_x0" compartment="x0" charge="-1" boundaryCondition="false"/>
<species id="cpd00488_c0" name="Prostaglandin_F2alpha_c0" compartment="c0" charge="-1" boundaryCondition="false"/>
<species id="cpd03876_c0" name="N-Trimethyl-2-aminoethylphosphonate_c0" compartment="c0" charge="0" boundaryCondition="false"/>
<species id="cpd03380_c0" name="CMP-N-trimethyl-2-aminoethylphosphonate_c0" compartment="c0" charge="-1" boundaryCondition="false"/>
<species id="cpd00458_c0" name="Coniferyl_alcohol_c0" compartment="c0" charge="0" boundaryCondition="false"/>
<species id="cpd01733_w0" name="Coniferyl_aldehyde_w0" compartment="w0" charge="0" boundaryCondition="false"/>
<species id="cpd00458_w0" name="Coniferyl_alcohol_w0" compartment="w0" charge="0" boundaryCondition="false"/>
<species id="cpd00565_c0" name="Coniferin_c0" compartment="c0" charge="0" boundaryCondition="false"/>
<species id="cpd03481_c0" name="Phenylethyl_alcohol_c0" compartment="c0" charge="0" boundaryCondition="false"/>
<species id="cpd00464_n0" name="Phenylacetaldehyde_n0" compartment="n0" charge="0" boundaryCondition="false"/>
<species id="cpd03481_n0" name="Phenylethyl_alcohol_n0" compartment="n0" charge="0" boundaryCondition="false"/>
<species id="cpd00464_d0" name="Phenylacetaldehyde_d0" compartment="d0" charge="0" boundaryCondition="false"/>
<species id="cpd03161_d0" name="Phenethylamine_d0" compartment="d0" charge="1" boundaryCondition="false"/>
<species id="cpd00464_x0" name="Phenylacetaldehyde_x0" compartment="x0" charge="0" boundaryCondition="false"/>
<species id="cpd03161_x0" name="Phenethylamine_x0" compartment="x0" charge="1" boundaryCondition="false"/>
<species id="cpd03284_c0" name="3-Sulfinylpyruvate_c0" compartment="c0" charge="-2" boundaryCondition="false"/>
<species id="cpd03284_d0" name="3-Sulfinylpyruvate_d0" compartment="d0" charge="-2" boundaryCondition="false"/>
<species id="cpd00467_d0" name="3-Sulfino-L-alanine_d0" compartment="d0" charge="-1" boundaryCondition="false"/>
<species id="cpd03284_m0" name="3-Sulfinylpyruvate_m0" compartment="m0" charge="-2" boundaryCondition="false"/>
<species id="cpd00467_m0" name="3-Sulfino-L-alanine_m0" compartment="m0" charge="-1" boundaryCondition="false"/>
<species id="cpd03284_x0" name="3-Sulfinylpyruvate_x0" compartment="x0" charge="-2" boundaryCondition="false"/>
<species id="cpd00467_x0" name="3-Sulfino-L-alanine_x0" compartment="x0" charge="-1" boundaryCondition="false"/>
<species id="cpd00849_c0" name="Quercetin_3_3-bissulfate_c0" compartment="c0" charge="-3" boundaryCondition="false"/>
<species id="cpd00850_c0" name="Quercetin_3_4-bissulfate_c0" compartment="c0" charge="-3" boundaryCondition="false"/>
<species id="cpd02552_c0" name="N-Acetyl-L-glutamate_5-phosphate_c0" compartment="c0" charge="-3" boundaryCondition="false"/>
<species id="cpd02552_d0" name="N-Acetyl-L-glutamate_5-phosphate_d0" compartment="d0" charge="-3" boundaryCondition="false"/>
<species id="cpd02187_c0" name="2-Methylprop-2-enoyl-CoA_c0" compartment="c0" charge="-4" boundaryCondition="false"/>
<species id="cpd00481_c0" name="2-Methylpropanoyl-CoA_c0" compartment="c0" charge="-4" boundaryCondition="false"/>
<species id="cpd19173_c0" name="Dihydrolipoyllysine-residue_2-methylpropanoyltransferase_S-2-methylpropanoyldihydrolipoyllysine_c0" compartment="c0" charge="10000000" boundaryCondition="false"/>
<species id="cpd19173_m0" name="Dihydrolipoyllysine-residue_2-methylpropanoyltransferase_S-2-methylpropanoyldihydrolipoyllysine_m0" compartment="m0" charge="10000000" boundaryCondition="false"/>
<species id="cpd00481_m0" name="2-Methylpropanoyl-CoA_m0" compartment="m0" charge="-4" boundaryCondition="false"/>
<species id="cpd00853_c0" name="2_3-Bisphospho-D-glycerate_c0" compartment="c0" charge="-5" boundaryCondition="false"/>
<species id="cpd00703_c0" name="Indole-3-acetate_c0" compartment="c0" charge="-1" boundaryCondition="false"/>
<species id="cpd00486_d0" name="Indole-3-acetaldehyde_d0" compartment="d0" charge="0" boundaryCondition="false"/>
<species id="cpd00703_d0" name="Indole-3-acetate_d0" compartment="d0" charge="-1" boundaryCondition="false"/>
<species id="cpd00486_m0" name="Indole-3-acetaldehyde_m0" compartment="m0" charge="0" boundaryCondition="false"/>
<species id="cpd00703_m0" name="Indole-3-acetate_m0" compartment="m0" charge="-1" boundaryCondition="false"/>
<species id="cpd00704_c0" name="Indole-3-ethanol_c0" compartment="c0" charge="0" boundaryCondition="false"/>
<species id="cpd02346_c0" name="S-4-Hydroxymandelonitrile_c0" compartment="c0" charge="0" boundaryCondition="false"/>
<species id="cpd02362_c0" name="4-Hydroxyphenylacetonitrile_c0" compartment="c0" charge="0" boundaryCondition="false"/>
<species id="cpd01217_d0" name="Xanthosine_d0" compartment="d0" charge="0" boundaryCondition="false"/>
<species id="cpd00497_d0" name="Xanthosine_5-phosphate_d0" compartment="d0" charge="-2" boundaryCondition="false"/>
<species id="cpd00530_c0" name="XTP_c0" compartment="c0" charge="-3" boundaryCondition="false"/>
<species id="cpd03276_c0" name="22beta-Hydroxycholesterol_c0" compartment="c0" charge="0" boundaryCondition="false"/>
<species id="cpd00501_c0" name="beta-D-Glucose_1-phosphate_c0" compartment="c0" charge="-2" boundaryCondition="false"/>
<species id="cpd00503_c0" name="beta-D-Fructose_2_6-bisphosphate_c0" compartment="c0" charge="-4" boundaryCondition="false"/>
<species id="cpd00504_c0" name="LL-2_6-Diaminoheptanedioate_c0" compartment="c0" charge="0" boundaryCondition="false"/>
<species id="cpd00504_d0" name="LL-2_6-Diaminoheptanedioate_d0" compartment="d0" charge="0" boundaryCondition="false"/>
<species id="cpd02766_c0" name="gamma-L-Glutamyl-L-cysteinyl-beta-alanine_c0" compartment="c0" charge="-1" boundaryCondition="false"/>
<species id="cpd02766_d0" name="gamma-L-Glutamyl-L-cysteinyl-beta-alanine_d0" compartment="d0" charge="-1" boundaryCondition="false"/>
<species id="cpd00510_c0" name="2-Deoxy-D-ribose_5-phosphate_c0" compartment="c0" charge="-2" boundaryCondition="false"/>
<species id="cpd01242_c0" name="Deoxyribose_c0" compartment="c0" charge="0" boundaryCondition="false"/>
<species id="cpd00510_d0" name="2-Deoxy-D-ribose_5-phosphate_d0" compartment="d0" charge="-2" boundaryCondition="false"/>
<species id="cpd01242_d0" name="Deoxyribose_d0" compartment="d0" charge="0" boundaryCondition="false"/>
<species id="cpd00521_c0" name="4_6-Dideoxy-4-oxo-dTDP-D-glucose_c0" compartment="c0" charge="-2" boundaryCondition="false"/>
<species id="cpd00523_c0" name="alpha_alpha-Trehalose_6-phosphate_c0" compartment="c0" charge="-2" boundaryCondition="false"/>
<species id="cpd00794_c0" name="alpha_alpha-Trehalose_c0" compartment="c0" charge="0" boundaryCondition="false"/>
<species id="cpd00523_m0" name="alpha_alpha-Trehalose_6-phosphate_m0" compartment="m0" charge="-2" boundaryCondition="false"/>
<species id="cpd00794_m0" name="alpha_alpha-Trehalose_m0" compartment="m0" charge="0" boundaryCondition="false"/>
<species id="cpd00523_n0" name="alpha_alpha-Trehalose_6-phosphate_n0" compartment="n0" charge="-2" boundaryCondition="false"/>
<species id="cpd00794_n0" name="alpha_alpha-Trehalose_n0" compartment="n0" charge="0" boundaryCondition="false"/>
<species id="cpd00523_x0" name="alpha_alpha-Trehalose_6-phosphate_x0" compartment="x0" charge="-2" boundaryCondition="false"/>
<species id="cpd00794_x0" name="alpha_alpha-Trehalose_x0" compartment="x0" charge="0" boundaryCondition="false"/>
<species id="cpd00525_c0" name="UDP-N-acetylmuramoyl-L-alanyl-D-glutamate_c0" compartment="c0" charge="-4" boundaryCondition="false"/>
<species id="cpd03490_c0" name="UDP-N-acetylmuramoyl-L-alanyl-gamma-D-glutamyl-L-lysine_c0" compartment="c0" charge="-3" boundaryCondition="false"/>
<species id="cpd00525_d0" name="UDP-N-acetylmuramoyl-L-alanyl-D-glutamate_d0" compartment="d0" charge="-4" boundaryCondition="false"/>
<species id="cpd03490_d0" name="UDP-N-acetylmuramoyl-L-alanyl-gamma-D-glutamyl-L-lysine_d0" compartment="d0" charge="-3" boundaryCondition="false"/>
<species id="cpd02964_c0" name="UDP-N-acetylmuramoyl-L-alanyl-D-gamma-glutamyl-meso-2_6-diaminopimelate_c0" compartment="c0" charge="-4" boundaryCondition="false"/>
<species id="cpd00534_c0" name="Iodide_c0" compartment="c0" charge="-1" boundaryCondition="false"/>
<species id="cpd00994_c0" name="Iodine_c0" compartment="c0" charge="0" boundaryCondition="false"/>
<species id="cpd00534_d0" name="Iodide_d0" compartment="d0" charge="-1" boundaryCondition="false"/>
<species id="cpd00994_d0" name="Iodine_d0" compartment="d0" charge="0" boundaryCondition="false"/>
<species id="cpd00580_c0" name="Tropinone_c0" compartment="c0" charge="1" boundaryCondition="false"/>
<species id="cpd00544_c0" name="Tropine_c0" compartment="c0" charge="1" boundaryCondition="false"/>
<species id="cpd00566_c0" name="Cortisone_c0" compartment="c0" charge="0" boundaryCondition="false"/>
<species id="cpd00546_c0" name="Cortisol_c0" compartment="c0" charge="0" boundaryCondition="false"/>
<species id="cpd00558_c0" name="Spermine_c0" compartment="c0" charge="4" boundaryCondition="false"/>
<species id="cpd00559_c0" name="Squalene_c0" compartment="c0" charge="0" boundaryCondition="false"/>
<species id="cpd00559_r0" name="Squalene_r0" compartment="r0" charge="0" boundaryCondition="false"/>
<species id="cpd00776_c0" name="S-2_3-Epoxysqualene_c0" compartment="c0" charge="0" boundaryCondition="false"/>
<species id="cpd00564_c0" name="Bergaptol_c0" compartment="c0" charge="-1" boundaryCondition="false"/>
<species id="cpd01097_c0" name="Bergapten_c0" compartment="c0" charge="0" boundaryCondition="false"/>
<species id="cpd00578_c0" name="Scytalone_c0" compartment="c0" charge="0" boundaryCondition="false"/>
<species id="cpd02495_c0" name="1_3_6_8-Naphthalenetetrol_c0" compartment="c0" charge="0" boundaryCondition="false"/>
<species id="cpd00606_c0" name="Biochanin_A_c0" compartment="c0" charge="-1" boundaryCondition="false"/>
<species id="cpd03971_c0" name="Genistein_c0" compartment="c0" charge="-1" boundaryCondition="false"/>
<species id="cpd03562_c0" name="2-Propynal_c0" compartment="c0" charge="0" boundaryCondition="false"/>
<species id="cpd00598_c0" name="Propynoate_c0" compartment="c0" charge="-1" boundaryCondition="false"/>
<species id="cpd03562_d0" name="2-Propynal_d0" compartment="d0" charge="0" boundaryCondition="false"/>
<species id="cpd00598_d0" name="Propynoate_d0" compartment="d0" charge="-1" boundaryCondition="false"/>
<species id="cpd03562_m0" name="2-Propynal_m0" compartment="m0" charge="0" boundaryCondition="false"/>
<species id="cpd00598_m0" name="Propynoate_m0" compartment="m0" charge="-1" boundaryCondition="false"/>
<species id="cpd00599_c0" name="Salicylate_c0" compartment="c0" charge="-1" boundaryCondition="false"/>
<species id="cpd03709_c0" name="Salicylaldehyde_c0" compartment="c0" charge="0" boundaryCondition="false"/>
<species id="cpd19008_c0" name="R-Acetoin_c0" compartment="c0" charge="0" boundaryCondition="false"/>
<species id="cpd01947_c0" name="R_R-Butane-2_3-diol_c0" compartment="c0" charge="0" boundaryCondition="false"/>
<species id="cpd19008_d0" name="R-Acetoin_d0" compartment="d0" charge="0" boundaryCondition="false"/>
<species id="cpd01947_d0" name="R_R-Butane-2_3-diol_d0" compartment="d0" charge="0" boundaryCondition="false"/>
<species id="cpd00571_c0" name="D-Glucarate_c0" compartment="c0" charge="-2" boundaryCondition="false"/>
<species id="cpd01735_c0" name="D-Glucuronolactone_c0" compartment="c0" charge="0" boundaryCondition="false"/>
<species id="cpd00571_d0" name="D-Glucarate_d0" compartment="d0" charge="-2" boundaryCondition="false"/>
<species id="cpd01735_d0" name="D-Glucuronolactone_d0" compartment="d0" charge="0" boundaryCondition="false"/>
<species id="cpd00571_m0" name="D-Glucarate_m0" compartment="m0" charge="-2" boundaryCondition="false"/>
<species id="cpd01735_m0" name="D-Glucuronolactone_m0" compartment="m0" charge="0" boundaryCondition="false"/>
<species id="cpd00620_c0" name="Pantetheine_c0" compartment="c0" charge="0" boundaryCondition="false"/>
<species id="cpd00834_c0" name="Pantetheine_4-phosphate_c0" compartment="c0" charge="-2" boundaryCondition="false"/>
<species id="cpd00623_c0" name="Sphinganine_c0" compartment="c0" charge="1" boundaryCondition="false"/>
<species id="cpd00623_r0" name="Sphinganine_r0" compartment="r0" charge="1" boundaryCondition="false"/>
<species id="cpd01423_c0" name="dTDP-galactose_c0" compartment="c0" charge="-2" boundaryCondition="false"/>
<species id="cpd00626_g0" name="dTDP-glucose_g0" compartment="g0" charge="-2" boundaryCondition="false"/>
<species id="cpd01423_g0" name="dTDP-galactose_g0" compartment="g0" charge="-2" boundaryCondition="false"/>
<species id="cpd00873_d0" name="Nicotinate_D-ribonucleotide_d0" compartment="d0" charge="-2" boundaryCondition="false"/>
<species id="cpd00638_d0" name="Deamino-NAD_d0" compartment="d0" charge="-2" boundaryCondition="false"/>
<species id="cpd02249_c0" name="Gibberellin_A8_c0" compartment="c0" charge="-1" boundaryCondition="false"/>
<species id="cpd00640_c0" name="Gibberellin_A1_c0" compartment="c0" charge="-1" boundaryCondition="false"/>
<species id="cpd00807_c0" name="L-Histidinol_phosphate_c0" compartment="c0" charge="-1" boundaryCondition="false"/>
<species id="cpd00646_c0" name="4-Nitrophenol_c0" compartment="c0" charge="0" boundaryCondition="false"/>
<species id="cpd02135_c0" name="4-Nitrophenyl_phosphate_c0" compartment="c0" charge="-2" boundaryCondition="false"/>
<species id="cpd01599_c0" name="Glutaconyl-1-CoA_c0" compartment="c0" charge="-5" boundaryCondition="false"/>
<species id="cpd03375_c0" name="3-Hydroxypropionyl-CoA_c0" compartment="c0" charge="-4" boundaryCondition="false"/>
<species id="cpd00663_v0" name="Propenoyl-CoA_v0" compartment="v0" charge="-4" boundaryCondition="false"/>
<species id="cpd03375_v0" name="3-Hydroxypropionyl-CoA_v0" compartment="v0" charge="-4" boundaryCondition="false"/>
<species id="cpd03375_x0" name="3-Hydroxypropionyl-CoA_x0" compartment="x0" charge="-4" boundaryCondition="false"/>
<species id="cpd01595_c0" name="Cinnamyl_alcohol_c0" compartment="c0" charge="0" boundaryCondition="false"/>
<species id="cpd00670_w0" name="Cinnamaldehyde_w0" compartment="w0" charge="0" boundaryCondition="false"/>
<species id="cpd01595_w0" name="Cinnamyl_alcohol_w0" compartment="w0" charge="0" boundaryCondition="false"/>
<species id="cpd03034_c0" name="3-Ureidoisobutyrate_c0" compartment="c0" charge="-1" boundaryCondition="false"/>
<species id="cpd03034_r0" name="3-Ureidoisobutyrate_r0" compartment="r0" charge="-1" boundaryCondition="false"/>
<species id="cpd00673_r0" name="5_6-Dihydrothymine_r0" compartment="r0" charge="0" boundaryCondition="false"/>
<species id="cpd01464_c0" name="Leukotriene_B4_c0" compartment="c0" charge="-1" boundaryCondition="false"/>
<species id="cpd00675_c0" name="Leukotriene_A4_c0" compartment="c0" charge="-1" boundaryCondition="false"/>
<species id="cpd00443_c0" name="4-Aminobenzoate_c0" compartment="c0" charge="-1" boundaryCondition="false"/>
<species id="cpd00954_c0" name="2-Amino-4-hydroxy-6-hydroxymethyl-7_8-dihydropteridine_c0" compartment="c0" charge="0" boundaryCondition="false"/>
<species id="cpd02920_c0" name="2-Amino-7_8-dihydro-4-hydroxy-6-diphosphooxymethylpteridine_c0" compartment="c0" charge="-2" boundaryCondition="false"/>
<species id="cpd00699_c0" name="3-Dehydroquinate_c0" compartment="c0" charge="-1" boundaryCondition="false"/>
<species id="cpd00699_d0" name="3-Dehydroquinate_d0" compartment="d0" charge="-1" boundaryCondition="false"/>
<species id="cpd00699_n0" name="3-Dehydroquinate_n0" compartment="n0" charge="-1" boundaryCondition="false"/>
<species id="cpd01716_n0" name="3-Dehydroshikimate_n0" compartment="n0" charge="-1" boundaryCondition="false"/>
<species id="cpd01881_c0" name="3-Indoleacetonitrile_c0" compartment="c0" charge="0" boundaryCondition="false"/>
<species id="cpd01881_n0" name="3-Indoleacetonitrile_n0" compartment="n0" charge="0" boundaryCondition="false"/>
<species id="cpd00703_n0" name="Indole-3-acetate_n0" compartment="n0" charge="-1" boundaryCondition="false"/>
<species id="cpd02548_c0" name="Indole-3-acetyl-beta-1-D-glucoside_c0" compartment="c0" charge="0" boundaryCondition="false"/>
<species id="cpd01747_c0" name="Indol-3-ylacetamide_c0" compartment="c0" charge="0" boundaryCondition="false"/>
<species id="cpd01747_n0" name="Indol-3-ylacetamide_n0" compartment="n0" charge="0" boundaryCondition="false"/>
<species id="cpd03297_c0" name="L-2-Aminoadipate_adenylate_c0" compartment="c0" charge="-1" boundaryCondition="false"/>
<species id="cpd00706_c0" name="Mercaptopyruvate_c0" compartment="c0" charge="-1" boundaryCondition="false"/>
<species id="cpd03455_c0" name="3-Mercaptolactate_c0" compartment="c0" charge="-1" boundaryCondition="false"/>
<species id="cpd00706_m0" name="Mercaptopyruvate_m0" compartment="m0" charge="-1" boundaryCondition="false"/>
<species id="cpd00020_n0" name="Pyruvate_n0" compartment="n0" charge="-1" boundaryCondition="false"/>
<species id="cpd00706_n0" name="Mercaptopyruvate_n0" compartment="n0" charge="-1" boundaryCondition="false"/>
<species id="cpd19012_c0" name="Hydrogen_cyanide_c0" compartment="c0" charge="0" boundaryCondition="false"/>
<species id="cpd19012_m0" name="Hydrogen_cyanide_m0" compartment="m0" charge="0" boundaryCondition="false"/>
<species id="cpd19012_n0" name="Hydrogen_cyanide_n0" compartment="n0" charge="0" boundaryCondition="false"/>
<species id="cpd02289_c0" name="cis-3_4-Leucopelargonidin_c0" compartment="c0" charge="0" boundaryCondition="false"/>
<species id="cpd19040_c0" name="Kaempferol_c0" compartment="c0" charge="-1" boundaryCondition="false"/>
<species id="cpd01608_c0" name="S-Sulfo-L-cysteine_c0" compartment="c0" charge="-1" boundaryCondition="false"/>
<species id="cpd01608_d0" name="S-Sulfo-L-cysteine_d0" compartment="d0" charge="-1" boundaryCondition="false"/>
<species id="cpd00268_d0" name="Thiosulfate_d0" compartment="d0" charge="-1" boundaryCondition="false"/>
<species id="cpd01608_m0" name="S-Sulfo-L-cysteine_m0" compartment="m0" charge="-1" boundaryCondition="false"/>
<species id="cpd00855_c0" name="3-Pyrazol-1-yl-L-alanine_c0" compartment="c0" charge="0" boundaryCondition="false"/>
<species id="cpd00372_c0" name="Pyrazole_c0" compartment="c0" charge="0" boundaryCondition="false"/>
<species id="cpd01504_x0" name="3-Aminopropanal_x0" compartment="x0" charge="1" boundaryCondition="false"/>
<species id="cpd00726_x0" name="1_3-Diaminopropane_x0" compartment="x0" charge="2" boundaryCondition="false"/>
<species id="cpd00727_x0" name="2-Phosphoglycolate_x0" compartment="x0" charge="-3" boundaryCondition="false"/>
<species id="cpd00745_x0" name="3-Hydroxypropanoate_x0" compartment="x0" charge="-1" boundaryCondition="false"/>
<species id="cpd01912_c0" name="L-Fucose_1-phosphate_c0" compartment="c0" charge="-2" boundaryCondition="false"/>
<species id="cpd00751_c0" name="6-Deoxy-L-galactose_c0" compartment="c0" charge="0" boundaryCondition="false"/>
<species id="cpd00774_c0" name="Uroporphyrinogen_III_c0" compartment="c0" charge="-8" boundaryCondition="false"/>
<species id="cpd00774_d0" name="Uroporphyrinogen_III_d0" compartment="d0" charge="-8" boundaryCondition="false"/>
<species id="cpd00760_c0" name="2-Methylbutanoyl-CoA_c0" compartment="c0" charge="-4" boundaryCondition="false"/>
<species id="cpd02125_c0" name="2-Methylbut-2-enoyl-CoA_c0" compartment="c0" charge="-4" boundaryCondition="false"/>
<species id="cpd00762_c0" name="4-Guanidinobutanoate_c0" compartment="c0" charge="0" boundaryCondition="false"/>
<species id="cpd00764_c0" name="7_8-Diaminononanoate_c0" compartment="c0" charge="1" boundaryCondition="false"/>
<species id="cpd01311_c0" name="Dethiobiotin_c0" compartment="c0" charge="-1" boundaryCondition="false"/>
<species id="cpd01620_c0" name="Precorrin_2_c0" compartment="c0" charge="-7" boundaryCondition="false"/>
<species id="cpd02083_c0" name="Coproporphyrinogen_III_c0" compartment="c0" charge="-4" boundaryCondition="false"/>
<species id="cpd02083_d0" name="Coproporphyrinogen_III_d0" compartment="d0" charge="-4" boundaryCondition="false"/>
<species id="cpd01188_c0" name="Lanosterol_c0" compartment="c0" charge="0" boundaryCondition="false"/>
<species id="cpd01306_c0" name="Cycloartenol_c0" compartment="c0" charge="0" boundaryCondition="false"/>
<species id="cpd00782_c0" name="6-Carboxyhexanoyl-CoA_c0" compartment="c0" charge="-5" boundaryCondition="false"/>
<species id="cpd00800_c0" name="8-Amino-7-oxononanoate_c0" compartment="c0" charge="0" boundaryCondition="false"/>
<species id="cpd00787_c0" name="Desulfoglucotropeolin_c0" compartment="c0" charge="0" boundaryCondition="false"/>
<species id="cpd02332_c0" name="Phenylacetothiohydroximate_c0" compartment="c0" charge="-1" boundaryCondition="false"/>
<species id="cpd01457_c0" name="Glucotropaeolin_c0" compartment="c0" charge="-1" boundaryCondition="false"/>
<species id="cpd00790_c0" name="O-Acetyl-L-homoserine_c0" compartment="c0" charge="0" boundaryCondition="false"/>
<species id="cpd00791_c0" name="Protoporphyrinogen_IX_c0" compartment="c0" charge="-2" boundaryCondition="false"/>
<species id="cpd00791_d0" name="Protoporphyrinogen_IX_d0" compartment="d0" charge="-2" boundaryCondition="false"/>
<species id="cpd02894_c0" name="2-Methyl-4-amino-5-hydroxymethylpyrimidine_diphosphate_c0" compartment="c0" charge="-2" boundaryCondition="false"/>
<species id="cpd02654_c0" name="4-Methyl-5-2-phosphoethyl-thiazole_c0" compartment="c0" charge="-2" boundaryCondition="false"/>
<species id="cpd02894_d0" name="2-Methyl-4-amino-5-hydroxymethylpyrimidine_diphosphate_d0" compartment="d0" charge="-2" boundaryCondition="false"/>
<species id="cpd02654_d0" name="4-Methyl-5-2-phosphoethyl-thiazole_d0" compartment="d0" charge="-2" boundaryCondition="false"/>
<species id="cpd02894_m0" name="2-Methyl-4-amino-5-hydroxymethylpyrimidine_diphosphate_m0" compartment="m0" charge="-2" boundaryCondition="false"/>
<species id="cpd02654_m0" name="4-Methyl-5-2-phosphoethyl-thiazole_m0" compartment="m0" charge="-2" boundaryCondition="false"/>
<species id="cpd01143_c0" name="Vindoline_c0" compartment="c0" charge="1" boundaryCondition="false"/>
<species id="cpd00799_c0" name="Deacetylvindoline_c0" compartment="c0" charge="1" boundaryCondition="false"/>
<species id="cpd02701_c0" name="S-Adenosyl-4-methylthio-2-oxobutanoate_c0" compartment="c0" charge="0" boundaryCondition="false"/>
<species id="cpd02701_b" name="S-Adenosyl-4-methylthio-2-oxobutanoate_b" compartment="c0" charge="0" boundaryCondition="true"/>
<species id="cpd00805_c0" name="D-Tagatose_6-phosphate_c0" compartment="c0" charge="-2" boundaryCondition="false"/>
<species id="cpd00805_d0" name="D-Tagatose_6-phosphate_d0" compartment="d0" charge="-2" boundaryCondition="false"/>
<species id="cpd02371_d0" name="D-Tagatose_1_6-bisphosphate_d0" compartment="d0" charge="-4" boundaryCondition="false"/>
<species id="cpd00930_c0" name="3-Imidazol-4-yl-2-oxopropyl_phosphate_c0" compartment="c0" charge="-2" boundaryCondition="false"/>
<species id="cpd00930_d0" name="3-Imidazol-4-yl-2-oxopropyl_phosphate_d0" compartment="d0" charge="-2" boundaryCondition="false"/>
<species id="cpd00807_d0" name="L-Histidinol_phosphate_d0" compartment="d0" charge="-1" boundaryCondition="false"/>
<species id="cpd00812_x0" name="R-5-Phosphomevalonate_x0" compartment="x0" charge="-3" boundaryCondition="false"/>
<species id="cpd02730_c0" name="3-Deoxy-D-manno-octulosonate_8-phosphate_c0" compartment="c0" charge="-3" boundaryCondition="false"/>
<species id="cpd02188_c0" name="2-trans_6-trans-Farnesal_c0" compartment="c0" charge="0" boundaryCondition="false"/>
<species id="cpd00829_c0" name="2-trans_6-trans-Farnesol_c0" compartment="c0" charge="0" boundaryCondition="false"/>
<species id="cpd02666_c0" name="R-4-Phosphopantothenoyl-L-cysteine_c0" compartment="c0" charge="-3" boundaryCondition="false"/>
<species id="cpd00845_c0" name="4-Trimethylammoniobutanal_c0" compartment="c0" charge="1" boundaryCondition="false"/>
<species id="cpd00870_c0" name="4-Trimethylammoniobutanoate_c0" compartment="c0" charge="0" boundaryCondition="false"/>
<species id="cpd00845_d0" name="4-Trimethylammoniobutanal_d0" compartment="d0" charge="1" boundaryCondition="false"/>
<species id="cpd00870_d0" name="4-Trimethylammoniobutanoate_d0" compartment="d0" charge="0" boundaryCondition="false"/>
<species id="cpd00845_m0" name="4-Trimethylammoniobutanal_m0" compartment="m0" charge="1" boundaryCondition="false"/>
<species id="cpd00870_m0" name="4-Trimethylammoniobutanoate_m0" compartment="m0" charge="0" boundaryCondition="false"/>
<species id="cpd02424_c0" name="Quercetin_3_3_7-trissulfate_c0" compartment="c0" charge="-3" boundaryCondition="false"/>
<species id="cpd02625_c0" name="L-1-Pyrroline-3-hydroxy-5-carboxylate_c0" compartment="c0" charge="-1" boundaryCondition="false"/>
<species id="cpd02625_d0" name="L-1-Pyrroline-3-hydroxy-5-carboxylate_d0" compartment="d0" charge="-1" boundaryCondition="false"/>
<species id="cpd00851_d0" name="Hydroxyproline_d0" compartment="d0" charge="0" boundaryCondition="false"/>
<species id="cpd02500_c0" name="3_4-Dihydroxyphenylacetaldehyde_c0" compartment="c0" charge="0" boundaryCondition="false"/>
<species id="cpd00854_c0" name="3_4-Dihydroxyphenylacetate_c0" compartment="c0" charge="-1" boundaryCondition="false"/>
<species id="cpd02500_d0" name="3_4-Dihydroxyphenylacetaldehyde_d0" compartment="d0" charge="0" boundaryCondition="false"/>
<species id="cpd00854_d0" name="3_4-Dihydroxyphenylacetate_d0" compartment="d0" charge="-1" boundaryCondition="false"/>
<species id="cpd02500_m0" name="3_4-Dihydroxyphenylacetaldehyde_m0" compartment="m0" charge="0" boundaryCondition="false"/>
<species id="cpd00854_m0" name="3_4-Dihydroxyphenylacetate_m0" compartment="m0" charge="-1" boundaryCondition="false"/>
<species id="cpd00877_c0" name="Lathosterol_c0" compartment="c0" charge="0" boundaryCondition="false"/>
<species id="cpd00877_r0" name="Lathosterol_r0" compartment="r0" charge="0" boundaryCondition="false"/>
<species id="cpd00858_d0" name="L-Glutamate_5-semialdehyde_d0" compartment="d0" charge="0" boundaryCondition="false"/>
<species id="cpd01405_c0" name="Pseudouridine_c0" compartment="c0" charge="0" boundaryCondition="false"/>
<species id="cpd02305_c0" name="3-4-Hydroxyphenyllactate_c0" compartment="c0" charge="-1" boundaryCondition="false"/>
<species id="cpd02461_c0" name="R-3-4-Hydroxyphenyllactate_c0" compartment="c0" charge="-1" boundaryCondition="false"/>
<species id="cpd00872_c0" name="N_N-Dimethylaniline_N-oxide_c0" compartment="c0" charge="0" boundaryCondition="false"/>
<species id="cpd01835_c0" name="N_N-Dimethylaniline_c0" compartment="c0" charge="0" boundaryCondition="false"/>
<species id="cpd03471_c0" name="Nicotinate_D-ribonucleoside_c0" compartment="c0" charge="0" boundaryCondition="false"/>
<species id="cpd03471_d0" name="Nicotinate_D-ribonucleoside_d0" compartment="d0" charge="0" boundaryCondition="false"/>
<species id="cpd00873_n0" name="Nicotinate_D-ribonucleotide_n0" compartment="n0" charge="-2" boundaryCondition="false"/>
<species id="cpd03471_n0" name="Nicotinate_D-ribonucleoside_n0" compartment="n0" charge="0" boundaryCondition="false"/>
<species id="cpd00873_w0" name="Nicotinate_D-ribonucleotide_w0" compartment="w0" charge="-2" boundaryCondition="false"/>
<species id="cpd03471_w0" name="Nicotinate_D-ribonucleoside_w0" compartment="w0" charge="0" boundaryCondition="false"/>
<species id="cpd00873_x0" name="Nicotinate_D-ribonucleotide_x0" compartment="x0" charge="-2" boundaryCondition="false"/>
<species id="cpd03471_x0" name="Nicotinate_D-ribonucleoside_x0" compartment="x0" charge="0" boundaryCondition="false"/>
<species id="cpd02333_c0" name="Quinolinate_c0" compartment="c0" charge="-2" boundaryCondition="false"/>
<species id="cpd02333_d0" name="Quinolinate_d0" compartment="d0" charge="-2" boundaryCondition="false"/>
<species id="cpd00875_c0" name="3-Deoxy-D-manno-octulosonate_c0" compartment="c0" charge="-1" boundaryCondition="false"/>
<species id="cpd02546_c0" name="CMP-3-deoxy-D-manno-octulosonate_c0" compartment="c0" charge="-2" boundaryCondition="false"/>
<species id="cpd00875_m0" name="3-Deoxy-D-manno-octulosonate_m0" compartment="m0" charge="-1" boundaryCondition="false"/>
<species id="cpd02546_m0" name="CMP-3-deoxy-D-manno-octulosonate_m0" compartment="m0" charge="-2" boundaryCondition="false"/>
<species id="cpd02398_c0" name="5alpha-Cholest-8-en-3beta-ol_c0" compartment="c0" charge="0" boundaryCondition="false"/>
<species id="cpd00878_c0" name="Glucosylceramide_c0" compartment="c0" charge="10000000" boundaryCondition="false"/>
<species id="cpd00709_c0" name="beta-D-Galactose_c0" compartment="c0" charge="0" boundaryCondition="false"/>
<species id="cpd00947_c0" name="beta-D-Galactosyl-1_4-beta-D-glucosylceramide_c0" compartment="c0" charge="10000000" boundaryCondition="false"/>
<species id="cpd02496_c0" name="1-Palmitoylglycerol_3-phosphate_c0" compartment="c0" charge="-2" boundaryCondition="false"/>
<species id="cpd00879_c0" name="Palmitoylglycerone_phosphate_c0" compartment="c0" charge="-2" boundaryCondition="false"/>
<species id="cpd00881_n0" name="Caffeate_n0" compartment="n0" charge="-1" boundaryCondition="false"/>
<species id="cpd01059_n0" name="Ferulate_n0" compartment="n0" charge="-1" boundaryCondition="false"/>
<species id="cpd00885_c0" name="Phytic_acid_c0" compartment="c0" charge="-12" boundaryCondition="false"/>
<species id="cpd02780_c0" name="D-myo-Inositol_1_2_4_5_6-pentakisphosphate_c0" compartment="c0" charge="-10" boundaryCondition="false"/>
<species id="cpd02788_c0" name="Inositol_1_2_3_5_6-pentakisphosphate_c0" compartment="c0" charge="-10" boundaryCondition="false"/>
<species id="cpd02200_c0" name="CDP-N-methylethanolamine_c0" compartment="c0" charge="-1" boundaryCondition="false"/>
<species id="cpd00891_c0" name="R-Methylmalonyl-CoA_c0" compartment="c0" charge="-5" boundaryCondition="false"/>
<species id="cpd19044_c0" name="S-Methylmalonate_semialdehyde_c0" compartment="c0" charge="-1" boundaryCondition="false"/>
<species id="cpd00891_m0" name="R-Methylmalonyl-CoA_m0" compartment="m0" charge="-5" boundaryCondition="false"/>
<species id="cpd19044_m0" name="S-Methylmalonate_semialdehyde_m0" compartment="m0" charge="-1" boundaryCondition="false"/>
<species id="cpd00898_c0" name="1D-myo-Inositol_1_4-bisphosphate_c0" compartment="c0" charge="-4" boundaryCondition="false"/>
<species id="cpd00898_d0" name="1D-myo-Inositol_1_4-bisphosphate_d0" compartment="d0" charge="-4" boundaryCondition="false"/>
<species id="cpd02230_m0" name="myo-Inositol_4-phosphate_m0" compartment="m0" charge="-2" boundaryCondition="false"/>
<species id="cpd00898_m0" name="1D-myo-Inositol_1_4-bisphosphate_m0" compartment="m0" charge="-4" boundaryCondition="false"/>
<species id="cpd00916_c0" name="D-myo-Inositol_1_4_5-trisphosphate_c0" compartment="c0" charge="-6" boundaryCondition="false"/>
<species id="cpd00898_n0" name="1D-myo-Inositol_1_4-bisphosphate_n0" compartment="n0" charge="-4" boundaryCondition="false"/>
<species id="cpd00916_n0" name="D-myo-Inositol_1_4_5-trisphosphate_n0" compartment="n0" charge="-6" boundaryCondition="false"/>
<species id="cpd00903_c0" name="12-OPDA_c0" compartment="c0" charge="-1" boundaryCondition="false"/>
<species id="cpd02905_c0" name="8-1R_2R-3-Oxo-2-{Z-pent-2-enyl}cyclopentyloctanoate_c0" compartment="c0" charge="-1" boundaryCondition="false"/>
<species id="cpd00903_x0" name="12-OPDA_x0" compartment="x0" charge="-1" boundaryCondition="false"/>
<species id="cpd02905_x0" name="8-1R_2R-3-Oxo-2-{Z-pent-2-enyl}cyclopentyloctanoate_x0" compartment="x0" charge="-1" boundaryCondition="false"/>
<species id="cpd02846_c0" name="9Z_15Z-13S-12_13-Epoxyoctadeca-9_11_15-trienoic_acid_c0" compartment="c0" charge="-1" boundaryCondition="false"/>
<species id="cpd02846_d0" name="9Z_15Z-13S-12_13-Epoxyoctadeca-9_11_15-trienoic_acid_d0" compartment="d0" charge="-1" boundaryCondition="false"/>
<species id="cpd00903_d0" name="12-OPDA_d0" compartment="d0" charge="-1" boundaryCondition="false"/>
<species id="cpd03557_c0" name="2-Acyl-sn-glycero-3-phosphoethanolamine_c0" compartment="c0" charge="10000000" boundaryCondition="false"/>
<species id="cpd01133_c0" name="Stachyose_c0" compartment="c0" charge="0" boundaryCondition="false"/>
<species id="cpd02763_c0" name="N4-Acetyl-beta-D-glucosaminylasparagine_c0" compartment="c0" charge="0" boundaryCondition="false"/>
<species id="cpd00912_c0" name="N-Acetyl-beta-D-glucosaminylamine_c0" compartment="c0" charge="0" boundaryCondition="false"/>
<species id="cpd02513_c0" name="D-myo-Inositol_3_4-bisphosphate_c0" compartment="c0" charge="-4" boundaryCondition="false"/>
<species id="cpd00914_c0" name="1D-myo-Inositol_1_3_4-trisphosphate_c0" compartment="c0" charge="-6" boundaryCondition="false"/>
<species id="cpd02513_d0" name="D-myo-Inositol_3_4-bisphosphate_d0" compartment="d0" charge="-4" boundaryCondition="false"/>
<species id="cpd00914_d0" name="1D-myo-Inositol_1_3_4-trisphosphate_d0" compartment="d0" charge="-6" boundaryCondition="false"/>
<species id="cpd02513_m0" name="D-myo-Inositol_3_4-bisphosphate_m0" compartment="m0" charge="-4" boundaryCondition="false"/>
<species id="cpd00914_m0" name="1D-myo-Inositol_1_3_4-trisphosphate_m0" compartment="m0" charge="-6" boundaryCondition="false"/>
<species id="cpd00934_c0" name="1D-myo-Inositol_1_3_4_5-tetrakisphosphate_c0" compartment="c0" charge="-8" boundaryCondition="false"/>
<species id="cpd00934_n0" name="1D-myo-Inositol_1_3_4_5-tetrakisphosphate_n0" compartment="n0" charge="-8" boundaryCondition="false"/>
<species id="cpd00914_n0" name="1D-myo-Inositol_1_3_4-trisphosphate_n0" compartment="n0" charge="-6" boundaryCondition="false"/>
<species id="cpd02729_c0" name="1D-myo-Inositol_1_3_4_6-tetrakisphosphate_c0" compartment="c0" charge="-8" boundaryCondition="false"/>
<species id="cpd02729_n0" name="1D-myo-Inositol_1_3_4_6-tetrakisphosphate_n0" compartment="n0" charge="-8" boundaryCondition="false"/>
<species id="cpd02649_c0" name="1-Organyl-2-lyso-sn-glycero-3-phosphocholine_c0" compartment="c0" charge="10000000" boundaryCondition="false"/>
<species id="cpd02803_c0" name="2-Acetyl-1-alkyl-sn-glycero-3-phosphocholine_c0" compartment="c0" charge="10000000" boundaryCondition="false"/>
<species id="cpd00920_c0" name="4-2-Aminophenyl-2_4-dioxobutanoate_c0" compartment="c0" charge="-1" boundaryCondition="false"/>
<species id="cpd01182_c0" name="4-Hydroxy-2-quinolinecarboxylic_acid_c0" compartment="c0" charge="-1" boundaryCondition="false"/>
<species id="cpd00927_c0" name="3_6_9-Trihydroxypterocarpan_c0" compartment="c0" charge="0" boundaryCondition="false"/>
<species id="cpd02618_c0" name="3_9-Dihydroxypterocarpan_c0" compartment="c0" charge="0" boundaryCondition="false"/>
<species id="cpd00928_c0" name="3_7-Di-O-methylquercetin_c0" compartment="c0" charge="0" boundaryCondition="false"/>
<species id="cpd02713_c0" name="3_7_4-Tri-O-methylquercetin_c0" compartment="c0" charge="0" boundaryCondition="false"/>
<species id="cpd02843_c0" name="D-erythro-1-Imidazol-4-ylglycerol_3-phosphate_c0" compartment="c0" charge="-2" boundaryCondition="false"/>
<species id="cpd02720_c0" name="5-Amino-6-5-phospho-D-ribitylaminouracil_c0" compartment="c0" charge="-2" boundaryCondition="false"/>
<species id="cpd00931_c0" name="5-Amino-6-5-phosphoribosylaminouracil_c0" compartment="c0" charge="-2" boundaryCondition="false"/>
<species id="cpd02720_d0" name="5-Amino-6-5-phospho-D-ribitylaminouracil_d0" compartment="d0" charge="-2" boundaryCondition="false"/>
<species id="cpd00931_d0" name="5-Amino-6-5-phosphoribosylaminouracil_d0" compartment="d0" charge="-2" boundaryCondition="false"/>
<species id="cpd00939_c0" name="4-Amino-5-hydroxymethyl-2-methylpyrimidine_c0" compartment="c0" charge="0" boundaryCondition="false"/>
<species id="cpd02775_c0" name="4-Amino-2-methyl-5-phosphomethylpyrimidine_c0" compartment="c0" charge="-2" boundaryCondition="false"/>
<species id="cpd00939_d0" name="4-Amino-5-hydroxymethyl-2-methylpyrimidine_d0" compartment="d0" charge="0" boundaryCondition="false"/>
<species id="cpd02775_d0" name="4-Amino-2-methyl-5-phosphomethylpyrimidine_d0" compartment="d0" charge="-2" boundaryCondition="false"/>
<species id="cpd00939_m0" name="4-Amino-5-hydroxymethyl-2-methylpyrimidine_m0" compartment="m0" charge="0" boundaryCondition="false"/>
<species id="cpd02775_m0" name="4-Amino-2-methyl-5-phosphomethylpyrimidine_m0" compartment="m0" charge="-2" boundaryCondition="false"/>
<species id="cpd00943_c0" name="1D-myo-Inositol_1_3_4_5_6-pentakisphosphate_c0" compartment="c0" charge="-10" boundaryCondition="false"/>
<species id="cpd00943_n0" name="1D-myo-Inositol_1_3_4_5_6-pentakisphosphate_n0" compartment="n0" charge="-10" boundaryCondition="false"/>
<species id="cpd02751_c0" name="1D-myo-Inositol_3_4_5_6-tetrakisphosphate_c0" compartment="c0" charge="-8" boundaryCondition="false"/>
<species id="cpd02751_n0" name="1D-myo-Inositol_3_4_5_6-tetrakisphosphate_n0" compartment="n0" charge="-8" boundaryCondition="false"/>
<species id="cpd02961_c0" name="2-Amino-4-hydroxy-6-D-erythro-1_2_3-trihydroxypropyl-7_8-dihydropteridine_c0" compartment="c0" charge="0" boundaryCondition="false"/>
<species id="cpd00956_c0" name="1-2-Carboxyphenylamino-1-deoxy-D-ribulose_5-phosphate_c0" compartment="c0" charge="-3" boundaryCondition="false"/>
<species id="cpd00956_d0" name="1-2-Carboxyphenylamino-1-deoxy-D-ribulose_5-phosphate_d0" compartment="d0" charge="-3" boundaryCondition="false"/>
<species id="cpd01651_m0" name="3-Cyano-L-alanine_m0" compartment="m0" charge="0" boundaryCondition="false"/>
<species id="cpd00976_c0" name="dIDP_c0" compartment="c0" charge="-2" boundaryCondition="false"/>
<species id="cpd00977_c0" name="dITP_c0" compartment="c0" charge="-3" boundaryCondition="false"/>
<species id="cpd00976_d0" name="dIDP_d0" compartment="d0" charge="-2" boundaryCondition="false"/>
<species id="cpd00977_d0" name="dITP_d0" compartment="d0" charge="-3" boundaryCondition="false"/>
<species id="cpd00976_m0" name="dIDP_m0" compartment="m0" charge="-2" boundaryCondition="false"/>
<species id="cpd00977_m0" name="dITP_m0" compartment="m0" charge="-3" boundaryCondition="false"/>
<species id="cpd00976_n0" name="dIDP_n0" compartment="n0" charge="-2" boundaryCondition="false"/>
<species id="cpd00977_n0" name="dITP_n0" compartment="n0" charge="-3" boundaryCondition="false"/>
<species id="cpd00976_x0" name="dIDP_x0" compartment="x0" charge="-2" boundaryCondition="false"/>
<species id="cpd00977_x0" name="dITP_x0" compartment="x0" charge="-3" boundaryCondition="false"/>
<species id="cpd03704_c0" name="2-Deoxyinosine_5-phosphate_c0" compartment="c0" charge="-2" boundaryCondition="false"/>
<species id="cpd01015_c0" name="Cyanate_c0" compartment="c0" charge="-1" boundaryCondition="false"/>
<species id="cpd01101_c0" name="Carbamate_c0" compartment="c0" charge="-1" boundaryCondition="false"/>
<species id="cpd01275_c0" name="Secologanin_c0" compartment="c0" charge="0" boundaryCondition="false"/>
<species id="cpd01023_c0" name="Loganin_c0" compartment="c0" charge="0" boundaryCondition="false"/>
<species id="cpd02807_c0" name="Apigenin_7-O-beta-D-glucoside_c0" compartment="c0" charge="0" boundaryCondition="false"/>
<species id="cpd01047_c0" name="Apigenin_c0" compartment="c0" charge="-1" boundaryCondition="false"/>
<species id="cpd01059_d0" name="Ferulate_d0" compartment="d0" charge="-1" boundaryCondition="false"/>
<species id="cpd03337_d0" name="5-Hydroxyferulic_acid_methyl_ester_d0" compartment="d0" charge="-1" boundaryCondition="false"/>
<species id="cpd01059_r0" name="Ferulate_r0" compartment="r0" charge="-1" boundaryCondition="false"/>
<species id="cpd03337_r0" name="5-Hydroxyferulic_acid_methyl_ester_r0" compartment="r0" charge="-1" boundaryCondition="false"/>
<species id="cpd01062_c0" name="Geraniol_c0" compartment="c0" charge="0" boundaryCondition="false"/>
<species id="cpd01061_c0" name="Geranial_c0" compartment="c0" charge="0" boundaryCondition="false"/>
<species id="cpd02453_c0" name="Luteolin_7-O-beta-D-glucoside_c0" compartment="c0" charge="0" boundaryCondition="false"/>
<species id="cpd01071_c0" name="Luteolin_c0" compartment="c0" charge="-1" boundaryCondition="false"/>
<species id="cpd02215_c0" name="Luteolin_7-O-glucuronide_c0" compartment="c0" charge="-1" boundaryCondition="false"/>
<species id="cpd03389_c0" name="L-Selenocysteine_c0" compartment="c0" charge="0" boundaryCondition="false"/>
<species id="cpd01078_c0" name="Hydrogen_selenide_c0" compartment="c0" charge="0" boundaryCondition="false"/>
<species id="cpd03389_d0" name="L-Selenocysteine_d0" compartment="d0" charge="0" boundaryCondition="false"/>
<species id="cpd01078_d0" name="Hydrogen_selenide_d0" compartment="d0" charge="0" boundaryCondition="false"/>
<species id="cpd03389_m0" name="L-Selenocysteine_m0" compartment="m0" charge="0" boundaryCondition="false"/>
<species id="cpd01078_m0" name="Hydrogen_selenide_m0" compartment="m0" charge="0" boundaryCondition="false"/>
<species id="cpd01554_c0" name="Sinapyl_alcohol_c0" compartment="c0" charge="0" boundaryCondition="false"/>
<species id="cpd01082_c0" name="Syringin_c0" compartment="c0" charge="0" boundaryCondition="false"/>
<species id="cpd01122_c0" name="Linoleate_c0" compartment="c0" charge="-1" boundaryCondition="false"/>
<species id="cpd02873_c0" name="9Z_11E-13S-13-Hydroperoxyoctadeca-9_11-dienoic_acid_c0" compartment="c0" charge="-1" boundaryCondition="false"/>
<species id="cpd01122_d0" name="Linoleate_d0" compartment="d0" charge="-1" boundaryCondition="false"/>
<species id="cpd02873_d0" name="9Z_11E-13S-13-Hydroperoxyoctadeca-9_11-dienoic_acid_d0" compartment="d0" charge="-1" boundaryCondition="false"/>
<species id="cpd03200_c0" name="D-Gal_alpha_1-&gt;6D-Gal_alpha_1-&gt;6D-Glucose_c0" compartment="c0" charge="0" boundaryCondition="false"/>
<species id="cpd01133_v0" name="Stachyose_v0" compartment="v0" charge="0" boundaryCondition="false"/>
<species id="cpd03200_v0" name="D-Gal_alpha_1-&gt;6D-Gal_alpha_1-&gt;6D-Glucose_v0" compartment="v0" charge="0" boundaryCondition="false"/>
<species id="cpd01133_w0" name="Stachyose_w0" compartment="w0" charge="0" boundaryCondition="false"/>
<species id="cpd03200_w0" name="D-Gal_alpha_1-&gt;6D-Gal_alpha_1-&gt;6D-Glucose_w0" compartment="w0" charge="0" boundaryCondition="false"/>
<species id="cpd03503_c0" name="Leucocyanidin_c0" compartment="c0" charge="0" boundaryCondition="false"/>
<species id="cpd01858_c0" name="Dihydromyricetin_c0" compartment="c0" charge="0" boundaryCondition="false"/>
<species id="cpd01169_c0" name="L-Dopachrome_c0" compartment="c0" charge="-1" boundaryCondition="false"/>
<species id="cpd03308_c0" name="5_6-Dihydroxyindole_c0" compartment="c0" charge="0" boundaryCondition="false"/>
<species id="cpd03039_c0" name="24_25-Dihydrolanosterol_c0" compartment="c0" charge="0" boundaryCondition="false"/>
<species id="cpd03039_r0" name="24_25-Dihydrolanosterol_r0" compartment="r0" charge="0" boundaryCondition="false"/>
<species id="cpd01188_r0" name="Lanosterol_r0" compartment="r0" charge="0" boundaryCondition="false"/>
<species id="cpd03039_w0" name="24_25-Dihydrolanosterol_w0" compartment="w0" charge="0" boundaryCondition="false"/>
<species id="cpd01188_w0" name="Lanosterol_w0" compartment="w0" charge="0" boundaryCondition="false"/>
<species id="cpd01196_c0" name="Morphinone_c0" compartment="c0" charge="1" boundaryCondition="false"/>
<species id="cpd03685_c0" name="Oripavine_c0" compartment="c0" charge="1" boundaryCondition="false"/>
<species id="cpd03071_c0" name="trans-beta-D-Glucosyl-2-hydroxycinnamate_c0" compartment="c0" charge="-1" boundaryCondition="false"/>
<species id="cpd01250_c0" name="Heptadecane_c0" compartment="c0" charge="0" boundaryCondition="false"/>
<species id="cpd01264_c0" name="Octadecanal_c0" compartment="c0" charge="0" boundaryCondition="false"/>
<species id="cpd02193_c0" name="3-alphaS-Strictosidine_c0" compartment="c0" charge="1" boundaryCondition="false"/>
<species id="cpd01451_c0" name="Cycloeucalenol_c0" compartment="c0" charge="0" boundaryCondition="false"/>
<species id="cpd01334_c0" name="Obtusifoliol_c0" compartment="c0" charge="0" boundaryCondition="false"/>
<species id="cpd01335_c0" name="Octanoyl-CoA_c0" compartment="c0" charge="-4" boundaryCondition="false"/>
<species id="cpd03130_c0" name="trans-Oct-2-enoyl-CoA_c0" compartment="c0" charge="-4" boundaryCondition="false"/>
<species id="cpd01335_m0" name="Octanoyl-CoA_m0" compartment="m0" charge="-4" boundaryCondition="false"/>
<species id="cpd03130_m0" name="trans-Oct-2-enoyl-CoA_m0" compartment="m0" charge="-4" boundaryCondition="false"/>
<species id="cpd01335_x0" name="Octanoyl-CoA_x0" compartment="x0" charge="-4" boundaryCondition="false"/>
<species id="cpd03130_x0" name="trans-Oct-2-enoyl-CoA_x0" compartment="x0" charge="-4" boundaryCondition="false"/>
<species id="cpd03119_c0" name="3-Oxodecanoyl-CoA_c0" compartment="c0" charge="-4" boundaryCondition="false"/>
<species id="cpd03119_m0" name="3-Oxodecanoyl-CoA_m0" compartment="m0" charge="-4" boundaryCondition="false"/>
<species id="cpd03119_x0" name="3-Oxodecanoyl-CoA_x0" compartment="x0" charge="-4" boundaryCondition="false"/>
<species id="cpd03635_c0" name="Gibberellin_A44_diacid_c0" compartment="c0" charge="-2" boundaryCondition="false"/>
<species id="cpd01389_c0" name="Gibberellin_A19_c0" compartment="c0" charge="-2" boundaryCondition="false"/>
<species id="cpd03636_c0" name="Gibberellin_A29_c0" compartment="c0" charge="-1" boundaryCondition="false"/>
<species id="cpd01390_c0" name="Gibberellin_A20_c0" compartment="c0" charge="-1" boundaryCondition="false"/>
<species id="cpd02114_c0" name="6S-Hydroxyhyoscyamine_c0" compartment="c0" charge="1" boundaryCondition="false"/>
<species id="cpd01396_c0" name="L-Hyoscyamine_c0" compartment="c0" charge="1" boundaryCondition="false"/>
<species id="cpd01424_c0" name="2S-Flavanone_c0" compartment="c0" charge="0" boundaryCondition="false"/>
<species id="cpd01566_c0" name="2S-Flavan-4-ol_c0" compartment="c0" charge="0" boundaryCondition="false"/>
<species id="cpd01427_c0" name="S-Scoulerine_c0" compartment="c0" charge="0" boundaryCondition="false"/>
<species id="cpd01426_c0" name="S-Reticuline_c0" compartment="c0" charge="1" boundaryCondition="false"/>
<species id="cpd03094_c0" name="3-Hydroxy-N-methyl-S-coclaurine_c0" compartment="c0" charge="1" boundaryCondition="false"/>
<species id="cpd02545_c0" name="Isocorypalmine_c0" compartment="c0" charge="0" boundaryCondition="false"/>
<species id="cpd01427_d0" name="S-Scoulerine_d0" compartment="d0" charge="0" boundaryCondition="false"/>
<species id="cpd02545_d0" name="Isocorypalmine_d0" compartment="d0" charge="0" boundaryCondition="false"/>
<species id="cpd01845_c0" name="Protochlorophyllide_c0" compartment="c0" charge="-2" boundaryCondition="false"/>
<species id="cpd01449_c0" name="Chlorophyllide_c0" compartment="c0" charge="-2" boundaryCondition="false"/>
<species id="cpd01845_d0" name="Protochlorophyllide_d0" compartment="d0" charge="-2" boundaryCondition="false"/>
<species id="cpd01449_d0" name="Chlorophyllide_d0" compartment="d0" charge="-2" boundaryCondition="false"/>
<species id="cpd01450_c0" name="Corticosterone_c0" compartment="c0" charge="0" boundaryCondition="false"/>
<species id="cpd03270_c0" name="11-Dehydrocorticosterone_c0" compartment="c0" charge="0" boundaryCondition="false"/>
<species id="cpd02060_c0" name="2-trans-Dodecenoyl-CoA_c0" compartment="c0" charge="-4" boundaryCondition="false"/>
<species id="cpd01260_c0" name="Lauroyl-CoA_c0" compartment="c0" charge="-4" boundaryCondition="false"/>
<species id="cpd02060_m0" name="2-trans-Dodecenoyl-CoA_m0" compartment="m0" charge="-4" boundaryCondition="false"/>
<species id="cpd01260_m0" name="Lauroyl-CoA_m0" compartment="m0" charge="-4" boundaryCondition="false"/>
<species id="cpd02060_x0" name="2-trans-Dodecenoyl-CoA_x0" compartment="x0" charge="-4" boundaryCondition="false"/>
<species id="cpd01260_x0" name="Lauroyl-CoA_x0" compartment="x0" charge="-4" boundaryCondition="false"/>
<species id="cpd01468_c0" name="Methylmalonate_c0" compartment="c0" charge="-2" boundaryCondition="false"/>
<species id="cpd19044_d0" name="S-Methylmalonate_semialdehyde_d0" compartment="d0" charge="-1" boundaryCondition="false"/>
<species id="cpd01468_d0" name="Methylmalonate_d0" compartment="d0" charge="-2" boundaryCondition="false"/>
<species id="cpd01468_m0" name="Methylmalonate_m0" compartment="m0" charge="-2" boundaryCondition="false"/>
<species id="cpd02216_c0" name="Magnesium_protoporphyrin_c0" compartment="c0" charge="-2" boundaryCondition="false"/>
<species id="cpd00254_c0" name="Magnesium_cation_c0" compartment="c0" charge="2" boundaryCondition="false"/>
<species id="cpd02216_d0" name="Magnesium_protoporphyrin_d0" compartment="d0" charge="-2" boundaryCondition="false"/>
<species id="cpd00254_d0" name="Magnesium_cation_d0" compartment="d0" charge="2" boundaryCondition="false"/>
<species id="cpd01481_c0" name="UDP-L-rhamnose_c0" compartment="c0" charge="-2" boundaryCondition="false"/>
<species id="cpd02705_c0" name="cis-4-Carboxymethylenebut-2-en-4-olide_c0" compartment="c0" charge="-1" boundaryCondition="false"/>
<species id="cpd01498_c0" name="2-Maleylacetate_c0" compartment="c0" charge="-2" boundaryCondition="false"/>
<species id="cpd01502_c0" name="2-Methylmaleate_c0" compartment="c0" charge="-2" boundaryCondition="false"/>
<species id="cpd01700_c0" name="R-2-Methylmalate_c0" compartment="c0" charge="-2" boundaryCondition="false"/>
<species id="cpd01502_d0" name="2-Methylmaleate_d0" compartment="d0" charge="-2" boundaryCondition="false"/>
<species id="cpd01700_d0" name="R-2-Methylmalate_d0" compartment="d0" charge="-2" boundaryCondition="false"/>
<species id="cpd01680_c0" name="N1-Acetylspermine_c0" compartment="c0" charge="3" boundaryCondition="false"/>
<species id="cpd19440_c0" name="3-Acetamidopropanal_c0" compartment="c0" charge="0" boundaryCondition="false"/>
<species id="cpd01680_x0" name="N1-Acetylspermine_x0" compartment="x0" charge="3" boundaryCondition="false"/>
<species id="cpd19440_x0" name="3-Acetamidopropanal_x0" compartment="x0" charge="0" boundaryCondition="false"/>
<species id="cpd00264_x0" name="Spermidine_x0" compartment="x0" charge="3" boundaryCondition="false"/>
<species id="cpd03333_w0" name="Sinapoyl_aldehyde_w0" compartment="w0" charge="0" boundaryCondition="false"/>
<species id="cpd01554_w0" name="Sinapyl_alcohol_w0" compartment="w0" charge="0" boundaryCondition="false"/>
<species id="cpd30321_c0" name="beta-D-Fructose_c0" compartment="c0" charge="0" boundaryCondition="false"/>
<species id="cpd19187_c0" name="Sucrose_6-phosphate_c0" compartment="c0" charge="-2" boundaryCondition="false"/>
<species id="cpd30321_v0" name="beta-D-Fructose_v0" compartment="v0" charge="0" boundaryCondition="false"/>
<species id="cpd19187_v0" name="Sucrose_6-phosphate_v0" compartment="v0" charge="-2" boundaryCondition="false"/>
<species id="cpd19006_v0" name="alpha-D-Glucose_6-phosphate_v0" compartment="v0" charge="-2" boundaryCondition="false"/>
<species id="cpd30321_w0" name="beta-D-Fructose_w0" compartment="w0" charge="0" boundaryCondition="false"/>
<species id="cpd19187_w0" name="Sucrose_6-phosphate_w0" compartment="w0" charge="-2" boundaryCondition="false"/>
<species id="cpd19006_w0" name="alpha-D-Glucose_6-phosphate_w0" compartment="w0" charge="-2" boundaryCondition="false"/>
<species id="cpd03707_c0" name="Hordenine_c0" compartment="c0" charge="1" boundaryCondition="false"/>
<species id="cpd01610_c0" name="N-Methyltyramine_c0" compartment="c0" charge="1" boundaryCondition="false"/>
<species id="cpd03707_d0" name="Hordenine_d0" compartment="d0" charge="1" boundaryCondition="false"/>
<species id="cpd01610_d0" name="N-Methyltyramine_d0" compartment="d0" charge="1" boundaryCondition="false"/>
<species id="cpd03707_m0" name="Hordenine_m0" compartment="m0" charge="1" boundaryCondition="false"/>
<species id="cpd01610_m0" name="N-Methyltyramine_m0" compartment="m0" charge="1" boundaryCondition="false"/>
<species id="cpd03707_n0" name="Hordenine_n0" compartment="n0" charge="1" boundaryCondition="false"/>
<species id="cpd01610_n0" name="N-Methyltyramine_n0" compartment="n0" charge="1" boundaryCondition="false"/>
<species id="cpd01692_c0" name="Steroid_O-sulfate_c0" compartment="c0" charge="-1" boundaryCondition="false"/>
<species id="cpd01615_c0" name="Phenolic_steroid_c0" compartment="c0" charge="0" boundaryCondition="false"/>
<species id="cpd03426_c0" name="Sirohydrochlorin_c0" compartment="c0" charge="-8" boundaryCondition="false"/>
<species id="cpd03356_c0" name="4-2-Amino-3-hydroxyphenyl-2_4-dioxobutanoate_c0" compartment="c0" charge="-1" boundaryCondition="false"/>
<species id="cpd01625_c0" name="Xanthurenic_acid_c0" compartment="c0" charge="-1" boundaryCondition="false"/>
<species id="cpd03461_c0" name="8-Methoxykynurenate_c0" compartment="c0" charge="-1" boundaryCondition="false"/>
<species id="cpd01710_c0" name="2-Isopropylmaleate_c0" compartment="c0" charge="-2" boundaryCondition="false"/>
<species id="cpd01710_d0" name="2-Isopropylmaleate_d0" compartment="d0" charge="-2" boundaryCondition="false"/>
<species id="cpd03407_c0" name="gamma-Glutamyl-beta-cyanoalanine_c0" compartment="c0" charge="-1" boundaryCondition="false"/>
<species id="cpd01651_v0" name="3-Cyano-L-alanine_v0" compartment="v0" charge="0" boundaryCondition="false"/>
<species id="cpd03407_v0" name="gamma-Glutamyl-beta-cyanoalanine_v0" compartment="v0" charge="-1" boundaryCondition="false"/>
<species id="cpd01695_c0" name="Tetradecanoyl-CoA_c0" compartment="c0" charge="-4" boundaryCondition="false"/>
<species id="cpd03127_c0" name="trans-Tetradec-2-enoyl-CoA_c0" compartment="c0" charge="-4" boundaryCondition="false"/>
<species id="cpd01695_m0" name="Tetradecanoyl-CoA_m0" compartment="m0" charge="-4" boundaryCondition="false"/>
<species id="cpd03127_m0" name="trans-Tetradec-2-enoyl-CoA_m0" compartment="m0" charge="-4" boundaryCondition="false"/>
<species id="cpd01695_x0" name="Tetradecanoyl-CoA_x0" compartment="x0" charge="-4" boundaryCondition="false"/>
<species id="cpd03127_x0" name="trans-Tetradec-2-enoyl-CoA_x0" compartment="x0" charge="-4" boundaryCondition="false"/>
<species id="cpd03114_c0" name="3-Oxopalmitoyl-CoA_c0" compartment="c0" charge="-4" boundaryCondition="false"/>
<species id="cpd03114_m0" name="3-Oxopalmitoyl-CoA_m0" compartment="m0" charge="-4" boundaryCondition="false"/>
<species id="cpd03114_x0" name="3-Oxopalmitoyl-CoA_x0" compartment="x0" charge="-4" boundaryCondition="false"/>
<species id="cpd01878_c0" name="3_5-Dichlorocatechol_c0" compartment="c0" charge="0" boundaryCondition="false"/>
<species id="cpd01706_c0" name="2_4-Dichlorophenol_c0" compartment="c0" charge="0" boundaryCondition="false"/>
<species id="cpd02693_c0" name="2R_3S-3-Isopropylmalate_c0" compartment="c0" charge="-2" boundaryCondition="false"/>
<species id="cpd02693_d0" name="2R_3S-3-Isopropylmalate_d0" compartment="d0" charge="-2" boundaryCondition="false"/>
<species id="cpd01722_c0" name="4-Coumaryl_alcohol_c0" compartment="c0" charge="0" boundaryCondition="false"/>
<species id="cpd03332_w0" name="4-Hydroxycinnamyl_aldehyde_w0" compartment="w0" charge="0" boundaryCondition="false"/>
<species id="cpd01722_w0" name="4-Coumaryl_alcohol_w0" compartment="w0" charge="0" boundaryCondition="false"/>
<species id="cpd03483_c0" name="4-Hydroxycinnamyl_alcohol_4-D-glucoside_c0" compartment="c0" charge="0" boundaryCondition="false"/>
<species id="cpd01766_c0" name="N-Methylputrescine_c0" compartment="c0" charge="2" boundaryCondition="false"/>
<species id="cpd03688_c0" name="1-Methylpyrrolinium_c0" compartment="c0" charge="1" boundaryCondition="false"/>
<species id="cpd01766_x0" name="N-Methylputrescine_x0" compartment="x0" charge="2" boundaryCondition="false"/>
<species id="cpd03688_x0" name="1-Methylpyrrolinium_x0" compartment="x0" charge="1" boundaryCondition="false"/>
<species id="cpd02021_c0" name="2-Succinylbenzoyl-CoA_c0" compartment="c0" charge="-5" boundaryCondition="false"/>
<species id="cpd01772_c0" name="2-Succinylbenzoate_c0" compartment="c0" charge="-2" boundaryCondition="false"/>
<species id="cpd02021_d0" name="2-Succinylbenzoyl-CoA_d0" compartment="d0" charge="-5" boundaryCondition="false"/>
<species id="cpd01772_d0" name="2-Succinylbenzoate_d0" compartment="d0" charge="-2" boundaryCondition="false"/>
<species id="cpd02021_x0" name="2-Succinylbenzoyl-CoA_x0" compartment="x0" charge="-5" boundaryCondition="false"/>
<species id="cpd01772_x0" name="2-Succinylbenzoate_x0" compartment="x0" charge="-2" boundaryCondition="false"/>
<species id="cpd03451_c0" name="1R_6R-6-Hydroxy-2-succinylcyclohexa-2_4-diene-1-carboxylate_c0" compartment="c0" charge="-2" boundaryCondition="false"/>
<species id="cpd01777_c0" name="Phosphoribosyl-AMP_c0" compartment="c0" charge="-4" boundaryCondition="false"/>
<species id="cpd01777_d0" name="Phosphoribosyl-AMP_d0" compartment="d0" charge="-4" boundaryCondition="false"/>
<species id="cpd02979_c0" name="5-5-Phospho-D-ribosylaminoformimino-1-5-phosphoribosyl-imidazole-4-carboxamide_c0" compartment="c0" charge="-4" boundaryCondition="false"/>
<species id="cpd02979_d0" name="5-5-Phospho-D-ribosylaminoformimino-1-5-phosphoribosyl-imidazole-4-carboxamide_d0" compartment="d0" charge="-4" boundaryCondition="false"/>
<species id="cpd02870_c0" name="N6-delta2-Isopentenyl-adenosine_5-monophosphate_c0" compartment="c0" charge="-2" boundaryCondition="false"/>
<species id="cpd02870_d0" name="N6-delta2-Isopentenyl-adenosine_5-monophosphate_d0" compartment="d0" charge="-2" boundaryCondition="false"/>
<species id="cpd02870_m0" name="N6-delta2-Isopentenyl-adenosine_5-monophosphate_m0" compartment="m0" charge="-2" boundaryCondition="false"/>
<species id="cpd01831_c0" name="Imidazole-4-acetate_c0" compartment="c0" charge="-1" boundaryCondition="false"/>
<species id="cpd03052_c0" name="Imidazole-4-acetaldehyde_c0" compartment="c0" charge="0" boundaryCondition="false"/>
<species id="cpd01831_d0" name="Imidazole-4-acetate_d0" compartment="d0" charge="-1" boundaryCondition="false"/>
<species id="cpd03052_d0" name="Imidazole-4-acetaldehyde_d0" compartment="d0" charge="0" boundaryCondition="false"/>
<species id="cpd01831_m0" name="Imidazole-4-acetate_m0" compartment="m0" charge="-1" boundaryCondition="false"/>
<species id="cpd03052_m0" name="Imidazole-4-acetaldehyde_m0" compartment="m0" charge="0" boundaryCondition="false"/>
<species id="cpd01880_c0" name="Indole-3-acetaldehyde_oxime_c0" compartment="c0" charge="0" boundaryCondition="false"/>
<species id="cpd01880_r0" name="Indole-3-acetaldehyde_oxime_r0" compartment="r0" charge="0" boundaryCondition="false"/>
<species id="cpd01881_r0" name="3-Indoleacetonitrile_r0" compartment="r0" charge="0" boundaryCondition="false"/>
<species id="cpd01882_c0" name="3-Methylbutanoyl-CoA_c0" compartment="c0" charge="-4" boundaryCondition="false"/>
<species id="cpd01966_c0" name="3-Methylcrotonyl-CoA_c0" compartment="c0" charge="-4" boundaryCondition="false"/>
<species id="cpd01882_m0" name="3-Methylbutanoyl-CoA_m0" compartment="m0" charge="-4" boundaryCondition="false"/>
<species id="cpd01966_m0" name="3-Methylcrotonyl-CoA_m0" compartment="m0" charge="-4" boundaryCondition="false"/>
<species id="cpd01882_x0" name="3-Methylbutanoyl-CoA_x0" compartment="x0" charge="-4" boundaryCondition="false"/>
<species id="cpd01966_x0" name="3-Methylcrotonyl-CoA_x0" compartment="x0" charge="-4" boundaryCondition="false"/>
<species id="cpd01887_c0" name="3-cis-Dodecenoyl-CoA_c0" compartment="c0" charge="-4" boundaryCondition="false"/>
<species id="cpd01887_x0" name="3-cis-Dodecenoyl-CoA_x0" compartment="x0" charge="-4" boundaryCondition="false"/>
<species id="cpd02068_m0" name="3-Methylglutaconyl-CoA_m0" compartment="m0" charge="-5" boundaryCondition="false"/>
<species id="cpd02574_c0" name="S-Methyl-5-thio-D-ribose_1-phosphate_c0" compartment="c0" charge="-2" boundaryCondition="false"/>
<species id="cpd02394_c0" name="5-Phosphoribosylglycinamide_c0" compartment="c0" charge="-1" boundaryCondition="false"/>
<species id="cpd02394_d0" name="5-Phosphoribosylglycinamide_d0" compartment="d0" charge="-1" boundaryCondition="false"/>
<species id="cpd03972_c0" name="Penicillin_N_c0" compartment="c0" charge="-1" boundaryCondition="false"/>
<species id="cpd03296_c0" name="Isopenicillin_N_c0" compartment="c0" charge="-1" boundaryCondition="false"/>
<species id="cpd02054_c0" name="Hamamelose_c0" compartment="c0" charge="-1" boundaryCondition="false"/>
<species id="cpd02604_c0" name="2-Carboxy-D-arabinitol_1-phosphate_c0" compartment="c0" charge="-3" boundaryCondition="false"/>
<species id="cpd03116_c0" name="S-3-Hydroxydodecanoyl-CoA_c0" compartment="c0" charge="-4" boundaryCondition="false"/>
<species id="cpd03116_x0" name="S-3-Hydroxydodecanoyl-CoA_x0" compartment="x0" charge="-4" boundaryCondition="false"/>
<species id="cpd03347_c0" name="3-Hydroxykynurenamine_c0" compartment="c0" charge="1" boundaryCondition="false"/>
<species id="cpd02065_c0" name="3-Hydroxy-L-kynurenine_c0" compartment="c0" charge="0" boundaryCondition="false"/>
<species id="cpd02096_c0" name="L-3-Amino-isobutanoate_c0" compartment="c0" charge="0" boundaryCondition="false"/>
<species id="cpd02465_c0" name="2_3_4_5-Tetrahydrodipicolinate_c0" compartment="c0" charge="-2" boundaryCondition="false"/>
<species id="cpd02465_d0" name="2_3_4_5-Tetrahydrodipicolinate_d0" compartment="d0" charge="-2" boundaryCondition="false"/>
<species id="cpd02691_c0" name="2S_3S-3-Hydroxy-2-methylbutanoyl-CoA_c0" compartment="c0" charge="-4" boundaryCondition="false"/>
<species id="cpd02125_v0" name="2-Methylbut-2-enoyl-CoA_v0" compartment="v0" charge="-4" boundaryCondition="false"/>
<species id="cpd02691_v0" name="2S_3S-3-Hydroxy-2-methylbutanoyl-CoA_v0" compartment="v0" charge="-4" boundaryCondition="false"/>
<species id="cpd02125_x0" name="2-Methylbut-2-enoyl-CoA_x0" compartment="x0" charge="-4" boundaryCondition="false"/>
<species id="cpd02691_x0" name="2S_3S-3-Hydroxy-2-methylbutanoyl-CoA_x0" compartment="x0" charge="-4" boundaryCondition="false"/>
<species id="cpd02140_c0" name="Aminoimidazole_ribotide_c0" compartment="c0" charge="-1" boundaryCondition="false"/>
<species id="cpd02826_c0" name="2-Formamido-N1-5-phosphoribosylacetamidine_c0" compartment="c0" charge="-1" boundaryCondition="false"/>
<species id="cpd02140_d0" name="Aminoimidazole_ribotide_d0" compartment="d0" charge="-1" boundaryCondition="false"/>
<species id="cpd02826_d0" name="2-Formamido-N1-5-phosphoribosylacetamidine_d0" compartment="d0" charge="-1" boundaryCondition="false"/>
<species id="cpd02893_c0" name="1-5-Phospho-D-ribosyl-5-amino-4-imidazolecarboxylate_c0" compartment="c0" charge="-2" boundaryCondition="false"/>
<species id="cpd02893_d0" name="1-5-Phospho-D-ribosyl-5-amino-4-imidazolecarboxylate_d0" compartment="d0" charge="-2" boundaryCondition="false"/>
<species id="cpd03211_c0" name="15-cis-Phytoene_c0" compartment="c0" charge="0" boundaryCondition="false"/>
<species id="cpd03211_d0" name="15-cis-Phytoene_d0" compartment="d0" charge="0" boundaryCondition="false"/>
<species id="cpd02762_c0" name="Magnesium_protoporphyrin_monomethyl_ester_c0" compartment="c0" charge="-1" boundaryCondition="false"/>
<species id="cpd02762_d0" name="Magnesium_protoporphyrin_monomethyl_ester_d0" compartment="d0" charge="-1" boundaryCondition="false"/>
<species id="cpd02233_c0" name="2-Aminoethylphosphonate_c0" compartment="c0" charge="0" boundaryCondition="false"/>
<species id="cpd03379_c0" name="CMP-2-aminoethylphosphonate_c0" compartment="c0" charge="-1" boundaryCondition="false"/>
<species id="cpd03501_c0" name="Pelargonidin_c0" compartment="c0" charge="-1" boundaryCondition="false"/>
<species id="cpd03062_c0" name="Dhurrin_c0" compartment="c0" charge="0" boundaryCondition="false"/>
<species id="cpd02357_x0" name="Dopamine_x0" compartment="x0" charge="1" boundaryCondition="false"/>
<species id="cpd02500_x0" name="3_4-Dihydroxyphenylacetaldehyde_x0" compartment="x0" charge="0" boundaryCondition="false"/>
<species id="cpd03597_c0" name="4-Hydroxyphenylethanol_c0" compartment="c0" charge="0" boundaryCondition="false"/>
<species id="cpd02361_n0" name="4-Hydroxyphenylacetaldehyde_n0" compartment="n0" charge="0" boundaryCondition="false"/>
<species id="cpd03597_n0" name="4-Hydroxyphenylethanol_n0" compartment="n0" charge="0" boundaryCondition="false"/>
<species id="cpd02667_c0" name="Z-4-Hydroxyphenylacetaldehyde_oxime_c0" compartment="c0" charge="0" boundaryCondition="false"/>
<species id="cpd02678_c0" name="5-Phosphoribosyl-N-formylglycinamide_c0" compartment="c0" charge="-2" boundaryCondition="false"/>
<species id="cpd02678_d0" name="5-Phosphoribosyl-N-formylglycinamide_d0" compartment="d0" charge="-2" boundaryCondition="false"/>
<species id="cpd03221_c0" name="Zymosterol_c0" compartment="c0" charge="0" boundaryCondition="false"/>
<species id="cpd03221_r0" name="Zymosterol_r0" compartment="r0" charge="0" boundaryCondition="false"/>
<species id="cpd02398_r0" name="5alpha-Cholest-8-en-3beta-ol_r0" compartment="r0" charge="0" boundaryCondition="false"/>
<species id="cpd03221_w0" name="Zymosterol_w0" compartment="w0" charge="0" boundaryCondition="false"/>
<species id="cpd02398_w0" name="5alpha-Cholest-8-en-3beta-ol_w0" compartment="w0" charge="0" boundaryCondition="false"/>
<species id="cpd02414_c0" name="L-2-Amino-6-oxoheptanedioate_c0" compartment="c0" charge="-1" boundaryCondition="false"/>
<species id="cpd02595_c0" name="p-Coumaroyl_quinic_acid_c0" compartment="c0" charge="-1" boundaryCondition="false"/>
<species id="cpd00634_r0" name="Chlorogenate_r0" compartment="r0" charge="-1" boundaryCondition="false"/>
<species id="cpd02595_r0" name="p-Coumaroyl_quinic_acid_r0" compartment="r0" charge="-1" boundaryCondition="false"/>
<species id="cpd02851_c0" name="1-5-Phosphoribosyl-5-amino-4-imidazolecarboxamide_c0" compartment="c0" charge="-2" boundaryCondition="false"/>
<species id="cpd02506_c0" name="5-Amino-4-imidazolecarboxyamide_c0" compartment="c0" charge="0" boundaryCondition="false"/>
<species id="cpd02524_c0" name="N-R-Pantothenoyl-L-cysteine_c0" compartment="c0" charge="-1" boundaryCondition="false"/>
<species id="cpd02555_c0" name="Tetrahydropteroyltri-L-glutamate_c0" compartment="c0" charge="-4" boundaryCondition="false"/>
<species id="cpd02738_c0" name="5-Methyltetrahydropteroyltri-L-glutamate_c0" compartment="c0" charge="-4" boundaryCondition="false"/>
<species id="cpd02555_d0" name="Tetrahydropteroyltri-L-glutamate_d0" compartment="d0" charge="-4" boundaryCondition="false"/>
<species id="cpd02738_d0" name="5-Methyltetrahydropteroyltri-L-glutamate_d0" compartment="d0" charge="-4" boundaryCondition="false"/>
<species id="cpd02791_c0" name="S-Methyl-5-thio-D-ribulose_1-phosphate_c0" compartment="c0" charge="-2" boundaryCondition="false"/>
<species id="cpd02597_c0" name="Z-But-2-ene-1_2_3-tricarboxylate_c0" compartment="c0" charge="-3" boundaryCondition="false"/>
<species id="cpd02799_c0" name="2S_3R-3-Hydroxybutane-1_2_3-tricarboxylate_c0" compartment="c0" charge="-3" boundaryCondition="false"/>
<species id="cpd02597_d0" name="Z-But-2-ene-1_2_3-tricarboxylate_d0" compartment="d0" charge="-3" boundaryCondition="false"/>
<species id="cpd02799_d0" name="2S_3R-3-Hydroxybutane-1_2_3-tricarboxylate_d0" compartment="d0" charge="-3" boundaryCondition="false"/>
<species id="cpd02597_m0" name="Z-But-2-ene-1_2_3-tricarboxylate_m0" compartment="m0" charge="-3" boundaryCondition="false"/>
<species id="cpd02799_m0" name="2S_3R-3-Hydroxybutane-1_2_3-tricarboxylate_m0" compartment="m0" charge="-3" boundaryCondition="false"/>
<species id="cpd02605_d0" name="2S-2-Isopropyl-3-oxosuccinate_d0" compartment="d0" charge="-2" boundaryCondition="false"/>
<species id="cpd02755_c0" name="Fecosterol_c0" compartment="c0" charge="0" boundaryCondition="false"/>
<species id="cpd19030_c0" name="R-2_3-Dihydroxy-3-methylbutanoate_c0" compartment="c0" charge="-1" boundaryCondition="false"/>
<species id="cpd02569_c0" name="3-Hydroxy-3-methyl-2-oxobutanoic_acid_c0" compartment="c0" charge="-1" boundaryCondition="false"/>
<species id="cpd19030_d0" name="R-2_3-Dihydroxy-3-methylbutanoate_d0" compartment="d0" charge="-1" boundaryCondition="false"/>
<species id="cpd02569_d0" name="3-Hydroxy-3-methyl-2-oxobutanoic_acid_d0" compartment="d0" charge="-1" boundaryCondition="false"/>
<species id="cpd19042_c0" name="L-erythro-4-Hydroxyglutamate_c0" compartment="c0" charge="-1" boundaryCondition="false"/>
<species id="cpd02625_m0" name="L-1-Pyrroline-3-hydroxy-5-carboxylate_m0" compartment="m0" charge="-1" boundaryCondition="false"/>
<species id="cpd19042_m0" name="L-erythro-4-Hydroxyglutamate_m0" compartment="m0" charge="-1" boundaryCondition="false"/>
<species id="cpd02636_c0" name="5-2-Hydroxyethyl-4-methylthiazole_c0" compartment="c0" charge="0" boundaryCondition="false"/>
<species id="cpd11225_c0" name="L-3_4-Dihydroxybutan-2-one_4-phosphate_c0" compartment="c0" charge="-2" boundaryCondition="false"/>
<species id="cpd11225_d0" name="L-3_4-Dihydroxybutan-2-one_4-phosphate_d0" compartment="d0" charge="-2" boundaryCondition="false"/>
<species id="cpd11185_c0" name="N_N-Dihydroxy-L-tyrosine_c0" compartment="c0" charge="-1" boundaryCondition="false"/>
<species id="cpd11185_d0" name="N_N-Dihydroxy-L-tyrosine_d0" compartment="d0" charge="-1" boundaryCondition="false"/>
<species id="cpd02826_m0" name="2-Formamido-N1-5-phosphoribosylacetamidine_m0" compartment="m0" charge="-1" boundaryCondition="false"/>
<species id="cpd02678_m0" name="5-Phosphoribosyl-N-formylglycinamide_m0" compartment="m0" charge="-2" boundaryCondition="false"/>
<species id="cpd02858_c0" name="Peptide_2-3-carboxy-3-methylammoniopropyl-L-histidine_c0" compartment="c0" charge="10000000" boundaryCondition="false"/>
<species id="cpd02710_c0" name="Peptide_2-3-carboxy-3-aminopropyl-L-histidine_c0" compartment="c0" charge="10000000" boundaryCondition="false"/>
<species id="cpd02719_c0" name="4alpha-Methyl-5alpha-cholest-7-en-3-one_c0" compartment="c0" charge="0" boundaryCondition="false"/>
<species id="cpd02939_c0" name="3beta-Hydroxy-4beta-methyl-5alpha-cholest-7-ene-4alpha-carboxylate_c0" compartment="c0" charge="-1" boundaryCondition="false"/>
<species id="cpd02759_c0" name="4_4-Dimethyl-5alpha-cholest-7-en-3beta-ol_c0" compartment="c0" charge="0" boundaryCondition="false"/>
<species id="cpd02924_c0" name="4beta-Hydroxymethyl-4alpha-methyl-5alpha-cholest-7-en-3beta-ol_c0" compartment="c0" charge="0" boundaryCondition="false"/>
<species id="cpd03228_c0" name="3alpha_7alpha-Dihydroxy-5beta-cholestan-26-al_c0" compartment="c0" charge="0" boundaryCondition="false"/>
<species id="cpd02773_c0" name="3alpha_7alpha-Dihydroxy-5beta-cholestanate_c0" compartment="c0" charge="-1" boundaryCondition="false"/>
<species id="cpd03228_d0" name="3alpha_7alpha-Dihydroxy-5beta-cholestan-26-al_d0" compartment="d0" charge="0" boundaryCondition="false"/>
<species id="cpd02773_d0" name="3alpha_7alpha-Dihydroxy-5beta-cholestanate_d0" compartment="d0" charge="-1" boundaryCondition="false"/>
<species id="cpd03228_m0" name="3alpha_7alpha-Dihydroxy-5beta-cholestan-26-al_m0" compartment="m0" charge="0" boundaryCondition="false"/>
<species id="cpd02773_m0" name="3alpha_7alpha-Dihydroxy-5beta-cholestanate_m0" compartment="m0" charge="-1" boundaryCondition="false"/>
<species id="cpd02952_c0" name="Apigenin_7-O-beta-D-apiosyl-1-&gt;2-beta-D-glucoside_c0" compartment="c0" charge="0" boundaryCondition="false"/>
<species id="cpd02930_c0" name="Lipid_X_c0" compartment="c0" charge="-2" boundaryCondition="false"/>
<species id="cpd02835_c0" name="UDP-2_3-bis3-hydroxytetradecanoylglucosamine_c0" compartment="c0" charge="-2" boundaryCondition="false"/>
<species id="cpd02991_c0" name="N-5-Phospho-D-1-ribulosylformimino-5-amino-1-5-phospho-D-ribosyl-4-imidazolecarboxamide_c0" compartment="c0" charge="-3" boundaryCondition="false"/>
<species id="cpd02851_d0" name="1-5-Phosphoribosyl-5-amino-4-imidazolecarboxamide_d0" compartment="d0" charge="-2" boundaryCondition="false"/>
<species id="cpd02843_d0" name="D-erythro-1-Imidazol-4-ylglycerol_3-phosphate_d0" compartment="d0" charge="-2" boundaryCondition="false"/>
<species id="cpd02991_d0" name="N-5-Phospho-D-1-ribulosylformimino-5-amino-1-5-phospho-D-ribosyl-4-imidazolecarboxamide_d0" compartment="d0" charge="-3" boundaryCondition="false"/>
<species id="cpd19032_c0" name="1-5-Phosphoribosyl-5-amino-4-N-succinocarboxamide-imidazole_c0" compartment="c0" charge="-4" boundaryCondition="false"/>
<species id="cpd19032_d0" name="1-5-Phosphoribosyl-5-amino-4-N-succinocarboxamide-imidazole_d0" compartment="d0" charge="-4" boundaryCondition="false"/>
<species id="cpd02886_c0" name="UDP-3-O-3-hydroxytetradecanoyl-N-acetylglucosamine_c0" compartment="c0" charge="-2" boundaryCondition="false"/>
<species id="cpd03584_c0" name="UDP-3-O-3-hydroxytetradecanoyl-D-glucosamine_c0" compartment="c0" charge="-1" boundaryCondition="false"/>
<species id="cpd03002_c0" name="Lipid_A_disaccharide_c0" compartment="c0" charge="-2" boundaryCondition="false"/>
<species id="cpd03521_c0" name="Dihydroneopterin_phosphate_c0" compartment="c0" charge="-2" boundaryCondition="false"/>
<species id="cpd03521_n0" name="Dihydroneopterin_phosphate_n0" compartment="n0" charge="-2" boundaryCondition="false"/>
<species id="cpd02961_n0" name="2-Amino-4-hydroxy-6-D-erythro-1_2_3-trihydroxypropyl-7_8-dihydropteridine_n0" compartment="n0" charge="0" boundaryCondition="false"/>
<species id="cpd02978_n0" name="7_8-Dihydroneopterin_3-triphosphate_n0" compartment="n0" charge="-3" boundaryCondition="false"/>
<species id="cpd03666_c0" name="2_5-Diamino-6-5-triphosphoryl-3_4-trihydroxy-2-oxopentyl-amino-4-oxopyrimidine_c0" compartment="c0" charge="-3" boundaryCondition="false"/>
<species id="cpd02993_c0" name="2_3_23-Tetrakis3-hydroxytetradecanoyl-D-glucosaminyl-1_6-beta-D-glucosamine_1_4-bisphosphate_c0" compartment="c0" charge="-4" boundaryCondition="false"/>
<species id="cpd03585_c0" name="3-Deoxy-D-manno-octulosonyl-lipid_IVA_c0" compartment="c0" charge="-5" boundaryCondition="false"/>
<species id="cpd00046_m0" name="CMP_m0" compartment="m0" charge="-2" boundaryCondition="false"/>
<species id="cpd03585_m0" name="3-Deoxy-D-manno-octulosonyl-lipid_IVA_m0" compartment="m0" charge="-5" boundaryCondition="false"/>
<species id="cpd02993_m0" name="2_3_23-Tetrakis3-hydroxytetradecanoyl-D-glucosaminyl-1_6-beta-D-glucosamine_1_4-bisphosphate_m0" compartment="m0" charge="-4" boundaryCondition="false"/>
<species id="cpd19045_c0" name="S-2-Aceto-2-hydroxybutanoate_c0" compartment="c0" charge="-1" boundaryCondition="false"/>
<species id="cpd19045_d0" name="S-2-Aceto-2-hydroxybutanoate_d0" compartment="d0" charge="-1" boundaryCondition="false"/>
<species id="cpd03469_c0" name="cis-beta-D-Glucosyl-2-hydroxycinnamate_c0" compartment="c0" charge="-1" boundaryCondition="false"/>
<species id="cpd03100_c0" name="Salutaridinol_c0" compartment="c0" charge="1" boundaryCondition="false"/>
<species id="cpd03084_c0" name="Salutaridine_c0" compartment="c0" charge="1" boundaryCondition="false"/>
<species id="cpd03151_c0" name="3-Hexaprenyl-4-hydroxy-5-methoxybenzoate_c0" compartment="c0" charge="-1" boundaryCondition="false"/>
<species id="cpd03092_c0" name="3-Hexaprenyl-4_5-dihydroxybenzoate_c0" compartment="c0" charge="-1" boundaryCondition="false"/>
<species id="cpd03157_c0" name="7-O-Acetylsalutaridinol_c0" compartment="c0" charge="1" boundaryCondition="false"/>
<species id="cpd03113_c0" name="S-3-Hydroxyhexadecanoyl-CoA_c0" compartment="c0" charge="-4" boundaryCondition="false"/>
<species id="cpd03113_x0" name="S-3-Hydroxyhexadecanoyl-CoA_x0" compartment="x0" charge="-4" boundaryCondition="false"/>
<species id="cpd03115_c0" name="S-3-Hydroxytetradecanoyl-CoA_c0" compartment="c0" charge="-4" boundaryCondition="false"/>
<species id="cpd03115_x0" name="S-3-Hydroxytetradecanoyl-CoA_x0" compartment="x0" charge="-4" boundaryCondition="false"/>
<species id="cpd03117_c0" name="3-Oxododecanoyl-CoA_c0" compartment="c0" charge="-4" boundaryCondition="false"/>
<species id="cpd03117_x0" name="3-Oxododecanoyl-CoA_x0" compartment="x0" charge="-4" boundaryCondition="false"/>
<species id="cpd03128_c0" name="Decanoyl-CoA_c0" compartment="c0" charge="-4" boundaryCondition="false"/>
<species id="cpd03117_m0" name="3-Oxododecanoyl-CoA_m0" compartment="m0" charge="-4" boundaryCondition="false"/>
<species id="cpd03128_m0" name="Decanoyl-CoA_m0" compartment="m0" charge="-4" boundaryCondition="false"/>
<species id="cpd03128_x0" name="Decanoyl-CoA_x0" compartment="x0" charge="-4" boundaryCondition="false"/>
<species id="cpd03118_c0" name="S-Hydroxydecanoyl-CoA_c0" compartment="c0" charge="-4" boundaryCondition="false"/>
<species id="cpd03119_r0" name="3-Oxodecanoyl-CoA_r0" compartment="r0" charge="-4" boundaryCondition="false"/>
<species id="cpd03118_r0" name="S-Hydroxydecanoyl-CoA_r0" compartment="r0" charge="-4" boundaryCondition="false"/>
<species id="cpd03118_x0" name="S-Hydroxydecanoyl-CoA_x0" compartment="x0" charge="-4" boundaryCondition="false"/>
<species id="cpd03129_c0" name="trans-Dec-2-enoyl-CoA_c0" compartment="c0" charge="-4" boundaryCondition="false"/>
<species id="cpd03129_r0" name="trans-Dec-2-enoyl-CoA_r0" compartment="r0" charge="-4" boundaryCondition="false"/>
<species id="cpd03129_x0" name="trans-Dec-2-enoyl-CoA_x0" compartment="x0" charge="-4" boundaryCondition="false"/>
<species id="cpd03121_c0" name="3-Oxooctanoyl-CoA_c0" compartment="c0" charge="-4" boundaryCondition="false"/>
<species id="cpd03120_c0" name="S-3-Hydroxyoctanoyl-CoA_c0" compartment="c0" charge="-4" boundaryCondition="false"/>
<species id="cpd03121_x0" name="3-Oxooctanoyl-CoA_x0" compartment="x0" charge="-4" boundaryCondition="false"/>
<species id="cpd03120_x0" name="S-3-Hydroxyoctanoyl-CoA_x0" compartment="x0" charge="-4" boundaryCondition="false"/>
<species id="cpd03124_c0" name="Hexanoyl-CoA_c0" compartment="c0" charge="-4" boundaryCondition="false"/>
<species id="cpd03121_m0" name="3-Oxooctanoyl-CoA_m0" compartment="m0" charge="-4" boundaryCondition="false"/>
<species id="cpd03124_m0" name="Hexanoyl-CoA_m0" compartment="m0" charge="-4" boundaryCondition="false"/>
<species id="cpd03124_x0" name="Hexanoyl-CoA_x0" compartment="x0" charge="-4" boundaryCondition="false"/>
<species id="cpd03122_c0" name="S-Hydroxyhexanoyl-CoA_c0" compartment="c0" charge="-4" boundaryCondition="false"/>
<species id="cpd03122_r0" name="S-Hydroxyhexanoyl-CoA_r0" compartment="r0" charge="-4" boundaryCondition="false"/>
<species id="cpd03123_r0" name="3-Oxohexanoyl-CoA_r0" compartment="r0" charge="-4" boundaryCondition="false"/>
<species id="cpd03122_x0" name="S-Hydroxyhexanoyl-CoA_x0" compartment="x0" charge="-4" boundaryCondition="false"/>
<species id="cpd03125_c0" name="trans-Hex-2-enoyl-CoA_c0" compartment="c0" charge="-4" boundaryCondition="false"/>
<species id="cpd03125_x0" name="trans-Hex-2-enoyl-CoA_x0" compartment="x0" charge="-4" boundaryCondition="false"/>
<species id="cpd03129_m0" name="trans-Dec-2-enoyl-CoA_m0" compartment="m0" charge="-4" boundaryCondition="false"/>
<species id="cpd03401_c0" name="Methaneselenol_c0" compartment="c0" charge="0" boundaryCondition="false"/>
<species id="cpd03163_c0" name="L-Selenomethionine_c0" compartment="c0" charge="0" boundaryCondition="false"/>
<species id="cpd03392_c0" name="Se-Adenosylselenomethionine_c0" compartment="c0" charge="1" boundaryCondition="false"/>
<species id="cpd03163_n0" name="L-Selenomethionine_n0" compartment="n0" charge="0" boundaryCondition="false"/>
<species id="cpd03392_n0" name="Se-Adenosylselenomethionine_n0" compartment="n0" charge="1" boundaryCondition="false"/>
<species id="cpd03391_c0" name="Se-Methylselenomethionine_c0" compartment="c0" charge="1" boundaryCondition="false"/>
<species id="cpd03199_c0" name="3-Ketolactose_c0" compartment="c0" charge="0" boundaryCondition="false"/>
<species id="cpd03193_c0" name="3-Keto-beta-D-galactose_c0" compartment="c0" charge="0" boundaryCondition="false"/>
<species id="cpd03199_d0" name="3-Ketolactose_d0" compartment="d0" charge="0" boundaryCondition="false"/>
<species id="cpd03193_d0" name="3-Keto-beta-D-galactose_d0" compartment="d0" charge="0" boundaryCondition="false"/>
<species id="cpd03222_c0" name="5alpha-Cholesta-7_24-dien-3beta-ol_c0" compartment="c0" charge="0" boundaryCondition="false"/>
<species id="cpd03227_c0" name="3alpha_7alpha_26-Trihydroxy-5beta-cholestane_c0" compartment="c0" charge="0" boundaryCondition="false"/>
<species id="cpd03307_c0" name="3_4-Dihydroxymandelaldehyde_c0" compartment="c0" charge="0" boundaryCondition="false"/>
<species id="cpd03306_c0" name="3_4-Dihydroxyphenylethyleneglycol_c0" compartment="c0" charge="0" boundaryCondition="false"/>
<species id="cpd03307_n0" name="3_4-Dihydroxymandelaldehyde_n0" compartment="n0" charge="0" boundaryCondition="false"/>
<species id="cpd03306_n0" name="3_4-Dihydroxyphenylethyleneglycol_n0" compartment="n0" charge="0" boundaryCondition="false"/>
<species id="cpd03310_c0" name="3_4-Dihydroxymandelate_c0" compartment="c0" charge="-1" boundaryCondition="false"/>
<species id="cpd03310_d0" name="3_4-Dihydroxymandelate_d0" compartment="d0" charge="-1" boundaryCondition="false"/>
<species id="cpd03307_d0" name="3_4-Dihydroxymandelaldehyde_d0" compartment="d0" charge="0" boundaryCondition="false"/>
<species id="cpd03310_m0" name="3_4-Dihydroxymandelate_m0" compartment="m0" charge="-1" boundaryCondition="false"/>
<species id="cpd03307_m0" name="3_4-Dihydroxymandelaldehyde_m0" compartment="m0" charge="0" boundaryCondition="false"/>
<species id="cpd03314_c0" name="3-Methoxy-4-hydroxymandelate_c0" compartment="c0" charge="-1" boundaryCondition="false"/>
<species id="cpd03313_c0" name="3-Methoxy-4-hydroxyphenylglycolaldehyde_c0" compartment="c0" charge="0" boundaryCondition="false"/>
<species id="cpd03314_d0" name="3-Methoxy-4-hydroxymandelate_d0" compartment="d0" charge="-1" boundaryCondition="false"/>
<species id="cpd03313_d0" name="3-Methoxy-4-hydroxyphenylglycolaldehyde_d0" compartment="d0" charge="0" boundaryCondition="false"/>
<species id="cpd03314_m0" name="3-Methoxy-4-hydroxymandelate_m0" compartment="m0" charge="-1" boundaryCondition="false"/>
<species id="cpd03313_m0" name="3-Methoxy-4-hydroxyphenylglycolaldehyde_m0" compartment="m0" charge="0" boundaryCondition="false"/>
<species id="cpd03504_c0" name="Luteoforol_c0" compartment="c0" charge="0" boundaryCondition="false"/>
<species id="cpd03507_c0" name="Pentahydroxyflavanone_c0" compartment="c0" charge="0" boundaryCondition="false"/>
<species id="cpd03346_c0" name="5-Hydroxyindoleacetate_c0" compartment="c0" charge="-1" boundaryCondition="false"/>
<species id="cpd03345_c0" name="5-Hydroxyindoleacetaldehyde_c0" compartment="c0" charge="0" boundaryCondition="false"/>
<species id="cpd03346_d0" name="5-Hydroxyindoleacetate_d0" compartment="d0" charge="-1" boundaryCondition="false"/>
<species id="cpd03345_d0" name="5-Hydroxyindoleacetaldehyde_d0" compartment="d0" charge="0" boundaryCondition="false"/>
<species id="cpd03346_m0" name="5-Hydroxyindoleacetate_m0" compartment="m0" charge="-1" boundaryCondition="false"/>
<species id="cpd03345_m0" name="5-Hydroxyindoleacetaldehyde_m0" compartment="m0" charge="0" boundaryCondition="false"/>
<species id="cpd03367_c0" name="5-3-Carboxy-3-oxopropyl-4_6-dihydroxypicolinate_c0" compartment="c0" charge="-2" boundaryCondition="false"/>
<species id="cpd02931_c0" name="5-3-Carboxy-3-oxopropenyl-4_6-dihydroxypicolinate_c0" compartment="c0" charge="-2" boundaryCondition="false"/>
<species id="cpd03367_d0" name="5-3-Carboxy-3-oxopropyl-4_6-dihydroxypicolinate_d0" compartment="d0" charge="-2" boundaryCondition="false"/>
<species id="cpd02931_d0" name="5-3-Carboxy-3-oxopropenyl-4_6-dihydroxypicolinate_d0" compartment="d0" charge="-2" boundaryCondition="false"/>
<species id="cpd03395_c0" name="3-Phosphoadenylylselenate_c0" compartment="c0" charge="-3" boundaryCondition="false"/>
<species id="cpd03388_c0" name="Adenylylselenate_c0" compartment="c0" charge="-1" boundaryCondition="false"/>
<species id="cpd03395_d0" name="3-Phosphoadenylylselenate_d0" compartment="d0" charge="-3" boundaryCondition="false"/>
<species id="cpd03388_d0" name="Adenylylselenate_d0" compartment="d0" charge="-1" boundaryCondition="false"/>
<species id="cpd03395_n0" name="3-Phosphoadenylylselenate_n0" compartment="n0" charge="-3" boundaryCondition="false"/>
<species id="cpd03388_n0" name="Adenylylselenate_n0" compartment="n0" charge="-1" boundaryCondition="false"/>
<species id="cpd03396_c0" name="Selenate_c0" compartment="c0" charge="0" boundaryCondition="false"/>
<species id="cpd03396_d0" name="Selenate_d0" compartment="d0" charge="0" boundaryCondition="false"/>
<species id="cpd03396_n0" name="Selenate_n0" compartment="n0" charge="0" boundaryCondition="false"/>
<species id="cpd03397_c0" name="Selenohomocysteine_c0" compartment="c0" charge="0" boundaryCondition="false"/>
<species id="cpd03393_c0" name="Se-Adenosyl-L-selenohomocysteine_c0" compartment="c0" charge="0" boundaryCondition="false"/>
<species id="cpd03398_c0" name="L-Selenocystathionine_c0" compartment="c0" charge="0" boundaryCondition="false"/>
<species id="cpd03397_d0" name="Selenohomocysteine_d0" compartment="d0" charge="0" boundaryCondition="false"/>
<species id="cpd03398_d0" name="L-Selenocystathionine_d0" compartment="d0" charge="0" boundaryCondition="false"/>
<species id="cpd03416_c0" name="Coproporphyrinogen_I_c0" compartment="c0" charge="-4" boundaryCondition="false"/>
<species id="cpd03414_c0" name="Uroporphyrinogen_I_c0" compartment="c0" charge="-8" boundaryCondition="false"/>
<species id="cpd03416_d0" name="Coproporphyrinogen_I_d0" compartment="d0" charge="-4" boundaryCondition="false"/>
<species id="cpd03414_d0" name="Uroporphyrinogen_I_d0" compartment="d0" charge="-8" boundaryCondition="false"/>
<species id="cpd03439_c0" name="2-Hexaprenyl-6-methoxyphenol_c0" compartment="c0" charge="0" boundaryCondition="false"/>
<species id="cpd03440_c0" name="2-Hexaprenyl-6-methoxy-1_4-benzoquinone_c0" compartment="c0" charge="0" boundaryCondition="false"/>
<species id="cpd03439_d0" name="2-Hexaprenyl-6-methoxyphenol_d0" compartment="d0" charge="0" boundaryCondition="false"/>
<species id="cpd03440_d0" name="2-Hexaprenyl-6-methoxy-1_4-benzoquinone_d0" compartment="d0" charge="0" boundaryCondition="false"/>
<species id="cpd03439_r0" name="2-Hexaprenyl-6-methoxyphenol_r0" compartment="r0" charge="0" boundaryCondition="false"/>
<species id="cpd03440_r0" name="2-Hexaprenyl-6-methoxy-1_4-benzoquinone_r0" compartment="r0" charge="0" boundaryCondition="false"/>
<species id="cpd03441_c0" name="2-Hexaprenyl-3-methyl-6-methoxy-1_4-benzoquinone_c0" compartment="c0" charge="0" boundaryCondition="false"/>
<species id="cpd03441_d0" name="2-Hexaprenyl-3-methyl-6-methoxy-1_4-benzoquinone_d0" compartment="d0" charge="0" boundaryCondition="false"/>
<species id="cpd03440_m0" name="2-Hexaprenyl-6-methoxy-1_4-benzoquinone_m0" compartment="m0" charge="0" boundaryCondition="false"/>
<species id="cpd03441_m0" name="2-Hexaprenyl-3-methyl-6-methoxy-1_4-benzoquinone_m0" compartment="m0" charge="0" boundaryCondition="false"/>
<species id="cpd03440_n0" name="2-Hexaprenyl-6-methoxy-1_4-benzoquinone_n0" compartment="n0" charge="0" boundaryCondition="false"/>
<species id="cpd03441_n0" name="2-Hexaprenyl-3-methyl-6-methoxy-1_4-benzoquinone_n0" compartment="n0" charge="0" boundaryCondition="false"/>
<species id="cpd03444_c0" name="2-Octaprenylphenol_c0" compartment="c0" charge="0" boundaryCondition="false"/>
<species id="cpd03445_c0" name="2-Octaprenyl-6-hydroxyphenol_c0" compartment="c0" charge="0" boundaryCondition="false"/>
<species id="cpd03444_d0" name="2-Octaprenylphenol_d0" compartment="d0" charge="0" boundaryCondition="false"/>
<species id="cpd03445_d0" name="2-Octaprenyl-6-hydroxyphenol_d0" compartment="d0" charge="0" boundaryCondition="false"/>
<species id="cpd03447_c0" name="2-Octaprenyl-6-methoxy-1_4-benzoquinone_c0" compartment="c0" charge="0" boundaryCondition="false"/>
<species id="cpd03448_c0" name="2-Octaprenyl-3-methyl-6-methoxy-1_4-benzoquinone_c0" compartment="c0" charge="0" boundaryCondition="false"/>
<species id="cpd03447_d0" name="2-Octaprenyl-6-methoxy-1_4-benzoquinone_d0" compartment="d0" charge="0" boundaryCondition="false"/>
<species id="cpd03448_d0" name="2-Octaprenyl-3-methyl-6-methoxy-1_4-benzoquinone_d0" compartment="d0" charge="0" boundaryCondition="false"/>
<species id="cpd03447_m0" name="2-Octaprenyl-6-methoxy-1_4-benzoquinone_m0" compartment="m0" charge="0" boundaryCondition="false"/>
<species id="cpd03448_m0" name="2-Octaprenyl-3-methyl-6-methoxy-1_4-benzoquinone_m0" compartment="m0" charge="0" boundaryCondition="false"/>
<species id="cpd03447_n0" name="2-Octaprenyl-6-methoxy-1_4-benzoquinone_n0" compartment="n0" charge="0" boundaryCondition="false"/>
<species id="cpd03448_n0" name="2-Octaprenyl-3-methyl-6-methoxy-1_4-benzoquinone_n0" compartment="n0" charge="0" boundaryCondition="false"/>
<species id="cpd03479_c0" name="Coumarin_c0" compartment="c0" charge="0" boundaryCondition="false"/>
<species id="cpd03468_c0" name="cis-2-Hydroxycinnamate_c0" compartment="c0" charge="-1" boundaryCondition="false"/>
<species id="cpd03495_c0" name="Undecaprenyl-diphospho-N-acetylmuramoyl-N-acetylglucosamine-L-alanyl-D-glutamyl-meso-2_6-diaminopimeloyl-D-alanyl-D-alanine_c0" compartment="c0" charge="-4" boundaryCondition="false"/>
<species id="cpd03494_c0" name="Undecaprenyl-diphospho-N-acetylmuramoyl-L-alanyl-D-glutamyl-meso-2_6-diaminopimeloyl-D-alanyl-D-alanine_c0" compartment="c0" charge="-4" boundaryCondition="false"/>
<species id="cpd03499_c0" name="3-Methoxyapigenin_c0" compartment="c0" charge="-1" boundaryCondition="false"/>
<species id="cpd03499_n0" name="3-Methoxyapigenin_n0" compartment="n0" charge="-1" boundaryCondition="false"/>
<species id="cpd19040_n0" name="Kaempferol_n0" compartment="n0" charge="-1" boundaryCondition="false"/>
<species id="cpd03502_c0" name="Cyanidin_c0" compartment="c0" charge="-1" boundaryCondition="false"/>
<species id="cpd03505_c0" name="Delphinidin_c0" compartment="c0" charge="-1" boundaryCondition="false"/>
<species id="cpd03506_c0" name="Leucodelphinidin_c0" compartment="c0" charge="0" boundaryCondition="false"/>
<species id="cpd03519_c0" name="2_5-Diaminopyrimidine_nucleoside_triphosphate_c0" compartment="c0" charge="-3" boundaryCondition="false"/>
<species id="cpd03526_c0" name="N-Succinyl-L-glutamate_5-semialdehyde_c0" compartment="c0" charge="-2" boundaryCondition="false"/>
<species id="cpd03525_c0" name="N-Succinyl-L-glutamate_c0" compartment="c0" charge="-3" boundaryCondition="false"/>
<species id="cpd01889_c0" name="4-Acetamidobutanoate_c0" compartment="c0" charge="-1" boundaryCondition="false"/>
<species id="cpd03529_c0" name="N4-Acetylaminobutanal_c0" compartment="c0" charge="0" boundaryCondition="false"/>
<species id="cpd01889_d0" name="4-Acetamidobutanoate_d0" compartment="d0" charge="-1" boundaryCondition="false"/>
<species id="cpd03529_d0" name="N4-Acetylaminobutanal_d0" compartment="d0" charge="0" boundaryCondition="false"/>
<species id="cpd01889_m0" name="4-Acetamidobutanoate_m0" compartment="m0" charge="-1" boundaryCondition="false"/>
<species id="cpd03529_m0" name="N4-Acetylaminobutanal_m0" compartment="m0" charge="0" boundaryCondition="false"/>
<species id="cpd03530_c0" name="L-4-Hydroxyglutamate_semialdehyde_c0" compartment="c0" charge="0" boundaryCondition="false"/>
<species id="cpd03530_d0" name="L-4-Hydroxyglutamate_semialdehyde_d0" compartment="d0" charge="0" boundaryCondition="false"/>
<species id="cpd19042_d0" name="L-erythro-4-Hydroxyglutamate_d0" compartment="d0" charge="-1" boundaryCondition="false"/>
<species id="cpd03530_m0" name="L-4-Hydroxyglutamate_semialdehyde_m0" compartment="m0" charge="0" boundaryCondition="false"/>
<species id="cpd19043_c0" name="S-3-Hydroxyisobutyrate_c0" compartment="c0" charge="-1" boundaryCondition="false"/>
<species id="cpd03572_c0" name="S-3-Hydroxyisobutyryl-CoA_c0" compartment="c0" charge="-4" boundaryCondition="false"/>
<species id="cpd19043_x0" name="S-3-Hydroxyisobutyrate_x0" compartment="x0" charge="-1" boundaryCondition="false"/>
<species id="cpd03572_x0" name="S-3-Hydroxyisobutyryl-CoA_x0" compartment="x0" charge="-4" boundaryCondition="false"/>
<species id="cpd10162_c0" name="R-3-Hydroxy-3-methyl-2-oxopentanoate_c0" compartment="c0" charge="-1" boundaryCondition="false"/>
<species id="cpd19046_c0" name="R-2_3-Dihydroxy-3-methylpentanoate_c0" compartment="c0" charge="-1" boundaryCondition="false"/>
<species id="cpd10162_d0" name="R-3-Hydroxy-3-methyl-2-oxopentanoate_d0" compartment="d0" charge="-1" boundaryCondition="false"/>
<species id="cpd19046_d0" name="R-2_3-Dihydroxy-3-methylpentanoate_d0" compartment="d0" charge="-1" boundaryCondition="false"/>
<species id="cpd03586_c0" name="Di3-deoxy-D-manno-octulosonyl-lipid_IVA_c0" compartment="c0" charge="-6" boundaryCondition="false"/>
<species id="cpd03586_m0" name="Di3-deoxy-D-manno-octulosonyl-lipid_IVA_m0" compartment="m0" charge="-6" boundaryCondition="false"/>
<species id="cpd03607_c0" name="O-Phospho-4-hydroxy-L-threonine_c0" compartment="c0" charge="-2" boundaryCondition="false"/>
<species id="cpd03606_c0" name="2-Oxo-3-hydroxy-4-phosphobutanoate_c0" compartment="c0" charge="-3" boundaryCondition="false"/>
<species id="cpd03607_d0" name="O-Phospho-4-hydroxy-L-threonine_d0" compartment="d0" charge="-2" boundaryCondition="false"/>
<species id="cpd03606_d0" name="2-Oxo-3-hydroxy-4-phosphobutanoate_d0" compartment="d0" charge="-3" boundaryCondition="false"/>
<species id="cpd03608_c0" name="4-Hydroxy-L-threonine_c0" compartment="c0" charge="0" boundaryCondition="false"/>
<species id="cpd03608_d0" name="4-Hydroxy-L-threonine_d0" compartment="d0" charge="0" boundaryCondition="false"/>
<species id="cpd03630_c0" name="ent-Kaurene_c0" compartment="c0" charge="0" boundaryCondition="false"/>
<species id="cpd03630_d0" name="ent-Kaurene_d0" compartment="d0" charge="0" boundaryCondition="false"/>
<species id="cpd03634_c0" name="Gibberellin_A53_c0" compartment="c0" charge="-2" boundaryCondition="false"/>
<species id="cpd03682_c0" name="Neopinone_c0" compartment="c0" charge="1" boundaryCondition="false"/>
<species id="cpd03681_c0" name="Codeinone_c0" compartment="c0" charge="1" boundaryCondition="false"/>
<species id="cpd03683_c0" name="Thebaine_c0" compartment="c0" charge="1" boundaryCondition="false"/>
<species id="cpd03789_c0" name="R_S-Coclaurine_c0" compartment="c0" charge="1" boundaryCondition="false"/>
<species id="cpd03787_c0" name="R_S-Norcoclaurine_c0" compartment="c0" charge="1" boundaryCondition="false"/>
<species id="cpd03803_c0" name="1-Carboxyvinyl_carboxyphosphonate_c0" compartment="c0" charge="-3" boundaryCondition="false"/>
<species id="cpd03804_c0" name="3-Hydrohydroxyphosphorylpyruvate_c0" compartment="c0" charge="-2" boundaryCondition="false"/>
<species id="cpd03803_d0" name="1-Carboxyvinyl_carboxyphosphonate_d0" compartment="d0" charge="-3" boundaryCondition="false"/>
<species id="cpd03804_d0" name="3-Hydrohydroxyphosphorylpyruvate_d0" compartment="d0" charge="-2" boundaryCondition="false"/>
<species id="cpd03983_c0" name="p-Cumic_alcohol_c0" compartment="c0" charge="0" boundaryCondition="false"/>
<species id="cpd03984_c0" name="4-Isopropylbenzaldehyde_c0" compartment="c0" charge="0" boundaryCondition="false"/>
<species id="cpd04053_c0" name="cis-2_3-Dihydrodiol_1_1_1-Trichloro-2_2-bis4-chlorophenylethane_c0" compartment="c0" charge="0" boundaryCondition="false"/>
<species id="cpd04054_c0" name="2_3-Dihydroxy_1_1_1-Trichloro-2_2-bis4-chlorophenylethane_c0" compartment="c0" charge="0" boundaryCondition="false"/>
<species id="cpd04053_d0" name="cis-2_3-Dihydrodiol_1_1_1-Trichloro-2_2-bis4-chlorophenylethane_d0" compartment="d0" charge="0" boundaryCondition="false"/>
<species id="cpd04054_d0" name="2_3-Dihydroxy_1_1_1-Trichloro-2_2-bis4-chlorophenylethane_d0" compartment="d0" charge="0" boundaryCondition="false"/>
<species id="cpd04137_c0" name="4-Methylbenzyl_alcohol_c0" compartment="c0" charge="0" boundaryCondition="false"/>
<species id="cpd04138_c0" name="p-Tolualdehyde_c0" compartment="c0" charge="0" boundaryCondition="false"/>
<species id="cpd04134_c0" name="Chloroacetaldehyde_c0" compartment="c0" charge="0" boundaryCondition="false"/>
<species id="cpd04135_c0" name="Chloroacetic_acid_c0" compartment="c0" charge="-1" boundaryCondition="false"/>
<species id="cpd04134_d0" name="Chloroacetaldehyde_d0" compartment="d0" charge="0" boundaryCondition="false"/>
<species id="cpd04135_d0" name="Chloroacetic_acid_d0" compartment="d0" charge="-1" boundaryCondition="false"/>
<species id="cpd04134_m0" name="Chloroacetaldehyde_m0" compartment="m0" charge="0" boundaryCondition="false"/>
<species id="cpd04135_m0" name="Chloroacetic_acid_m0" compartment="m0" charge="-1" boundaryCondition="false"/>
<species id="cpd04553_c0" name="Phlorisovalerophenone_c0" compartment="c0" charge="0" boundaryCondition="false"/>
<species id="cpd01882_n0" name="3-Methylbutanoyl-CoA_n0" compartment="n0" charge="-4" boundaryCondition="false"/>
<species id="cpd04553_n0" name="Phlorisovalerophenone_n0" compartment="n0" charge="0" boundaryCondition="false"/>
<species id="cpd01882_r0" name="3-Methylbutanoyl-CoA_r0" compartment="r0" charge="-4" boundaryCondition="false"/>
<species id="cpd04553_r0" name="Phlorisovalerophenone_r0" compartment="r0" charge="0" boundaryCondition="false"/>
<species id="cpd03217_c0" name="Lycopene_c0" compartment="c0" charge="0" boundaryCondition="false"/>
<species id="cpd03220_c0" name="gamma-Carotene_c0" compartment="c0" charge="0" boundaryCondition="false"/>
<species id="cpd03217_d0" name="Lycopene_d0" compartment="d0" charge="0" boundaryCondition="false"/>
<species id="cpd03220_d0" name="gamma-Carotene_d0" compartment="d0" charge="0" boundaryCondition="false"/>
<species id="cpd03217_r0" name="Lycopene_r0" compartment="r0" charge="0" boundaryCondition="false"/>
<species id="cpd03220_r0" name="gamma-Carotene_r0" compartment="r0" charge="0" boundaryCondition="false"/>
<species id="cpd04447_c0" name="3-Methylbenzaldehyde_c0" compartment="c0" charge="0" boundaryCondition="false"/>
<species id="cpd04454_c0" name="3-Methylbenzyl_alcohol_c0" compartment="c0" charge="0" boundaryCondition="false"/>
<species id="cpd00400_c0" name="Acrylic_acid_c0" compartment="c0" charge="-1" boundaryCondition="false"/>
<species id="cpd01368_c0" name="Acrylonitrile_c0" compartment="c0" charge="0" boundaryCondition="false"/>
<species id="cpd01150_c0" name="Acrylamide_c0" compartment="c0" charge="0" boundaryCondition="false"/>
<species id="cpd01150_n0" name="Acrylamide_n0" compartment="n0" charge="0" boundaryCondition="false"/>
<species id="cpd01368_n0" name="Acrylonitrile_n0" compartment="n0" charge="0" boundaryCondition="false"/>
<species id="cpd04370_c0" name="2_5-Dichloro-cis_cis-muconate_c0" compartment="c0" charge="-2" boundaryCondition="false"/>
<species id="cpd00099_c0" name="Cl-_c0" compartment="c0" charge="-1" boundaryCondition="false"/>
<species id="cpd02880_c0" name="trans-2-Chloro-4-carboxymethylenebut-2-en-1_4-olide_c0" compartment="c0" charge="-1" boundaryCondition="false"/>
<species id="cpd04370_d0" name="2_5-Dichloro-cis_cis-muconate_d0" compartment="d0" charge="-2" boundaryCondition="false"/>
<species id="cpd00099_d0" name="Cl-_d0" compartment="d0" charge="-1" boundaryCondition="false"/>
<species id="cpd02880_d0" name="trans-2-Chloro-4-carboxymethylenebut-2-en-1_4-olide_d0" compartment="d0" charge="-1" boundaryCondition="false"/>
<species id="cpd04370_n0" name="2_5-Dichloro-cis_cis-muconate_n0" compartment="n0" charge="-2" boundaryCondition="false"/>
<species id="cpd00099_n0" name="Cl-_n0" compartment="n0" charge="-1" boundaryCondition="false"/>
<species id="cpd02880_n0" name="trans-2-Chloro-4-carboxymethylenebut-2-en-1_4-olide_n0" compartment="n0" charge="-1" boundaryCondition="false"/>
<species id="cpd04368_c0" name="3_6-Dichloro-cis-1_2-dihydroxycyclohexa-3_5-diene_c0" compartment="c0" charge="0" boundaryCondition="false"/>
<species id="cpd04369_c0" name="3_6-Dichlorocatechol_c0" compartment="c0" charge="0" boundaryCondition="false"/>
<species id="cpd04368_d0" name="3_6-Dichloro-cis-1_2-dihydroxycyclohexa-3_5-diene_d0" compartment="d0" charge="0" boundaryCondition="false"/>
<species id="cpd04369_d0" name="3_6-Dichlorocatechol_d0" compartment="d0" charge="0" boundaryCondition="false"/>
<species id="cpd04368_n0" name="3_6-Dichloro-cis-1_2-dihydroxycyclohexa-3_5-diene_n0" compartment="n0" charge="0" boundaryCondition="false"/>
<species id="cpd04369_n0" name="3_6-Dichlorocatechol_n0" compartment="n0" charge="0" boundaryCondition="false"/>
<species id="cpd00007_n0" name="Oxygen_n0" compartment="n0" charge="0" boundaryCondition="false"/>
<species id="cpd04390_c0" name="Benzoyl_acetyl-CoA_c0" compartment="c0" charge="-4" boundaryCondition="false"/>
<species id="cpd04390_m0" name="Benzoyl_acetyl-CoA_m0" compartment="m0" charge="-4" boundaryCondition="false"/>
<species id="cpd04390_x0" name="Benzoyl_acetyl-CoA_x0" compartment="x0" charge="-4" boundaryCondition="false"/>
<species id="cpd04366_c0" name="cis-Acetylacrylate_c0" compartment="c0" charge="-1" boundaryCondition="false"/>
<species id="cpd04365_c0" name="Protoanemonin_c0" compartment="c0" charge="0" boundaryCondition="false"/>
<species id="cpd02864_c0" name="cis-2-Chloro-4-carboxymethylenebut-2-en-1_4-olide_c0" compartment="c0" charge="-1" boundaryCondition="false"/>
<species id="cpd03770_c0" name="2-Chloromaleylacetate_c0" compartment="c0" charge="-2" boundaryCondition="false"/>
<species id="cpd00443_d0" name="4-Aminobenzoate_d0" compartment="d0" charge="-1" boundaryCondition="false"/>
<species id="cpd08211_c0" name="trans_trans_cis-Geranylgeranyl_diphosphate_c0" compartment="c0" charge="-2" boundaryCondition="false"/>
<species id="cpd08211_d0" name="trans_trans_cis-Geranylgeranyl_diphosphate_d0" compartment="d0" charge="-2" boundaryCondition="false"/>
<species id="cpd08211_m0" name="trans_trans_cis-Geranylgeranyl_diphosphate_m0" compartment="m0" charge="-2" boundaryCondition="false"/>
<species id="cpd08211_r0" name="trans_trans_cis-Geranylgeranyl_diphosphate_r0" compartment="r0" charge="-2" boundaryCondition="false"/>
<species id="cpd03043_c0" name="3-Hydroxybutanoyl-CoA_c0" compartment="c0" charge="-4" boundaryCondition="false"/>
<species id="cpd03043_x0" name="3-Hydroxybutanoyl-CoA_x0" compartment="x0" charge="-4" boundaryCondition="false"/>
<species id="cpd06706_c0" name="Benzonitrile_c0" compartment="c0" charge="0" boundaryCondition="false"/>
<species id="cpd00153_n0" name="Benzoate_n0" compartment="n0" charge="-1" boundaryCondition="false"/>
<species id="cpd06706_n0" name="Benzonitrile_n0" compartment="n0" charge="0" boundaryCondition="false"/>
<species id="cpd06717_c0" name="6-Oxo-2-hydroxycyclohexane-1-carboxyl-CoA_c0" compartment="c0" charge="-4" boundaryCondition="false"/>
<species id="cpd04103_c0" name="3-Hydroxypimeloyl-CoA_c0" compartment="c0" charge="-5" boundaryCondition="false"/>
<species id="cpd06717_d0" name="6-Oxo-2-hydroxycyclohexane-1-carboxyl-CoA_d0" compartment="d0" charge="-4" boundaryCondition="false"/>
<species id="cpd04103_d0" name="3-Hydroxypimeloyl-CoA_d0" compartment="d0" charge="-5" boundaryCondition="false"/>
<species id="cpd03043_v0" name="3-Hydroxybutanoyl-CoA_v0" compartment="v0" charge="-4" boundaryCondition="false"/>
<species id="cpd00650_v0" name="Crotonoyl-CoA_v0" compartment="v0" charge="-4" boundaryCondition="false"/>
<species id="cpd06711_c0" name="Hydroxymethylphenylsuccinyl-CoA_c0" compartment="c0" charge="-5" boundaryCondition="false"/>
<species id="cpd06710_c0" name="E-Phenylitaconyl-CoA_c0" compartment="c0" charge="-5" boundaryCondition="false"/>
<species id="cpd09429_c0" name="3-Hexaprenyl-4-hydroxybenzoate_c0" compartment="c0" charge="-1" boundaryCondition="false"/>
<species id="cpd00906_c0" name="all-trans-Hexaprenyl_diphosphate_c0" compartment="c0" charge="-2" boundaryCondition="false"/>
<species id="cpd00136_d0" name="4-Hydroxybenzoate_d0" compartment="d0" charge="-1" boundaryCondition="false"/>
<species id="cpd09429_d0" name="3-Hexaprenyl-4-hydroxybenzoate_d0" compartment="d0" charge="-1" boundaryCondition="false"/>
<species id="cpd00906_d0" name="all-trans-Hexaprenyl_diphosphate_d0" compartment="d0" charge="-2" boundaryCondition="false"/>
<species id="cpd00136_m0" name="4-Hydroxybenzoate_m0" compartment="m0" charge="-1" boundaryCondition="false"/>
<species id="cpd09429_m0" name="3-Hexaprenyl-4-hydroxybenzoate_m0" compartment="m0" charge="-1" boundaryCondition="false"/>
<species id="cpd00906_m0" name="all-trans-Hexaprenyl_diphosphate_m0" compartment="m0" charge="-2" boundaryCondition="false"/>
<species id="cpd00136_r0" name="4-Hydroxybenzoate_r0" compartment="r0" charge="-1" boundaryCondition="false"/>
<species id="cpd09429_r0" name="3-Hexaprenyl-4-hydroxybenzoate_r0" compartment="r0" charge="-1" boundaryCondition="false"/>
<species id="cpd00906_r0" name="all-trans-Hexaprenyl_diphosphate_r0" compartment="r0" charge="-2" boundaryCondition="false"/>
<species id="cpd00999_c0" name="Phytol_c0" compartment="c0" charge="0" boundaryCondition="false"/>
<species id="cpd03148_c0" name="Chlorophyll_a_c0" compartment="c0" charge="0" boundaryCondition="false"/>
<species id="cpd00811_c0" name="Trimethylamine_N-oxide_c0" compartment="c0" charge="0" boundaryCondition="false"/>
<species id="cpd00441_c0" name="Trimethylamine_c0" compartment="c0" charge="1" boundaryCondition="false"/>
<species id="cpd02932_c0" name="UDP-N-acetylmuramoyl-L-alanyl-D-glutamyl-6-carboxy-L-lysyl-D-alanyl-D-alanine_c0" compartment="c0" charge="-4" boundaryCondition="false"/>
<species id="cpd19245_c0" name="di-trans_poly-cis-Undecaprenyl_phosphate_c0" compartment="c0" charge="-2" boundaryCondition="false"/>
<species id="cpd08286_c0" name="2-C-Methyl-D-erythritol_4-phosphate_c0" compartment="c0" charge="-2" boundaryCondition="false"/>
<species id="cpd08287_c0" name="4-Cytidine_5-diphospho-2-C-methyl-D-erythritol_c0" compartment="c0" charge="-2" boundaryCondition="false"/>
<species id="cpd08286_d0" name="2-C-Methyl-D-erythritol_4-phosphate_d0" compartment="d0" charge="-2" boundaryCondition="false"/>
<species id="cpd08287_d0" name="4-Cytidine_5-diphospho-2-C-methyl-D-erythritol_d0" compartment="d0" charge="-2" boundaryCondition="false"/>
<species id="cpd08288_c0" name="2-Phospho-4-cytidine_5-diphospho-2-C-methyl-D-erythritol_c0" compartment="c0" charge="-4" boundaryCondition="false"/>
<species id="cpd08288_d0" name="2-Phospho-4-cytidine_5-diphospho-2-C-methyl-D-erythritol_d0" compartment="d0" charge="-4" boundaryCondition="false"/>
<species id="cpd08289_c0" name="1-Deoxy-D-xylulose_5-phosphate_c0" compartment="c0" charge="-2" boundaryCondition="false"/>
<species id="cpd08289_d0" name="1-Deoxy-D-xylulose_5-phosphate_d0" compartment="d0" charge="-2" boundaryCondition="false"/>
<species id="cpd08301_c0" name="2-C-Methyl-D-erythritol_2_4-cyclodiphosphate_c0" compartment="c0" charge="-2" boundaryCondition="false"/>
<species id="cpd08301_d0" name="2-C-Methyl-D-erythritol_2_4-cyclodiphosphate_d0" compartment="d0" charge="-2" boundaryCondition="false"/>
<species id="cpd08302_c0" name="4_4-Dimethyl-5alpha-cholesta-8_14_24-trien-3beta-ol_c0" compartment="c0" charge="0" boundaryCondition="false"/>
<species id="cpd03038_c0" name="14-Demethyllanosterol_c0" compartment="c0" charge="0" boundaryCondition="false"/>
<species id="cpd00047_r0" name="Formate_r0" compartment="r0" charge="-1" boundaryCondition="false"/>
<species id="cpd08302_r0" name="4_4-Dimethyl-5alpha-cholesta-8_14_24-trien-3beta-ol_r0" compartment="r0" charge="0" boundaryCondition="false"/>
<species id="cpd00460_c0" name="Sulfoacetaldehyde_c0" compartment="c0" charge="-1" boundaryCondition="false"/>
<species id="cpd02948_c0" name="MurAcoyl-L-Ala-D-gamma-Glu-L-Lys-D-Ala-D-Ala-diphospho-undecaprenol_c0" compartment="c0" charge="-3" boundaryCondition="false"/>
<species id="cpd03491_c0" name="Undecaprenyl-diphospho-N-acetylmuramoyl-N-acetylglucosamine-L-alanyl-gamma-D-glutamyl-L-lysyl-D-alanyl-D-alanine_c0" compartment="c0" charge="-3" boundaryCondition="false"/>
<species id="cpd04533_c0" name="3-Methylbutanol_c0" compartment="c0" charge="0" boundaryCondition="false"/>
<species id="cpd04534_c0" name="3-Methylbutanal_c0" compartment="c0" charge="0" boundaryCondition="false"/>
<species id="cpd04533_n0" name="3-Methylbutanol_n0" compartment="n0" charge="0" boundaryCondition="false"/>
<species id="cpd04534_n0" name="3-Methylbutanal_n0" compartment="n0" charge="0" boundaryCondition="false"/>
<species id="cpd00272_c0" name="GDP-L-fucose_c0" compartment="c0" charge="-2" boundaryCondition="false"/>
<species id="cpd01733_m0" name="Coniferyl_aldehyde_m0" compartment="m0" charge="0" boundaryCondition="false"/>
<species id="cpd01059_m0" name="Ferulate_m0" compartment="m0" charge="-1" boundaryCondition="false"/>
<species id="cpd03222_r0" name="5alpha-Cholesta-7_24-dien-3beta-ol_r0" compartment="r0" charge="0" boundaryCondition="false"/>
<species id="cpd00877_w0" name="Lathosterol_w0" compartment="w0" charge="0" boundaryCondition="false"/>
<species id="cpd03222_w0" name="5alpha-Cholesta-7_24-dien-3beta-ol_w0" compartment="w0" charge="0" boundaryCondition="false"/>
<species id="cpd00739_c0" name="Reduced_riboflavin_c0" compartment="c0" charge="0" boundaryCondition="false"/>
<species id="cpd00081_d0" name="Sulfite_d0" compartment="d0" charge="-1" boundaryCondition="false"/>
<species id="cpd04546_c0" name="2-Hydroxyphytanoyl-CoA_c0" compartment="c0" charge="-4" boundaryCondition="false"/>
<species id="cpd01402_c0" name="Phytanoyl-CoA_c0" compartment="c0" charge="-4" boundaryCondition="false"/>
<species id="cpd08347_c0" name="4alpha-Methyl-5alpha-ergosta-8_14_2428-trien-3beta-ol_c0" compartment="c0" charge="0" boundaryCondition="false"/>
<species id="cpd01334_r0" name="Obtusifoliol_r0" compartment="r0" charge="0" boundaryCondition="false"/>
<species id="cpd08347_r0" name="4alpha-Methyl-5alpha-ergosta-8_14_2428-trien-3beta-ol_r0" compartment="r0" charge="0" boundaryCondition="false"/>
<species id="cpd03081_c0" name="S-N-Methylcoclaurine_c0" compartment="c0" charge="1" boundaryCondition="false"/>
<species id="cpd08348_c0" name="3beta-Hydroxy-4beta-methyl-5alpha-cholest-7-ene-4alpha-carbaldehyde_c0" compartment="c0" charge="0" boundaryCondition="false"/>
<species id="cpd08351_c0" name="Methyl_jasmonate_c0" compartment="c0" charge="0" boundaryCondition="false"/>
<species id="cpd05399_c0" name="--Jasmonic_acid_c0" compartment="c0" charge="-1" boundaryCondition="false"/>
<species id="cpd03749_c0" name="--alpha-Pinene_c0" compartment="c0" charge="0" boundaryCondition="false"/>
<species id="cpd03748_c0" name="--beta-Pinene_c0" compartment="c0" charge="0" boundaryCondition="false"/>
<species id="cpd03696_c0" name="Arbutin_c0" compartment="c0" charge="0" boundaryCondition="false"/>
<species id="cpd00415_c0" name="Hydroquinone_c0" compartment="c0" charge="0" boundaryCondition="false"/>
<species id="cpd08358_c0" name="UDP-6-sulfoquinovose_c0" compartment="c0" charge="-3" boundaryCondition="false"/>
<species id="cpd08358_d0" name="UDP-6-sulfoquinovose_d0" compartment="d0" charge="-3" boundaryCondition="false"/>
<species id="cpd08359_c0" name="24-Methylenelophenol_c0" compartment="c0" charge="0" boundaryCondition="false"/>
<species id="cpd08360_c0" name="24-Ethylidenelophenol_c0" compartment="c0" charge="0" boundaryCondition="false"/>
<species id="cpd00019_r0" name="S-Adenosyl-L-homocysteine_r0" compartment="r0" charge="0" boundaryCondition="false"/>
<species id="cpd08359_r0" name="24-Methylenelophenol_r0" compartment="r0" charge="0" boundaryCondition="false"/>
<species id="cpd08360_r0" name="24-Ethylidenelophenol_r0" compartment="r0" charge="0" boundaryCondition="false"/>
<species id="cpd08050_c0" name="1-Diphosinositol_pentakisphosphate_c0" compartment="c0" charge="-12" boundaryCondition="false"/>
<species id="cpd08377_c0" name="1D-myo-Inositol_1_4_5_6-tetrakisphosphate_c0" compartment="c0" charge="-8" boundaryCondition="false"/>
<species id="cpd08377_n0" name="1D-myo-Inositol_1_4_5_6-tetrakisphosphate_n0" compartment="n0" charge="-8" boundaryCondition="false"/>
<species id="cpd08443_c0" name="Polyneuridine_aldehyde_c0" compartment="c0" charge="0" boundaryCondition="false"/>
<species id="cpd08444_c0" name="16-Epivellosimine_c0" compartment="c0" charge="0" boundaryCondition="false"/>
<species id="cpd08445_c0" name="Vellosimine_c0" compartment="c0" charge="0" boundaryCondition="false"/>
<species id="cpd01069_c0" name="Loganate_c0" compartment="c0" charge="-1" boundaryCondition="false"/>
<species id="cpd01344_c0" name="Secologanate_c0" compartment="c0" charge="-1" boundaryCondition="false"/>
<species id="cpd08454_c0" name="16-Hydroxytabersonine_c0" compartment="c0" charge="1" boundaryCondition="false"/>
<species id="cpd06139_c0" name="Tabersonine_c0" compartment="c0" charge="1" boundaryCondition="false"/>
<species id="cpd01736_c0" name="Desacetoxyvindoline_c0" compartment="c0" charge="1" boundaryCondition="false"/>
<species id="cpd08611_c0" name="Vinorine_c0" compartment="c0" charge="0" boundaryCondition="false"/>
<species id="cpd08615_c0" name="1-Hydroxy-2-methyl-2-butenyl_4-diphosphate_c0" compartment="c0" charge="-2" boundaryCondition="false"/>
<species id="cpd08615_d0" name="1-Hydroxy-2-methyl-2-butenyl_4-diphosphate_d0" compartment="d0" charge="-2" boundaryCondition="false"/>
<species id="cpd03638_c0" name="d-Limonene_c0" compartment="c0" charge="0" boundaryCondition="false"/>
<species id="cpd00187_c0" name="Methylamine_c0" compartment="c0" charge="1" boundaryCondition="false"/>
<species id="cpd00187_x0" name="Methylamine_x0" compartment="x0" charge="1" boundaryCondition="false"/>
<species id="cpd03282_c0" name="L-Allothreonine_c0" compartment="c0" charge="0" boundaryCondition="false"/>
<species id="cpd00666_c0" name="R_R-Tartaric_acid_c0" compartment="c0" charge="-2" boundaryCondition="false"/>
<species id="cpd08629_c0" name="131-Hydroxy-magnesium-protoporphyrin_IX_13-monomethyl_ester_c0" compartment="c0" charge="-1" boundaryCondition="false"/>
<species id="cpd08629_d0" name="131-Hydroxy-magnesium-protoporphyrin_IX_13-monomethyl_ester_d0" compartment="d0" charge="-1" boundaryCondition="false"/>
<species id="cpd08630_c0" name="131-Oxo-magnesium-protoporphyrin_IX_13-monomethyl_ester_c0" compartment="c0" charge="-1" boundaryCondition="false"/>
<species id="cpd08630_d0" name="131-Oxo-magnesium-protoporphyrin_IX_13-monomethyl_ester_d0" compartment="d0" charge="-1" boundaryCondition="false"/>
<species id="cpd08631_c0" name="Divinylprotochlorophyllide_c0" compartment="c0" charge="-2" boundaryCondition="false"/>
<species id="cpd08631_d0" name="Divinylprotochlorophyllide_d0" compartment="d0" charge="-2" boundaryCondition="false"/>
<species id="cpd08632_c0" name="Divinyl_chlorophyllide_a_c0" compartment="c0" charge="-2" boundaryCondition="false"/>
<species id="cpd08632_d0" name="Divinyl_chlorophyllide_a_d0" compartment="d0" charge="-2" boundaryCondition="false"/>
<species id="cpd03148_d0" name="Chlorophyll_a_d0" compartment="d0" charge="0" boundaryCondition="false"/>
<species id="cpd08670_c0" name="Kaur-16-en-18-ol_c0" compartment="c0" charge="0" boundaryCondition="false"/>
<species id="cpd08670_d0" name="Kaur-16-en-18-ol_d0" compartment="d0" charge="0" boundaryCondition="false"/>
<species id="cpd08671_c0" name="Kaur-16-en-18-al_c0" compartment="c0" charge="0" boundaryCondition="false"/>
<species id="cpd08671_d0" name="Kaur-16-en-18-al_d0" compartment="d0" charge="0" boundaryCondition="false"/>
<species id="cpd08672_c0" name="Kaur-16-en-18-oic_acid_c0" compartment="c0" charge="-1" boundaryCondition="false"/>
<species id="cpd08672_d0" name="Kaur-16-en-18-oic_acid_d0" compartment="d0" charge="-1" boundaryCondition="false"/>
<species id="cpd08673_c0" name="ent-7alpha-Hydroxykaur-16-en-19-oic_acid_c0" compartment="c0" charge="-1" boundaryCondition="false"/>
<species id="cpd08672_r0" name="Kaur-16-en-18-oic_acid_r0" compartment="r0" charge="-1" boundaryCondition="false"/>
<species id="cpd08673_r0" name="ent-7alpha-Hydroxykaur-16-en-19-oic_acid_r0" compartment="r0" charge="-1" boundaryCondition="false"/>
<species id="cpd03633_c0" name="Gibberellin_A12_aldehyde_c0" compartment="c0" charge="-1" boundaryCondition="false"/>
<species id="cpd03633_r0" name="Gibberellin_A12_aldehyde_r0" compartment="r0" charge="-1" boundaryCondition="false"/>
<species id="cpd08674_c0" name="6beta_7beta-Dihydroxykaurenoic_acid_c0" compartment="c0" charge="-1" boundaryCondition="false"/>
<species id="cpd08674_r0" name="6beta_7beta-Dihydroxykaurenoic_acid_r0" compartment="r0" charge="-1" boundaryCondition="false"/>
<species id="cpd08655_c0" name="Gibberellin_A12_c0" compartment="c0" charge="-2" boundaryCondition="false"/>
<species id="cpd08655_r0" name="Gibberellin_A12_r0" compartment="r0" charge="-2" boundaryCondition="false"/>
<species id="cpd08694_c0" name="Taxa-420_1112-dien-5alpha-yl_acetate_c0" compartment="c0" charge="0" boundaryCondition="false"/>
<species id="cpd08693_c0" name="Taxa-420_1112-dien-5alpha-ol_c0" compartment="c0" charge="0" boundaryCondition="false"/>
<species id="cpd08695_c0" name="Taxa-420_1112-dien-5alpha_13alpha-diol_c0" compartment="c0" charge="0" boundaryCondition="false"/>
<species id="cpd08698_c0" name="Baccatin_III_c0" compartment="c0" charge="0" boundaryCondition="false"/>
<species id="cpd08510_c0" name="10-Deacetylbaccatin_III_c0" compartment="c0" charge="0" boundaryCondition="false"/>
<species id="cpd08658_c0" name="Gibberellin_A15_open_lactone_c0" compartment="c0" charge="-2" boundaryCondition="false"/>
<species id="cpd08659_c0" name="Gibberellin_A24_c0" compartment="c0" charge="-2" boundaryCondition="false"/>
<species id="cpd08660_c0" name="Gibberellin_A36_c0" compartment="c0" charge="-2" boundaryCondition="false"/>
<species id="cpd08661_c0" name="Gibberellin_A9_c0" compartment="c0" charge="-1" boundaryCondition="false"/>
<species id="cpd08662_c0" name="Gibberellin_A4_c0" compartment="c0" charge="-1" boundaryCondition="false"/>
<species id="cpd08663_c0" name="Gibberellin_A51_c0" compartment="c0" charge="-1" boundaryCondition="false"/>
<species id="cpd08666_c0" name="Gibberellin_A34_c0" compartment="c0" charge="-1" boundaryCondition="false"/>
<species id="cpd08685_c0" name="Abietal_c0" compartment="c0" charge="0" boundaryCondition="false"/>
<species id="cpd08680_c0" name="Abietinol_c0" compartment="c0" charge="0" boundaryCondition="false"/>
<species id="cpd08685_r0" name="Abietal_r0" compartment="r0" charge="0" boundaryCondition="false"/>
<species id="cpd08680_r0" name="Abietinol_r0" compartment="r0" charge="0" boundaryCondition="false"/>
<species id="cpd08721_c0" name="Perillic_acid_c0" compartment="c0" charge="-1" boundaryCondition="false"/>
<species id="cpd01686_c0" name="Perillyl_aldehyde_c0" compartment="c0" charge="0" boundaryCondition="false"/>
<species id="cpd08721_d0" name="Perillic_acid_d0" compartment="d0" charge="-1" boundaryCondition="false"/>
<species id="cpd01686_d0" name="Perillyl_aldehyde_d0" compartment="d0" charge="0" boundaryCondition="false"/>
<species id="cpd08721_m0" name="Perillic_acid_m0" compartment="m0" charge="-1" boundaryCondition="false"/>
<species id="cpd01686_m0" name="Perillyl_aldehyde_m0" compartment="m0" charge="0" boundaryCondition="false"/>
<species id="cpd08745_c0" name="2_6-Dimethyl-5-methylene-3-oxo-heptanoyl-CoA_c0" compartment="c0" charge="-4" boundaryCondition="false"/>
<species id="cpd08744_c0" name="3-Hydroxy-2_6-dimethyl-5-methylene-heptanoyl-CoA_c0" compartment="c0" charge="-4" boundaryCondition="false"/>
<species id="cpd08745_x0" name="2_6-Dimethyl-5-methylene-3-oxo-heptanoyl-CoA_x0" compartment="x0" charge="-4" boundaryCondition="false"/>
<species id="cpd08744_x0" name="3-Hydroxy-2_6-dimethyl-5-methylene-heptanoyl-CoA_x0" compartment="x0" charge="-4" boundaryCondition="false"/>
<species id="cpd08746_c0" name="3-Isopropylbut-3-enoyl-CoA_c0" compartment="c0" charge="-4" boundaryCondition="false"/>
<species id="cpd08747_c0" name="3-Isopropyl-3-butenoic_acid_c0" compartment="c0" charge="-1" boundaryCondition="false"/>
<species id="cpd08746_d0" name="3-Isopropylbut-3-enoyl-CoA_d0" compartment="d0" charge="-4" boundaryCondition="false"/>
<species id="cpd08747_d0" name="3-Isopropyl-3-butenoic_acid_d0" compartment="d0" charge="-1" boundaryCondition="false"/>
<species id="cpd06735_c0" name="1_8-Cineole_c0" compartment="c0" charge="0" boundaryCondition="false"/>
<species id="cpd08247_c0" name="--alpha-Terpineol_c0" compartment="c0" charge="0" boundaryCondition="false"/>
<species id="cpd02229_c0" name="di-trans_poly-cis-Undecaprenyl_diphosphate_c0" compartment="c0" charge="-2" boundaryCondition="false"/>
<species id="cpd05535_c0" name="Lupeol_c0" compartment="c0" charge="0" boundaryCondition="false"/>
<species id="cpd05523_c0" name="beta-Amyrin_c0" compartment="c0" charge="0" boundaryCondition="false"/>
<species id="cpd05522_c0" name="alpha-Amyrin_c0" compartment="c0" charge="0" boundaryCondition="false"/>
<species id="cpd08908_c0" name="Dihydroceramide_c0" compartment="c0" charge="10000000" boundaryCondition="false"/>
<species id="cpd08926_c0" name="Phytosphingosine_c0" compartment="c0" charge="1" boundaryCondition="false"/>
<species id="cpd08927_c0" name="Phytoceramide_c0" compartment="c0" charge="10000000" boundaryCondition="false"/>
<species id="cpd03970_c0" name="-Catechin_c0" compartment="c0" charge="0" boundaryCondition="false"/>
<species id="cpd08909_c0" name="-Gallocatechin_c0" compartment="c0" charge="0" boundaryCondition="false"/>
<species id="cpd08919_c0" name="Pelargonidin_3-O-glucoside_c0" compartment="c0" charge="0" boundaryCondition="false"/>
<species id="cpd05511_c0" name="Chrysanthemin_c0" compartment="c0" charge="0" boundaryCondition="false"/>
<species id="cpd08920_c0" name="Delphinidin_3-O-glucoside_c0" compartment="c0" charge="0" boundaryCondition="false"/>
<species id="cpd06996_c0" name="Myricetin_c0" compartment="c0" charge="-1" boundaryCondition="false"/>
<species id="cpd06654_c0" name="Liquiritigenin_c0" compartment="c0" charge="0" boundaryCondition="false"/>
<species id="cpd05556_c0" name="Isoliquiritigenin_c0" compartment="c0" charge="0" boundaryCondition="false"/>
<species id="cpd06654_n0" name="Liquiritigenin_n0" compartment="n0" charge="0" boundaryCondition="false"/>
<species id="cpd05556_n0" name="Isoliquiritigenin_n0" compartment="n0" charge="0" boundaryCondition="false"/>
<species id="cpd06654_r0" name="Liquiritigenin_r0" compartment="r0" charge="0" boundaryCondition="false"/>
<species id="cpd05556_r0" name="Isoliquiritigenin_r0" compartment="r0" charge="0" boundaryCondition="false"/>
<species id="cpd01868_c0" name="2-Hydroxyformononetin_c0" compartment="c0" charge="-1" boundaryCondition="false"/>
<species id="cpd00639_c0" name="Formononetin_c0" compartment="c0" charge="-1" boundaryCondition="false"/>
<species id="cpd01868_r0" name="2-Hydroxyformononetin_r0" compartment="r0" charge="-1" boundaryCondition="false"/>
<species id="cpd00639_r0" name="Formononetin_r0" compartment="r0" charge="-1" boundaryCondition="false"/>
<species id="cpd00582_c0" name="--Vestitone_c0" compartment="c0" charge="0" boundaryCondition="false"/>
<species id="cpd08983_c0" name="5-Hydroxyferuloyl-CoA_c0" compartment="c0" charge="-4" boundaryCondition="false"/>
<species id="cpd08984_c0" name="5-Hydroxyconiferaldehyde_c0" compartment="c0" charge="0" boundaryCondition="false"/>
<species id="cpd08985_c0" name="5-Hydroxyconiferyl_alcohol_c0" compartment="c0" charge="0" boundaryCondition="false"/>
<species id="cpd08984_w0" name="5-Hydroxyconiferaldehyde_w0" compartment="w0" charge="0" boundaryCondition="false"/>
<species id="cpd08985_w0" name="5-Hydroxyconiferyl_alcohol_w0" compartment="w0" charge="0" boundaryCondition="false"/>
<species id="cpd08986_c0" name="Caffeyl_alcohol_c0" compartment="c0" charge="0" boundaryCondition="false"/>
<species id="cpd08986_w0" name="Caffeyl_alcohol_w0" compartment="w0" charge="0" boundaryCondition="false"/>
<species id="cpd07830_w0" name="Caffeic_aldehyde_w0" compartment="w0" charge="0" boundaryCondition="false"/>
<species id="cpd01733_r0" name="Coniferyl_aldehyde_r0" compartment="r0" charge="0" boundaryCondition="false"/>
<species id="cpd08984_r0" name="5-Hydroxyconiferaldehyde_r0" compartment="r0" charge="0" boundaryCondition="false"/>
<species id="cpd00458_r0" name="Coniferyl_alcohol_r0" compartment="r0" charge="0" boundaryCondition="false"/>
<species id="cpd08985_r0" name="5-Hydroxyconiferyl_alcohol_r0" compartment="r0" charge="0" boundaryCondition="false"/>
<species id="cpd08983_x0" name="5-Hydroxyferuloyl-CoA_x0" compartment="x0" charge="-4" boundaryCondition="false"/>
<species id="cpd03337_x0" name="5-Hydroxyferulic_acid_methyl_ester_x0" compartment="x0" charge="-1" boundaryCondition="false"/>
<species id="cpd08993_c0" name="Aminofructose_6-phosphate_c0" compartment="c0" charge="-1" boundaryCondition="false"/>
<species id="cpd08994_c0" name="Iminoerythrose_4-phosphate_c0" compartment="c0" charge="-1" boundaryCondition="false"/>
<species id="cpd09027_c0" name="5-Hydroxy-2-oxo-4-ureido-2_5-dihydro-1H-imidazole-5-carboxylate_c0" compartment="c0" charge="-1" boundaryCondition="false"/>
<species id="cpd09027_x0" name="5-Hydroxy-2-oxo-4-ureido-2_5-dihydro-1H-imidazole-5-carboxylate_x0" compartment="x0" charge="-1" boundaryCondition="false"/>
<species id="cpd19020_c0" name="S-Allantoin_c0" compartment="c0" charge="-1" boundaryCondition="false"/>
<species id="cpd19020_x0" name="S-Allantoin_x0" compartment="x0" charge="-1" boundaryCondition="false"/>
<species id="cpd07097_c0" name="Daidzein_c0" compartment="c0" charge="-1" boundaryCondition="false"/>
<species id="cpd01638_c0" name="2-Hydroxydaidzein_c0" compartment="c0" charge="-1" boundaryCondition="false"/>
<species id="cpd07097_r0" name="Daidzein_r0" compartment="r0" charge="-1" boundaryCondition="false"/>
<species id="cpd01638_r0" name="2-Hydroxydaidzein_r0" compartment="r0" charge="-1" boundaryCondition="false"/>
<species id="cpd08916_c0" name="2-Hydroxygenistein_c0" compartment="c0" charge="-1" boundaryCondition="false"/>
<species id="cpd08916_r0" name="2-Hydroxygenistein_r0" compartment="r0" charge="-1" boundaryCondition="false"/>
<species id="cpd03971_r0" name="Genistein_r0" compartment="r0" charge="-1" boundaryCondition="false"/>
<species id="cpd08906_c0" name="Apiforol_c0" compartment="c0" charge="0" boundaryCondition="false"/>
<species id="cpd09028_c0" name="Kaempferol_3-O-glucoside_c0" compartment="c0" charge="-1" boundaryCondition="false"/>
<species id="cpd06215_c0" name="Afzelechin_c0" compartment="c0" charge="0" boundaryCondition="false"/>
<species id="cpd01404_c0" name="Pseudotropine_c0" compartment="c0" charge="1" boundaryCondition="false"/>
<species id="cpd09206_c0" name="5-Aminopentanal_c0" compartment="c0" charge="1" boundaryCondition="false"/>
<species id="cpd01155_d0" name="Cadaverine_d0" compartment="d0" charge="2" boundaryCondition="false"/>
<species id="cpd09206_d0" name="5-Aminopentanal_d0" compartment="d0" charge="1" boundaryCondition="false"/>
<species id="cpd01155_x0" name="Cadaverine_x0" compartment="x0" charge="2" boundaryCondition="false"/>
<species id="cpd09206_x0" name="5-Aminopentanal_x0" compartment="x0" charge="1" boundaryCondition="false"/>
<species id="cpd09262_c0" name="2-Hydroxy-2_3-dihydrogenistein_c0" compartment="c0" charge="0" boundaryCondition="false"/>
<species id="cpd07407_c0" name="Prunetin_c0" compartment="c0" charge="0" boundaryCondition="false"/>
<species id="cpd03184_c0" name="Biochanin_A-beta-D-glucoside_c0" compartment="c0" charge="0" boundaryCondition="false"/>
<species id="cpd09272_c0" name="4-Demalonylsalvianin_c0" compartment="c0" charge="-1" boundaryCondition="false"/>
<species id="cpd09271_c0" name="Pelargonidin_3-O-6-caffeoyl-beta-D-glucoside_5-O-beta-D-glucoside_c0" compartment="c0" charge="0" boundaryCondition="false"/>
<species id="cpd09278_c0" name="Salvianin_c0" compartment="c0" charge="-2" boundaryCondition="false"/>
<species id="cpd09273_c0" name="Pelargonidin_3-O-6-O-malonyl-beta-D-glucoside_c0" compartment="c0" charge="-1" boundaryCondition="false"/>
<species id="cpd09275_c0" name="Pelargonidin_3-O-rutinoside_c0" compartment="c0" charge="0" boundaryCondition="false"/>
<species id="cpd09276_c0" name="Pelargonidin_3-O-rutinoside_5-O-beta-D-glucoside_c0" compartment="c0" charge="0" boundaryCondition="false"/>
<species id="cpd02425_c0" name="Quercetin_3_4_7-trissulfate_c0" compartment="c0" charge="-3" boundaryCondition="false"/>
<species id="cpd02170_c0" name="Quercimeritrin_c0" compartment="c0" charge="0" boundaryCondition="false"/>
<species id="cpd09264_c0" name="Laricitrin_c0" compartment="c0" charge="-1" boundaryCondition="false"/>
<species id="cpd06996_n0" name="Myricetin_n0" compartment="n0" charge="-1" boundaryCondition="false"/>
<species id="cpd09264_n0" name="Laricitrin_n0" compartment="n0" charge="-1" boundaryCondition="false"/>
<species id="cpd06910_c0" name="Apigenin_7-6-malonylglucoside_c0" compartment="c0" charge="-1" boundaryCondition="false"/>
<species id="cpd09258_c0" name="Apigenin_7-O-neohesperidoside_c0" compartment="c0" charge="0" boundaryCondition="false"/>
<species id="cpd09263_c0" name="Luteolin_7-O-beta-D-glucuronosyl-1-&gt;2-beta-D-glucuronide_c0" compartment="c0" charge="-2" boundaryCondition="false"/>
<species id="cpd02981_c0" name="Luteolin_7-O-beta-D-glucuronosyl-1-&gt;2-beta-D-glucuronide-4-O-beta-D-glucuronide_c0" compartment="c0" charge="-3" boundaryCondition="false"/>
<species id="cpd09261_c0" name="Scolymoside_c0" compartment="c0" charge="0" boundaryCondition="false"/>
<species id="cpd09314_c0" name="2_5-Dichloro-4-oxohex-2-enedioate_c0" compartment="c0" charge="-2" boundaryCondition="false"/>
<species id="cpd09313_c0" name="2_5-Dichloro-carboxymethylenebut-2-en-4-olide_c0" compartment="c0" charge="-1" boundaryCondition="false"/>
<species id="cpd09317_c0" name="trans-4-Carboxymethylenebut-2-en-4-olide_c0" compartment="c0" charge="-1" boundaryCondition="false"/>
<species id="cpd09350_c0" name="N2-Acetyl-L-aminoadipyl-delta-phosphate_c0" compartment="c0" charge="-3" boundaryCondition="false"/>
<species id="cpd09351_c0" name="N2-Acetyl-L-aminoadipate_semialdehyde_c0" compartment="c0" charge="-1" boundaryCondition="false"/>
<species id="cpd01401_c0" name="Phylloquinone_c0" compartment="c0" charge="0" boundaryCondition="false"/>
<species id="cpd09410_c0" name="2-Phytyl-1_4-naphthoquinone_c0" compartment="c0" charge="0" boundaryCondition="false"/>
<species id="cpd01401_d0" name="Phylloquinone_d0" compartment="d0" charge="0" boundaryCondition="false"/>
<species id="cpd09410_d0" name="2-Phytyl-1_4-naphthoquinone_d0" compartment="d0" charge="0" boundaryCondition="false"/>
<species id="cpd01401_m0" name="Phylloquinone_m0" compartment="m0" charge="0" boundaryCondition="false"/>
<species id="cpd09410_m0" name="2-Phytyl-1_4-naphthoquinone_m0" compartment="m0" charge="0" boundaryCondition="false"/>
<species id="cpd01401_n0" name="Phylloquinone_n0" compartment="n0" charge="0" boundaryCondition="false"/>
<species id="cpd09410_n0" name="2-Phytyl-1_4-naphthoquinone_n0" compartment="n0" charge="0" boundaryCondition="false"/>
<species id="cpd09444_c0" name="Phosphodimethylethanolamine_c0" compartment="c0" charge="-1" boundaryCondition="false"/>
<species id="cpd09476_c0" name="Bisphenol_A_c0" compartment="c0" charge="0" boundaryCondition="false"/>
<species id="cpd09480_c0" name="1_2-Bis4-hydroxyphenyl-2-propanol_c0" compartment="c0" charge="0" boundaryCondition="false"/>
<species id="cpd09476_r0" name="Bisphenol_A_r0" compartment="r0" charge="0" boundaryCondition="false"/>
<species id="cpd09480_r0" name="1_2-Bis4-hydroxyphenyl-2-propanol_r0" compartment="r0" charge="0" boundaryCondition="false"/>
<species id="cpd09482_c0" name="2_2-Bis4-hydroxyphenyl-1-propanol_c0" compartment="c0" charge="0" boundaryCondition="false"/>
<species id="cpd09485_c0" name="2_3-Bis4-hydroxyphenyl-1_2-propanediol_c0" compartment="c0" charge="0" boundaryCondition="false"/>
<species id="cpd09482_r0" name="2_2-Bis4-hydroxyphenyl-1-propanol_r0" compartment="r0" charge="0" boundaryCondition="false"/>
<species id="cpd09485_r0" name="2_3-Bis4-hydroxyphenyl-1_2-propanediol_r0" compartment="r0" charge="0" boundaryCondition="false"/>
<species id="cpd03091_c0" name="5-Deoxyadenosine_c0" compartment="c0" charge="0" boundaryCondition="false"/>
<species id="cpd09792_c0" name="1-Hydroxymethylnaphthalene_c0" compartment="c0" charge="0" boundaryCondition="false"/>
<species id="cpd09793_c0" name="1-Naphthaldehyde_c0" compartment="c0" charge="0" boundaryCondition="false"/>
<species id="cpd09802_c0" name="2-Naphthaldehyde_c0" compartment="c0" charge="0" boundaryCondition="false"/>
<species id="cpd01859_c0" name="2-Naphthylmethanol_c0" compartment="c0" charge="0" boundaryCondition="false"/>
<species id="cpd09843_c0" name="5-Carboxy-2-pentenoyl-CoA_c0" compartment="c0" charge="-5" boundaryCondition="false"/>
<species id="cpd09844_c0" name="3S-3-Hydroxyadipyl-CoA_c0" compartment="c0" charge="-5" boundaryCondition="false"/>
<species id="cpd09843_v0" name="5-Carboxy-2-pentenoyl-CoA_v0" compartment="v0" charge="-5" boundaryCondition="false"/>
<species id="cpd09844_v0" name="3S-3-Hydroxyadipyl-CoA_v0" compartment="v0" charge="-5" boundaryCondition="false"/>
<species id="cpd09843_x0" name="5-Carboxy-2-pentenoyl-CoA_x0" compartment="x0" charge="-5" boundaryCondition="false"/>
<species id="cpd09844_x0" name="3S-3-Hydroxyadipyl-CoA_x0" compartment="x0" charge="-5" boundaryCondition="false"/>
<species id="cpd05486_c0" name="Antheraxanthin_c0" compartment="c0" charge="0" boundaryCondition="false"/>
<species id="cpd03637_c0" name="Zeaxanthin_c0" compartment="c0" charge="0" boundaryCondition="false"/>
<species id="cpd05486_d0" name="Antheraxanthin_d0" compartment="d0" charge="0" boundaryCondition="false"/>
<species id="cpd03637_d0" name="Zeaxanthin_d0" compartment="d0" charge="0" boundaryCondition="false"/>
<species id="cpd05521_c0" name="Violaxanthin_c0" compartment="c0" charge="0" boundaryCondition="false"/>
<species id="cpd05521_d0" name="Violaxanthin_d0" compartment="d0" charge="0" boundaryCondition="false"/>
<species id="cpd09439_c0" name="Xanthoxin_c0" compartment="c0" charge="0" boundaryCondition="false"/>
<species id="cpd09433_c0" name="9-cis-Neoxanthin_c0" compartment="c0" charge="0" boundaryCondition="false"/>
<species id="cpd09769_c0" name="C25-Allenic-apo-aldehyde_c0" compartment="c0" charge="0" boundaryCondition="false"/>
<species id="cpd09439_d0" name="Xanthoxin_d0" compartment="d0" charge="0" boundaryCondition="false"/>
<species id="cpd09433_d0" name="9-cis-Neoxanthin_d0" compartment="d0" charge="0" boundaryCondition="false"/>
<species id="cpd09769_d0" name="C25-Allenic-apo-aldehyde_d0" compartment="d0" charge="0" boundaryCondition="false"/>
<species id="cpd09439_v0" name="Xanthoxin_v0" compartment="v0" charge="0" boundaryCondition="false"/>
<species id="cpd09433_v0" name="9-cis-Neoxanthin_v0" compartment="v0" charge="0" boundaryCondition="false"/>
<species id="cpd00007_v0" name="Oxygen_v0" compartment="v0" charge="0" boundaryCondition="false"/>
<species id="cpd09769_v0" name="C25-Allenic-apo-aldehyde_v0" compartment="v0" charge="0" boundaryCondition="false"/>
<species id="cpd09770_c0" name="C25-Epoxy-apo-aldehyde_c0" compartment="c0" charge="0" boundaryCondition="false"/>
<species id="cpd09434_c0" name="9-cis-Violaxanthin_c0" compartment="c0" charge="0" boundaryCondition="false"/>
<species id="cpd09770_d0" name="C25-Epoxy-apo-aldehyde_d0" compartment="d0" charge="0" boundaryCondition="false"/>
<species id="cpd09434_d0" name="9-cis-Violaxanthin_d0" compartment="d0" charge="0" boundaryCondition="false"/>
<species id="cpd09770_v0" name="C25-Epoxy-apo-aldehyde_v0" compartment="v0" charge="0" boundaryCondition="false"/>
<species id="cpd09434_v0" name="9-cis-Violaxanthin_v0" compartment="v0" charge="0" boundaryCondition="false"/>
<species id="cpd09441_c0" name="Abscisic_aldehyde_c0" compartment="c0" charge="0" boundaryCondition="false"/>
<species id="cpd03624_c0" name="Abscisate_c0" compartment="c0" charge="-1" boundaryCondition="false"/>
<species id="cpd09845_c0" name="alpha-Zeacarotene_c0" compartment="c0" charge="0" boundaryCondition="false"/>
<species id="cpd03216_c0" name="all-trans-Neurosporene_c0" compartment="c0" charge="0" boundaryCondition="false"/>
<species id="cpd09845_d0" name="alpha-Zeacarotene_d0" compartment="d0" charge="0" boundaryCondition="false"/>
<species id="cpd03216_d0" name="all-trans-Neurosporene_d0" compartment="d0" charge="0" boundaryCondition="false"/>
<species id="cpd09845_r0" name="alpha-Zeacarotene_r0" compartment="r0" charge="0" boundaryCondition="false"/>
<species id="cpd03216_r0" name="all-trans-Neurosporene_r0" compartment="r0" charge="0" boundaryCondition="false"/>
<species id="cpd05493_c0" name="delta-Carotene_c0" compartment="c0" charge="0" boundaryCondition="false"/>
<species id="cpd03218_c0" name="alpha-Carotene_c0" compartment="c0" charge="0" boundaryCondition="false"/>
<species id="cpd05493_d0" name="delta-Carotene_d0" compartment="d0" charge="0" boundaryCondition="false"/>
<species id="cpd03218_d0" name="alpha-Carotene_d0" compartment="d0" charge="0" boundaryCondition="false"/>
<species id="cpd05493_r0" name="delta-Carotene_r0" compartment="r0" charge="0" boundaryCondition="false"/>
<species id="cpd03218_r0" name="alpha-Carotene_r0" compartment="r0" charge="0" boundaryCondition="false"/>
<species id="cpd09879_c0" name="S-Hydroxymethylglutathione_c0" compartment="c0" charge="-1" boundaryCondition="false"/>
<species id="cpd09879_d0" name="S-Hydroxymethylglutathione_d0" compartment="d0" charge="-1" boundaryCondition="false"/>
<species id="cpd00759_d0" name="S-Formylglutathione_d0" compartment="d0" charge="-1" boundaryCondition="false"/>
<species id="cpd03125_m0" name="trans-Hex-2-enoyl-CoA_m0" compartment="m0" charge="-4" boundaryCondition="false"/>
<species id="cpd10483_c0" name="1R_2S-Naphthalene_1_2-oxide_c0" compartment="c0" charge="0" boundaryCondition="false"/>
<species id="cpd10488_c0" name="1R-Hydroxy-2R-glutathionyl-1_2-dihydronaphthalene_c0" compartment="c0" charge="-1" boundaryCondition="false"/>
<species id="cpd10483_d0" name="1R_2S-Naphthalene_1_2-oxide_d0" compartment="d0" charge="0" boundaryCondition="false"/>
<species id="cpd10488_d0" name="1R-Hydroxy-2R-glutathionyl-1_2-dihydronaphthalene_d0" compartment="d0" charge="-1" boundaryCondition="false"/>
<species id="cpd10483_n0" name="1R_2S-Naphthalene_1_2-oxide_n0" compartment="n0" charge="0" boundaryCondition="false"/>
<species id="cpd10488_n0" name="1R-Hydroxy-2R-glutathionyl-1_2-dihydronaphthalene_n0" compartment="n0" charge="-1" boundaryCondition="false"/>
<species id="cpd00042_w0" name="Glutathione_w0" compartment="w0" charge="-1" boundaryCondition="false"/>
<species id="cpd10483_w0" name="1R_2S-Naphthalene_1_2-oxide_w0" compartment="w0" charge="0" boundaryCondition="false"/>
<species id="cpd10488_w0" name="1R-Hydroxy-2R-glutathionyl-1_2-dihydronaphthalene_w0" compartment="w0" charge="-1" boundaryCondition="false"/>
<species id="cpd10483_x0" name="1R_2S-Naphthalene_1_2-oxide_x0" compartment="x0" charge="0" boundaryCondition="false"/>
<species id="cpd10488_x0" name="1R-Hydroxy-2R-glutathionyl-1_2-dihydronaphthalene_x0" compartment="x0" charge="-1" boundaryCondition="false"/>
<species id="cpd10484_c0" name="1S_2R-Naphthalene_1_2-oxide_c0" compartment="c0" charge="0" boundaryCondition="false"/>
<species id="cpd10490_c0" name="1R-Glutathionyl-2R-hydroxy-1_2-dihydronaphthalene_c0" compartment="c0" charge="-1" boundaryCondition="false"/>
<species id="cpd10484_d0" name="1S_2R-Naphthalene_1_2-oxide_d0" compartment="d0" charge="0" boundaryCondition="false"/>
<species id="cpd10490_d0" name="1R-Glutathionyl-2R-hydroxy-1_2-dihydronaphthalene_d0" compartment="d0" charge="-1" boundaryCondition="false"/>
<species id="cpd10484_n0" name="1S_2R-Naphthalene_1_2-oxide_n0" compartment="n0" charge="0" boundaryCondition="false"/>
<species id="cpd10490_n0" name="1R-Glutathionyl-2R-hydroxy-1_2-dihydronaphthalene_n0" compartment="n0" charge="-1" boundaryCondition="false"/>
<species id="cpd10484_w0" name="1S_2R-Naphthalene_1_2-oxide_w0" compartment="w0" charge="0" boundaryCondition="false"/>
<species id="cpd10490_w0" name="1R-Glutathionyl-2R-hydroxy-1_2-dihydronaphthalene_w0" compartment="w0" charge="-1" boundaryCondition="false"/>
<species id="cpd10484_x0" name="1S_2R-Naphthalene_1_2-oxide_x0" compartment="x0" charge="0" boundaryCondition="false"/>
<species id="cpd10490_x0" name="1R-Glutathionyl-2R-hydroxy-1_2-dihydronaphthalene_x0" compartment="x0" charge="-1" boundaryCondition="false"/>
<species id="cpd10489_c0" name="1S-Hydroxy-2S-glutathionyl-1_2-dihydronaphthalene_c0" compartment="c0" charge="-1" boundaryCondition="false"/>
<species id="cpd10489_d0" name="1S-Hydroxy-2S-glutathionyl-1_2-dihydronaphthalene_d0" compartment="d0" charge="-1" boundaryCondition="false"/>
<species id="cpd10489_n0" name="1S-Hydroxy-2S-glutathionyl-1_2-dihydronaphthalene_n0" compartment="n0" charge="-1" boundaryCondition="false"/>
<species id="cpd10489_w0" name="1S-Hydroxy-2S-glutathionyl-1_2-dihydronaphthalene_w0" compartment="w0" charge="-1" boundaryCondition="false"/>
<species id="cpd10489_x0" name="1S-Hydroxy-2S-glutathionyl-1_2-dihydronaphthalene_x0" compartment="x0" charge="-1" boundaryCondition="false"/>
<species id="cpd10500_c0" name="1-Nitro-7-hydroxy-8-glutathionyl-7_8-dihydronaphthalene_c0" compartment="c0" charge="-1" boundaryCondition="false"/>
<species id="cpd10499_c0" name="1-Nitronaphthalene-7_8-oxide_c0" compartment="c0" charge="0" boundaryCondition="false"/>
<species id="cpd10500_d0" name="1-Nitro-7-hydroxy-8-glutathionyl-7_8-dihydronaphthalene_d0" compartment="d0" charge="-1" boundaryCondition="false"/>
<species id="cpd10499_d0" name="1-Nitronaphthalene-7_8-oxide_d0" compartment="d0" charge="0" boundaryCondition="false"/>
<species id="cpd10500_n0" name="1-Nitro-7-hydroxy-8-glutathionyl-7_8-dihydronaphthalene_n0" compartment="n0" charge="-1" boundaryCondition="false"/>
<species id="cpd10499_n0" name="1-Nitronaphthalene-7_8-oxide_n0" compartment="n0" charge="0" boundaryCondition="false"/>
<species id="cpd10500_w0" name="1-Nitro-7-hydroxy-8-glutathionyl-7_8-dihydronaphthalene_w0" compartment="w0" charge="-1" boundaryCondition="false"/>
<species id="cpd10499_w0" name="1-Nitronaphthalene-7_8-oxide_w0" compartment="w0" charge="0" boundaryCondition="false"/>
<species id="cpd10500_x0" name="1-Nitro-7-hydroxy-8-glutathionyl-7_8-dihydronaphthalene_x0" compartment="x0" charge="-1" boundaryCondition="false"/>
<species id="cpd10499_x0" name="1-Nitronaphthalene-7_8-oxide_x0" compartment="x0" charge="0" boundaryCondition="false"/>
<species id="cpd10501_c0" name="1-Nitro-7-glutathionyl-8-hydroxy-7_8-dihydronaphthalene_c0" compartment="c0" charge="-1" boundaryCondition="false"/>
<species id="cpd10501_d0" name="1-Nitro-7-glutathionyl-8-hydroxy-7_8-dihydronaphthalene_d0" compartment="d0" charge="-1" boundaryCondition="false"/>
<species id="cpd10501_n0" name="1-Nitro-7-glutathionyl-8-hydroxy-7_8-dihydronaphthalene_n0" compartment="n0" charge="-1" boundaryCondition="false"/>
<species id="cpd10501_w0" name="1-Nitro-7-glutathionyl-8-hydroxy-7_8-dihydronaphthalene_w0" compartment="w0" charge="-1" boundaryCondition="false"/>
<species id="cpd10501_x0" name="1-Nitro-7-glutathionyl-8-hydroxy-7_8-dihydronaphthalene_x0" compartment="x0" charge="-1" boundaryCondition="false"/>
<species id="cpd10497_c0" name="1-Nitronaphthalene-5_6-oxide_c0" compartment="c0" charge="0" boundaryCondition="false"/>
<species id="cpd10502_c0" name="1-Nitro-5-hydroxy-6-glutathionyl-5_6-dihydronaphthalene_c0" compartment="c0" charge="-1" boundaryCondition="false"/>
<species id="cpd10497_d0" name="1-Nitronaphthalene-5_6-oxide_d0" compartment="d0" charge="0" boundaryCondition="false"/>
<species id="cpd10502_d0" name="1-Nitro-5-hydroxy-6-glutathionyl-5_6-dihydronaphthalene_d0" compartment="d0" charge="-1" boundaryCondition="false"/>
<species id="cpd10497_n0" name="1-Nitronaphthalene-5_6-oxide_n0" compartment="n0" charge="0" boundaryCondition="false"/>
<species id="cpd10502_n0" name="1-Nitro-5-hydroxy-6-glutathionyl-5_6-dihydronaphthalene_n0" compartment="n0" charge="-1" boundaryCondition="false"/>
<species id="cpd10497_w0" name="1-Nitronaphthalene-5_6-oxide_w0" compartment="w0" charge="0" boundaryCondition="false"/>
<species id="cpd10502_w0" name="1-Nitro-5-hydroxy-6-glutathionyl-5_6-dihydronaphthalene_w0" compartment="w0" charge="-1" boundaryCondition="false"/>
<species id="cpd10497_x0" name="1-Nitronaphthalene-5_6-oxide_x0" compartment="x0" charge="0" boundaryCondition="false"/>
<species id="cpd10502_x0" name="1-Nitro-5-hydroxy-6-glutathionyl-5_6-dihydronaphthalene_x0" compartment="x0" charge="-1" boundaryCondition="false"/>
<species id="cpd10503_c0" name="1-Nitro-5-glutathionyl-6-hydroxy-5_6-dihydronaphthalene_c0" compartment="c0" charge="-1" boundaryCondition="false"/>
<species id="cpd10503_d0" name="1-Nitro-5-glutathionyl-6-hydroxy-5_6-dihydronaphthalene_d0" compartment="d0" charge="-1" boundaryCondition="false"/>
<species id="cpd10503_n0" name="1-Nitro-5-glutathionyl-6-hydroxy-5_6-dihydronaphthalene_n0" compartment="n0" charge="-1" boundaryCondition="false"/>
<species id="cpd10503_w0" name="1-Nitro-5-glutathionyl-6-hydroxy-5_6-dihydronaphthalene_w0" compartment="w0" charge="-1" boundaryCondition="false"/>
<species id="cpd10503_x0" name="1-Nitro-5-glutathionyl-6-hydroxy-5_6-dihydronaphthalene_x0" compartment="x0" charge="-1" boundaryCondition="false"/>
<species id="cpd02918_c0" name="5S-HETE_c0" compartment="c0" charge="-1" boundaryCondition="false"/>
<species id="cpd03176_c0" name="5S-HPETE_c0" compartment="c0" charge="-1" boundaryCondition="false"/>
<species id="cpd02918_d0" name="5S-HETE_d0" compartment="d0" charge="-1" boundaryCondition="false"/>
<species id="cpd03176_d0" name="5S-HPETE_d0" compartment="d0" charge="-1" boundaryCondition="false"/>
<species id="cpd02918_m0" name="5S-HETE_m0" compartment="m0" charge="-1" boundaryCondition="false"/>
<species id="cpd03176_m0" name="5S-HPETE_m0" compartment="m0" charge="-1" boundaryCondition="false"/>
<species id="cpd02918_n0" name="5S-HETE_n0" compartment="n0" charge="-1" boundaryCondition="false"/>
<species id="cpd03176_n0" name="5S-HPETE_n0" compartment="n0" charge="-1" boundaryCondition="false"/>
<species id="cpd02890_c0" name="15S-15-Hydroxy-5_8_11-cis-13-trans-eicosatetraenoate_c0" compartment="c0" charge="-1" boundaryCondition="false"/>
<species id="cpd03555_c0" name="15S-HPETE_c0" compartment="c0" charge="-1" boundaryCondition="false"/>
<species id="cpd02890_d0" name="15S-15-Hydroxy-5_8_11-cis-13-trans-eicosatetraenoate_d0" compartment="d0" charge="-1" boundaryCondition="false"/>
<species id="cpd03555_d0" name="15S-HPETE_d0" compartment="d0" charge="-1" boundaryCondition="false"/>
<species id="cpd02890_m0" name="15S-15-Hydroxy-5_8_11-cis-13-trans-eicosatetraenoate_m0" compartment="m0" charge="-1" boundaryCondition="false"/>
<species id="cpd03555_m0" name="15S-HPETE_m0" compartment="m0" charge="-1" boundaryCondition="false"/>
<species id="cpd02890_n0" name="15S-15-Hydroxy-5_8_11-cis-13-trans-eicosatetraenoate_n0" compartment="n0" charge="-1" boundaryCondition="false"/>
<species id="cpd03555_n0" name="15S-HPETE_n0" compartment="n0" charge="-1" boundaryCondition="false"/>
<species id="cpd10524_c0" name="9S-HPODE_c0" compartment="c0" charge="-1" boundaryCondition="false"/>
<species id="cpd10524_d0" name="9S-HPODE_d0" compartment="d0" charge="-1" boundaryCondition="false"/>
<species id="cpd10536_c0" name="Bromobenzene-3_4-oxide_c0" compartment="c0" charge="0" boundaryCondition="false"/>
<species id="cpd10544_c0" name="3_4-Dihydro-3-hydroxy-4-S-glutathionyl_bromobenzene_c0" compartment="c0" charge="-1" boundaryCondition="false"/>
<species id="cpd10536_d0" name="Bromobenzene-3_4-oxide_d0" compartment="d0" charge="0" boundaryCondition="false"/>
<species id="cpd10544_d0" name="3_4-Dihydro-3-hydroxy-4-S-glutathionyl_bromobenzene_d0" compartment="d0" charge="-1" boundaryCondition="false"/>
<species id="cpd10536_n0" name="Bromobenzene-3_4-oxide_n0" compartment="n0" charge="0" boundaryCondition="false"/>
<species id="cpd10544_n0" name="3_4-Dihydro-3-hydroxy-4-S-glutathionyl_bromobenzene_n0" compartment="n0" charge="-1" boundaryCondition="false"/>
<species id="cpd10536_w0" name="Bromobenzene-3_4-oxide_w0" compartment="w0" charge="0" boundaryCondition="false"/>
<species id="cpd10544_w0" name="3_4-Dihydro-3-hydroxy-4-S-glutathionyl_bromobenzene_w0" compartment="w0" charge="-1" boundaryCondition="false"/>
<species id="cpd10536_x0" name="Bromobenzene-3_4-oxide_x0" compartment="x0" charge="0" boundaryCondition="false"/>
<species id="cpd10544_x0" name="3_4-Dihydro-3-hydroxy-4-S-glutathionyl_bromobenzene_x0" compartment="x0" charge="-1" boundaryCondition="false"/>
<species id="cpd10537_c0" name="Bromobenzene-2_3-oxide_c0" compartment="c0" charge="0" boundaryCondition="false"/>
<species id="cpd10545_c0" name="2_3-Dihydro-2-S-glutathionyl-3-hydroxy_bromobenzene_c0" compartment="c0" charge="-1" boundaryCondition="false"/>
<species id="cpd10537_d0" name="Bromobenzene-2_3-oxide_d0" compartment="d0" charge="0" boundaryCondition="false"/>
<species id="cpd10545_d0" name="2_3-Dihydro-2-S-glutathionyl-3-hydroxy_bromobenzene_d0" compartment="d0" charge="-1" boundaryCondition="false"/>
<species id="cpd10537_n0" name="Bromobenzene-2_3-oxide_n0" compartment="n0" charge="0" boundaryCondition="false"/>
<species id="cpd10545_n0" name="2_3-Dihydro-2-S-glutathionyl-3-hydroxy_bromobenzene_n0" compartment="n0" charge="-1" boundaryCondition="false"/>
<species id="cpd10537_w0" name="Bromobenzene-2_3-oxide_w0" compartment="w0" charge="0" boundaryCondition="false"/>
<species id="cpd10545_w0" name="2_3-Dihydro-2-S-glutathionyl-3-hydroxy_bromobenzene_w0" compartment="w0" charge="-1" boundaryCondition="false"/>
<species id="cpd10537_x0" name="Bromobenzene-2_3-oxide_x0" compartment="x0" charge="0" boundaryCondition="false"/>
<species id="cpd10545_x0" name="2_3-Dihydro-2-S-glutathionyl-3-hydroxy_bromobenzene_x0" compartment="x0" charge="-1" boundaryCondition="false"/>
<species id="cpd10548_c0" name="Benzoapyrene-4_5-oxide_c0" compartment="c0" charge="0" boundaryCondition="false"/>
<species id="cpd10552_c0" name="4_5-Dihydro-4-hydroxy-5-S-glutathionyl-benzoapyrene_c0" compartment="c0" charge="-1" boundaryCondition="false"/>
<species id="cpd10548_d0" name="Benzoapyrene-4_5-oxide_d0" compartment="d0" charge="0" boundaryCondition="false"/>
<species id="cpd10552_d0" name="4_5-Dihydro-4-hydroxy-5-S-glutathionyl-benzoapyrene_d0" compartment="d0" charge="-1" boundaryCondition="false"/>
<species id="cpd10548_n0" name="Benzoapyrene-4_5-oxide_n0" compartment="n0" charge="0" boundaryCondition="false"/>
<species id="cpd10552_n0" name="4_5-Dihydro-4-hydroxy-5-S-glutathionyl-benzoapyrene_n0" compartment="n0" charge="-1" boundaryCondition="false"/>
<species id="cpd10548_w0" name="Benzoapyrene-4_5-oxide_w0" compartment="w0" charge="0" boundaryCondition="false"/>
<species id="cpd10552_w0" name="4_5-Dihydro-4-hydroxy-5-S-glutathionyl-benzoapyrene_w0" compartment="w0" charge="-1" boundaryCondition="false"/>
<species id="cpd10548_x0" name="Benzoapyrene-4_5-oxide_x0" compartment="x0" charge="0" boundaryCondition="false"/>
<species id="cpd10552_x0" name="4_5-Dihydro-4-hydroxy-5-S-glutathionyl-benzoapyrene_x0" compartment="x0" charge="-1" boundaryCondition="false"/>
<species id="cpd10555_c0" name="2_2-Dichloroacetaldehyde_c0" compartment="c0" charge="0" boundaryCondition="false"/>
<species id="cpd10558_c0" name="S-2_2-Dichloro-1-hydroxyethyl_glutathione_c0" compartment="c0" charge="-1" boundaryCondition="false"/>
<species id="cpd10555_d0" name="2_2-Dichloroacetaldehyde_d0" compartment="d0" charge="0" boundaryCondition="false"/>
<species id="cpd10558_d0" name="S-2_2-Dichloro-1-hydroxyethyl_glutathione_d0" compartment="d0" charge="-1" boundaryCondition="false"/>
<species id="cpd10555_n0" name="2_2-Dichloroacetaldehyde_n0" compartment="n0" charge="0" boundaryCondition="false"/>
<species id="cpd10558_n0" name="S-2_2-Dichloro-1-hydroxyethyl_glutathione_n0" compartment="n0" charge="-1" boundaryCondition="false"/>
<species id="cpd10555_w0" name="2_2-Dichloroacetaldehyde_w0" compartment="w0" charge="0" boundaryCondition="false"/>
<species id="cpd10558_w0" name="S-2_2-Dichloro-1-hydroxyethyl_glutathione_w0" compartment="w0" charge="-1" boundaryCondition="false"/>
<species id="cpd10555_x0" name="2_2-Dichloroacetaldehyde_x0" compartment="x0" charge="0" boundaryCondition="false"/>
<species id="cpd10558_x0" name="S-2_2-Dichloro-1-hydroxyethyl_glutathione_x0" compartment="x0" charge="-1" boundaryCondition="false"/>
<species id="cpd10562_c0" name="2-S-Glutathionylacetyl_chloride_c0" compartment="c0" charge="-1" boundaryCondition="false"/>
<species id="cpd10554_c0" name="1_1-Dichloroethylene_epoxide_c0" compartment="c0" charge="0" boundaryCondition="false"/>
<species id="cpd10562_d0" name="2-S-Glutathionylacetyl_chloride_d0" compartment="d0" charge="-1" boundaryCondition="false"/>
<species id="cpd10554_d0" name="1_1-Dichloroethylene_epoxide_d0" compartment="d0" charge="0" boundaryCondition="false"/>
<species id="cpd10562_n0" name="2-S-Glutathionylacetyl_chloride_n0" compartment="n0" charge="-1" boundaryCondition="false"/>
<species id="cpd10554_n0" name="1_1-Dichloroethylene_epoxide_n0" compartment="n0" charge="0" boundaryCondition="false"/>
<species id="cpd10562_w0" name="2-S-Glutathionylacetyl_chloride_w0" compartment="w0" charge="-1" boundaryCondition="false"/>
<species id="cpd00099_w0" name="Cl-_w0" compartment="w0" charge="-1" boundaryCondition="false"/>
<species id="cpd10554_w0" name="1_1-Dichloroethylene_epoxide_w0" compartment="w0" charge="0" boundaryCondition="false"/>
<species id="cpd10562_x0" name="2-S-Glutathionylacetyl_chloride_x0" compartment="x0" charge="-1" boundaryCondition="false"/>
<species id="cpd00099_x0" name="Cl-_x0" compartment="x0" charge="-1" boundaryCondition="false"/>
<species id="cpd10554_x0" name="1_1-Dichloroethylene_epoxide_x0" compartment="x0" charge="0" boundaryCondition="false"/>
<species id="cpd10556_c0" name="Chloroacetyl_chloride_c0" compartment="c0" charge="0" boundaryCondition="false"/>
<species id="cpd10561_c0" name="S-2-Chloroacetylglutathione_c0" compartment="c0" charge="-1" boundaryCondition="false"/>
<species id="cpd10556_d0" name="Chloroacetyl_chloride_d0" compartment="d0" charge="0" boundaryCondition="false"/>
<species id="cpd10561_d0" name="S-2-Chloroacetylglutathione_d0" compartment="d0" charge="-1" boundaryCondition="false"/>
<species id="cpd10556_n0" name="Chloroacetyl_chloride_n0" compartment="n0" charge="0" boundaryCondition="false"/>
<species id="cpd10561_n0" name="S-2-Chloroacetylglutathione_n0" compartment="n0" charge="-1" boundaryCondition="false"/>
<species id="cpd10556_w0" name="Chloroacetyl_chloride_w0" compartment="w0" charge="0" boundaryCondition="false"/>
<species id="cpd10561_w0" name="S-2-Chloroacetylglutathione_w0" compartment="w0" charge="-1" boundaryCondition="false"/>
<species id="cpd10556_x0" name="Chloroacetyl_chloride_x0" compartment="x0" charge="0" boundaryCondition="false"/>
<species id="cpd10561_x0" name="S-2-Chloroacetylglutathione_x0" compartment="x0" charge="-1" boundaryCondition="false"/>
<species id="cpd10565_c0" name="S-1_2-Dichlorovinylglutathione_c0" compartment="c0" charge="-1" boundaryCondition="false"/>
<species id="cpd04167_c0" name="Trichloroethene_c0" compartment="c0" charge="0" boundaryCondition="false"/>
<species id="cpd10565_d0" name="S-1_2-Dichlorovinylglutathione_d0" compartment="d0" charge="-1" boundaryCondition="false"/>
<species id="cpd04167_d0" name="Trichloroethene_d0" compartment="d0" charge="0" boundaryCondition="false"/>
<species id="cpd10565_n0" name="S-1_2-Dichlorovinylglutathione_n0" compartment="n0" charge="-1" boundaryCondition="false"/>
<species id="cpd04167_n0" name="Trichloroethene_n0" compartment="n0" charge="0" boundaryCondition="false"/>
<species id="cpd10565_w0" name="S-1_2-Dichlorovinylglutathione_w0" compartment="w0" charge="-1" boundaryCondition="false"/>
<species id="cpd04167_w0" name="Trichloroethene_w0" compartment="w0" charge="0" boundaryCondition="false"/>
<species id="cpd10565_x0" name="S-1_2-Dichlorovinylglutathione_x0" compartment="x0" charge="-1" boundaryCondition="false"/>
<species id="cpd04167_x0" name="Trichloroethene_x0" compartment="x0" charge="0" boundaryCondition="false"/>
<species id="cpd04661_c0" name="Trichloroethanol_c0" compartment="c0" charge="0" boundaryCondition="false"/>
<species id="cpd04248_c0" name="Chloral_hydrate_c0" compartment="c0" charge="0" boundaryCondition="false"/>
<species id="cpd10571_c0" name="Glutathione_episulfonium_ion_c0" compartment="c0" charge="0" boundaryCondition="false"/>
<species id="cpd07971_c0" name="1_2-Dibromoethane_c0" compartment="c0" charge="0" boundaryCondition="false"/>
<species id="cpd00966_c0" name="Bromide_c0" compartment="c0" charge="-1" boundaryCondition="false"/>
<species id="cpd10571_d0" name="Glutathione_episulfonium_ion_d0" compartment="d0" charge="0" boundaryCondition="false"/>
<species id="cpd07971_d0" name="1_2-Dibromoethane_d0" compartment="d0" charge="0" boundaryCondition="false"/>
<species id="cpd00966_d0" name="Bromide_d0" compartment="d0" charge="-1" boundaryCondition="false"/>
<species id="cpd10571_n0" name="Glutathione_episulfonium_ion_n0" compartment="n0" charge="0" boundaryCondition="false"/>
<species id="cpd07971_n0" name="1_2-Dibromoethane_n0" compartment="n0" charge="0" boundaryCondition="false"/>
<species id="cpd00966_n0" name="Bromide_n0" compartment="n0" charge="-1" boundaryCondition="false"/>
<species id="cpd10571_w0" name="Glutathione_episulfonium_ion_w0" compartment="w0" charge="0" boundaryCondition="false"/>
<species id="cpd07971_w0" name="1_2-Dibromoethane_w0" compartment="w0" charge="0" boundaryCondition="false"/>
<species id="cpd00966_w0" name="Bromide_w0" compartment="w0" charge="-1" boundaryCondition="false"/>
<species id="cpd10571_x0" name="Glutathione_episulfonium_ion_x0" compartment="x0" charge="0" boundaryCondition="false"/>
<species id="cpd07971_x0" name="1_2-Dibromoethane_x0" compartment="x0" charge="0" boundaryCondition="false"/>
<species id="cpd00966_x0" name="Bromide_x0" compartment="x0" charge="-1" boundaryCondition="false"/>
<species id="cpd10568_c0" name="S-Formylmethylglutathione_c0" compartment="c0" charge="-1" boundaryCondition="false"/>
<species id="cpd10567_c0" name="2-Bromoacetaldehyde_c0" compartment="c0" charge="0" boundaryCondition="false"/>
<species id="cpd10568_d0" name="S-Formylmethylglutathione_d0" compartment="d0" charge="-1" boundaryCondition="false"/>
<species id="cpd10567_d0" name="2-Bromoacetaldehyde_d0" compartment="d0" charge="0" boundaryCondition="false"/>
<species id="cpd10568_n0" name="S-Formylmethylglutathione_n0" compartment="n0" charge="-1" boundaryCondition="false"/>
<species id="cpd10567_n0" name="2-Bromoacetaldehyde_n0" compartment="n0" charge="0" boundaryCondition="false"/>
<species id="cpd10568_w0" name="S-Formylmethylglutathione_w0" compartment="w0" charge="-1" boundaryCondition="false"/>
<species id="cpd10567_w0" name="2-Bromoacetaldehyde_w0" compartment="w0" charge="0" boundaryCondition="false"/>
<species id="cpd10568_x0" name="S-Formylmethylglutathione_x0" compartment="x0" charge="-1" boundaryCondition="false"/>
<species id="cpd10567_x0" name="2-Bromoacetaldehyde_x0" compartment="x0" charge="0" boundaryCondition="false"/>
<species id="cpd10526_c0" name="12_13-DHOME_c0" compartment="c0" charge="-1" boundaryCondition="false"/>
<species id="cpd05280_c0" name="Vernolic_acid_c0" compartment="c0" charge="-1" boundaryCondition="false"/>
<species id="cpd11173_c0" name="3-Deamino-3-oxonicotianamine_c0" compartment="c0" charge="-1" boundaryCondition="false"/>
<species id="cpd11172_c0" name="2-Deoxymugineic_acid_c0" compartment="c0" charge="-1" boundaryCondition="false"/>
<species id="cpd00212_c0" name="L-Sorbose_c0" compartment="c0" charge="0" boundaryCondition="false"/>
<species id="cpd01066_c0" name="L-Iditol_c0" compartment="c0" charge="0" boundaryCondition="false"/>
<species id="cpd00007_w0" name="Oxygen_w0" compartment="w0" charge="0" boundaryCondition="false"/>
<species id="cpd02667_d0" name="Z-4-Hydroxyphenylacetaldehyde_oxime_d0" compartment="d0" charge="0" boundaryCondition="false"/>
<species id="cpd11194_c0" name="8-Hydroxyabscisate_c0" compartment="c0" charge="-1" boundaryCondition="false"/>
<species id="cpd11194_r0" name="8-Hydroxyabscisate_r0" compartment="r0" charge="-1" boundaryCondition="false"/>
<species id="cpd03624_r0" name="Abscisate_r0" compartment="r0" charge="-1" boundaryCondition="false"/>
<species id="cpd03956_c0" name="Ethylene_c0" compartment="c0" charge="0" boundaryCondition="false"/>
<species id="cpd00335_g0" name="Dehydroascorbate_g0" compartment="g0" charge="-1" boundaryCondition="false"/>
<species id="cpd00909_g0" name="1-Aminocyclopropane-1-carboxylate_g0" compartment="g0" charge="0" boundaryCondition="false"/>
<species id="cpd00150_g0" name="Cyanide_g0" compartment="g0" charge="0" boundaryCondition="false"/>
<species id="cpd03956_g0" name="Ethylene_g0" compartment="g0" charge="0" boundaryCondition="false"/>
<species id="cpd00059_g0" name="Ascorbate_g0" compartment="g0" charge="-1" boundaryCondition="false"/>
<species id="cpd00335_r0" name="Dehydroascorbate_r0" compartment="r0" charge="-1" boundaryCondition="false"/>
<species id="cpd00909_r0" name="1-Aminocyclopropane-1-carboxylate_r0" compartment="r0" charge="0" boundaryCondition="false"/>
<species id="cpd00150_r0" name="Cyanide_r0" compartment="r0" charge="0" boundaryCondition="false"/>
<species id="cpd03956_r0" name="Ethylene_r0" compartment="r0" charge="0" boundaryCondition="false"/>
<species id="cpd00059_r0" name="Ascorbate_r0" compartment="r0" charge="-1" boundaryCondition="false"/>
<species id="cpd02064_c0" name="3-Demethylubiquinone-9_c0" compartment="c0" charge="0" boundaryCondition="false"/>
<species id="cpd01351_c0" name="Ubiquinone-9_c0" compartment="c0" charge="0" boundaryCondition="false"/>
<species id="cpd01631_c0" name="gamma-Tocopherol_c0" compartment="c0" charge="0" boundaryCondition="false"/>
<species id="cpd01628_c0" name="alpha-Tocopherol_c0" compartment="c0" charge="0" boundaryCondition="false"/>
<species id="cpd01631_d0" name="gamma-Tocopherol_d0" compartment="d0" charge="0" boundaryCondition="false"/>
<species id="cpd01628_d0" name="alpha-Tocopherol_d0" compartment="d0" charge="0" boundaryCondition="false"/>
<species id="cpd11206_c0" name="Precorrin_1_c0" compartment="c0" charge="-8" boundaryCondition="false"/>
<species id="cpd11216_c0" name="O-beta-D-Glucopyranosyl-cis-zeatin_c0" compartment="c0" charge="0" boundaryCondition="false"/>
<species id="cpd11215_c0" name="cis-Zeatin_c0" compartment="c0" charge="0" boundaryCondition="false"/>
<species id="cpd11217_c0" name="1_4-Dihydroxy-2-naphthoyl-CoA_c0" compartment="c0" charge="-4" boundaryCondition="false"/>
<species id="cpd11217_d0" name="1_4-Dihydroxy-2-naphthoyl-CoA_d0" compartment="d0" charge="-4" boundaryCondition="false"/>
<species id="cpd11217_x0" name="1_4-Dihydroxy-2-naphthoyl-CoA_x0" compartment="x0" charge="-4" boundaryCondition="false"/>
<species id="cpd02557_c0" name="all-trans-Octaprenyl_diphosphate_c0" compartment="c0" charge="-2" boundaryCondition="false"/>
<species id="cpd02172_c0" name="all-trans-Nonaprenyl_diphosphate_c0" compartment="c0" charge="-2" boundaryCondition="false"/>
<species id="cpd02557_d0" name="all-trans-Octaprenyl_diphosphate_d0" compartment="d0" charge="-2" boundaryCondition="false"/>
<species id="cpd02172_d0" name="all-trans-Nonaprenyl_diphosphate_d0" compartment="d0" charge="-2" boundaryCondition="false"/>
<species id="cpd02557_m0" name="all-trans-Octaprenyl_diphosphate_m0" compartment="m0" charge="-2" boundaryCondition="false"/>
<species id="cpd02172_m0" name="all-trans-Nonaprenyl_diphosphate_m0" compartment="m0" charge="-2" boundaryCondition="false"/>
<species id="cpd02557_r0" name="all-trans-Octaprenyl_diphosphate_r0" compartment="r0" charge="-2" boundaryCondition="false"/>
<species id="cpd02172_r0" name="all-trans-Nonaprenyl_diphosphate_r0" compartment="r0" charge="-2" boundaryCondition="false"/>
<species id="cpd03205_c0" name="Phytoene_c0" compartment="c0" charge="0" boundaryCondition="false"/>
<species id="cpd03205_d0" name="Phytoene_d0" compartment="d0" charge="0" boundaryCondition="false"/>
<species id="cpd02419_c0" name="3-Nonaprenyl-4-hydroxybenzoate_c0" compartment="c0" charge="-1" boundaryCondition="false"/>
<species id="cpd02419_m0" name="3-Nonaprenyl-4-hydroxybenzoate_m0" compartment="m0" charge="-1" boundaryCondition="false"/>
<species id="cpd01237_c0" name="Choloyl-CoA_c0" compartment="c0" charge="-4" boundaryCondition="false"/>
<species id="cpd00526_c0" name="Cholic_acid_c0" compartment="c0" charge="-1" boundaryCondition="false"/>
<species id="cpd11229_c0" name="N-Benzylformamide_c0" compartment="c0" charge="0" boundaryCondition="false"/>
<species id="cpd11230_c0" name="Benzylamine_c0" compartment="c0" charge="1" boundaryCondition="false"/>
<species id="cpd11233_c0" name="2_7_4-Trihydroxyisoflavanone_c0" compartment="c0" charge="0" boundaryCondition="false"/>
<species id="cpd05492_c0" name="Capsorubin_c0" compartment="c0" charge="0" boundaryCondition="false"/>
<species id="cpd05491_c0" name="Capsanthin_c0" compartment="c0" charge="0" boundaryCondition="false"/>
<species id="cpd04535_c0" name="3-Methyl-2-butenal_c0" compartment="c0" charge="0" boundaryCondition="false"/>
<species id="cpd04131_c0" name="Prenyl-L-cysteine_c0" compartment="c0" charge="0" boundaryCondition="false"/>
<species id="cpd00204_c0" name="CO_c0" compartment="c0" charge="1" boundaryCondition="false"/>
<species id="cpd05191_c0" name="3-Methylthiopropionic_acid_c0" compartment="c0" charge="-1" boundaryCondition="false"/>
<species id="cpd11255_c0" name="1_2-Dihydroxy-5-methylthiopent-1-en-3-one_c0" compartment="c0" charge="0" boundaryCondition="false"/>
<species id="cpd09087_c0" name="cis-Dihydroquercetin_c0" compartment="c0" charge="0" boundaryCondition="false"/>
<species id="cpd11295_c0" name="2_3-Diketo-5-methylthiopentyl-1-phosphate_c0" compartment="c0" charge="-2" boundaryCondition="false"/>
<species id="cpd11296_c0" name="2-Hydroxy-3-keto-5-methylthiopentenyl-1-phosphate_c0" compartment="c0" charge="-2" boundaryCondition="false"/>
<species id="cpd11310_c0" name="5-Carboxyamino-1-5-phospho-D-ribosylimidazole_c0" compartment="c0" charge="-3" boundaryCondition="false"/>
<species id="cpd11310_d0" name="5-Carboxyamino-1-5-phospho-D-ribosylimidazole_d0" compartment="d0" charge="-3" boundaryCondition="false"/>
<species id="cpd11311_c0" name="1-Pyrroline_c0" compartment="c0" charge="1" boundaryCondition="false"/>
<species id="cpd11313_c0" name="Heme_O_c0" compartment="c0" charge="-2" boundaryCondition="false"/>
<species id="cpd07322_c0" name="5-O-Caffeoylshikimic_acid_c0" compartment="c0" charge="-1" boundaryCondition="false"/>
<species id="cpd03333_m0" name="Sinapoyl_aldehyde_m0" compartment="m0" charge="0" boundaryCondition="false"/>
<species id="cpd00373_m0" name="Sinapate_m0" compartment="m0" charge="-1" boundaryCondition="false"/>
<species id="cpd00205_c0" name="Potassium_cation_c0" compartment="c0" charge="1" boundaryCondition="false"/>
<species id="cpd00205_e0" name="Potassium_cation_e0" compartment="e0" charge="1" boundaryCondition="false"/>
<species id="cpd11421_c0" name="Thioredoxin_c0" compartment="c0" charge="10000000" boundaryCondition="false"/>
<species id="cpd11420_c0" name="Thioredoxin_disulfide_c0" compartment="c0" charge="10000000" boundaryCondition="false"/>
<species id="cpd00048_e0" name="Sulfate_e0" compartment="e0" charge="-2" boundaryCondition="false"/>
<species id="cpd02591_c0" name="all-trans-Pentaprenyl_diphosphate_c0" compartment="c0" charge="-2" boundaryCondition="false"/>
<species id="cpd02591_d0" name="all-trans-Pentaprenyl_diphosphate_d0" compartment="d0" charge="-2" boundaryCondition="false"/>
<species id="cpd11421_d0" name="Thioredoxin_d0" compartment="d0" charge="10000000" boundaryCondition="false"/>
<species id="cpd11420_d0" name="Thioredoxin_disulfide_d0" compartment="d0" charge="10000000" boundaryCondition="false"/>
<species id="cpd11421_m0" name="Thioredoxin_m0" compartment="m0" charge="10000000" boundaryCondition="false"/>
<species id="cpd11420_m0" name="Thioredoxin_disulfide_m0" compartment="m0" charge="10000000" boundaryCondition="false"/>
<species id="cpd00001_e0" name="H2O_e0" compartment="e0" charge="0" boundaryCondition="false"/>
<species id="cpd11464_c0" name="Butyryl-acp_c0" compartment="c0" charge="10000000" boundaryCondition="false"/>
<species id="cpd11465_c0" name="But-2-enoyl-acyl-carrier_protein_c0" compartment="c0" charge="10000000" boundaryCondition="false"/>
<species id="cpd11464_d0" name="Butyryl-acp_d0" compartment="d0" charge="10000000" boundaryCondition="false"/>
<species id="cpd11465_d0" name="But-2-enoyl-acyl-carrier_protein_d0" compartment="d0" charge="10000000" boundaryCondition="false"/>
<species id="cpd11466_c0" name="Tetradecanoyl-acp_c0" compartment="c0" charge="10000000" boundaryCondition="false"/>
<species id="cpd11467_c0" name="trans-Tetradec-2-enoyl-acp_c0" compartment="c0" charge="10000000" boundaryCondition="false"/>
<species id="cpd11466_d0" name="Tetradecanoyl-acp_d0" compartment="d0" charge="10000000" boundaryCondition="false"/>
<species id="cpd11467_d0" name="trans-Tetradec-2-enoyl-acp_d0" compartment="d0" charge="10000000" boundaryCondition="false"/>
<species id="cpd11469_c0" name="trans-Dodec-2-enoyl-acp_c0" compartment="c0" charge="10000000" boundaryCondition="false"/>
<species id="cpd11468_c0" name="Dodecanoyl-acyl-carrier_protein_c0" compartment="c0" charge="10000000" boundaryCondition="false"/>
<species id="cpd11469_d0" name="trans-Dodec-2-enoyl-acp_d0" compartment="d0" charge="10000000" boundaryCondition="false"/>
<species id="cpd11468_d0" name="Dodecanoyl-acyl-carrier_protein_d0" compartment="d0" charge="10000000" boundaryCondition="false"/>
<species id="cpd11471_c0" name="trans-Oct-2-enoyl-acp_c0" compartment="c0" charge="10000000" boundaryCondition="false"/>
<species id="cpd11470_c0" name="Octanoyl-acp_c0" compartment="c0" charge="10000000" boundaryCondition="false"/>
<species id="cpd11471_d0" name="trans-Oct-2-enoyl-acp_d0" compartment="d0" charge="10000000" boundaryCondition="false"/>
<species id="cpd11470_d0" name="Octanoyl-acp_d0" compartment="d0" charge="10000000" boundaryCondition="false"/>
<species id="cpd11473_c0" name="trans-Hex-2-enoyl-acp_c0" compartment="c0" charge="10000000" boundaryCondition="false"/>
<species id="cpd11472_c0" name="Hexanoyl-acp_c0" compartment="c0" charge="10000000" boundaryCondition="false"/>
<species id="cpd11473_d0" name="trans-Hex-2-enoyl-acp_d0" compartment="d0" charge="10000000" boundaryCondition="false"/>
<species id="cpd11472_d0" name="Hexanoyl-acp_d0" compartment="d0" charge="10000000" boundaryCondition="false"/>
<species id="cpd11475_c0" name="trans-Dec-2-enoyl-acp_c0" compartment="c0" charge="10000000" boundaryCondition="false"/>
<species id="cpd11474_c0" name="Decanoyl-acp_c0" compartment="c0" charge="10000000" boundaryCondition="false"/>
<species id="cpd11475_d0" name="trans-Dec-2-enoyl-acp_d0" compartment="d0" charge="10000000" boundaryCondition="false"/>
<species id="cpd11474_d0" name="Decanoyl-acp_d0" compartment="d0" charge="10000000" boundaryCondition="false"/>
<species id="cpd11476_c0" name="Hexadecanoyl-acp_c0" compartment="c0" charge="10000000" boundaryCondition="false"/>
<species id="cpd11477_c0" name="trans-Hexadec-2-enoyl-acp_c0" compartment="c0" charge="10000000" boundaryCondition="false"/>
<species id="cpd11476_d0" name="Hexadecanoyl-acp_d0" compartment="d0" charge="10000000" boundaryCondition="false"/>
<species id="cpd11477_d0" name="trans-Hexadec-2-enoyl-acp_d0" compartment="d0" charge="10000000" boundaryCondition="false"/>
<species id="cpd11478_c0" name="3R-3-Hydroxybutanoyl-acyl-carrier_protein_c0" compartment="c0" charge="10000000" boundaryCondition="false"/>
<species id="cpd11478_d0" name="3R-3-Hydroxybutanoyl-acyl-carrier_protein_d0" compartment="d0" charge="10000000" boundaryCondition="false"/>
<species id="cpd11479_c0" name="R-3-Hydroxyhexanoyl-acp_c0" compartment="c0" charge="10000000" boundaryCondition="false"/>
<species id="cpd11479_d0" name="R-3-Hydroxyhexanoyl-acp_d0" compartment="d0" charge="10000000" boundaryCondition="false"/>
<species id="cpd11480_c0" name="R-3-Hydroxydodecanoyl-acp_c0" compartment="c0" charge="10000000" boundaryCondition="false"/>
<species id="cpd11480_d0" name="R-3-Hydroxydodecanoyl-acp_d0" compartment="d0" charge="10000000" boundaryCondition="false"/>
<species id="cpd11481_c0" name="3R-3-Hydroxypalmitoyl-acyl-carrier_protein_c0" compartment="c0" charge="10000000" boundaryCondition="false"/>
<species id="cpd11481_d0" name="3R-3-Hydroxypalmitoyl-acyl-carrier_protein_d0" compartment="d0" charge="10000000" boundaryCondition="false"/>
<species id="cpd11482_c0" name="3R-3-Hydroxydecanoyl-acyl-carrier_protein_c0" compartment="c0" charge="10000000" boundaryCondition="false"/>
<species id="cpd11482_d0" name="3R-3-Hydroxydecanoyl-acyl-carrier_protein_d0" compartment="d0" charge="10000000" boundaryCondition="false"/>
<species id="cpd11483_c0" name="3R-3-Hydroxyoctanoyl-acyl-carrier_protein_c0" compartment="c0" charge="10000000" boundaryCondition="false"/>
<species id="cpd11483_d0" name="3R-3-Hydroxyoctanoyl-acyl-carrier_protein_d0" compartment="d0" charge="10000000" boundaryCondition="false"/>
<species id="cpd11484_c0" name="3R-3-Hydroxytetradecanoyl-acyl-carrier_protein_c0" compartment="c0" charge="10000000" boundaryCondition="false"/>
<species id="cpd11484_d0" name="3R-3-Hydroxytetradecanoyl-acyl-carrier_protein_d0" compartment="d0" charge="10000000" boundaryCondition="false"/>
<species id="cpd11485_c0" name="3-Oxohexadecanoyl-acp_c0" compartment="c0" charge="10000000" boundaryCondition="false"/>
<species id="cpd11485_d0" name="3-Oxohexadecanoyl-acp_d0" compartment="d0" charge="10000000" boundaryCondition="false"/>
<species id="cpd11486_c0" name="3-Oxohexanoyl-acp_c0" compartment="c0" charge="10000000" boundaryCondition="false"/>
<species id="cpd11486_d0" name="3-Oxohexanoyl-acp_d0" compartment="d0" charge="10000000" boundaryCondition="false"/>
<species id="cpd11487_c0" name="3-Oxodecanoyl-acp_c0" compartment="c0" charge="10000000" boundaryCondition="false"/>
<species id="cpd11487_d0" name="3-Oxodecanoyl-acp_d0" compartment="d0" charge="10000000" boundaryCondition="false"/>
<species id="cpd11488_c0" name="Acetoacetyl-acp_c0" compartment="c0" charge="10000000" boundaryCondition="false"/>
<species id="cpd11488_d0" name="Acetoacetyl-acp_d0" compartment="d0" charge="10000000" boundaryCondition="false"/>
<species id="cpd11489_c0" name="3-Oxododecanoyl-acp_c0" compartment="c0" charge="10000000" boundaryCondition="false"/>
<species id="cpd11489_d0" name="3-Oxododecanoyl-acp_d0" compartment="d0" charge="10000000" boundaryCondition="false"/>
<species id="cpd11490_c0" name="3-Oxooctanoyl-acp_c0" compartment="c0" charge="10000000" boundaryCondition="false"/>
<species id="cpd11490_d0" name="3-Oxooctanoyl-acp_d0" compartment="d0" charge="10000000" boundaryCondition="false"/>
<species id="cpd11491_c0" name="3-Oxotetradecanoyl-acp_c0" compartment="c0" charge="10000000" boundaryCondition="false"/>
<species id="cpd11491_d0" name="3-Oxotetradecanoyl-acp_d0" compartment="d0" charge="10000000" boundaryCondition="false"/>
<species id="cpd11493_c0" name="Acyl-carrier_protein_c0" compartment="c0" charge="10000000" boundaryCondition="false"/>
<species id="cpd11492_c0" name="Malonyl-acyl-carrier_protein_c0" compartment="c0" charge="10000000" boundaryCondition="false"/>
<species id="cpd11493_d0" name="Acyl-carrier_protein_d0" compartment="d0" charge="10000000" boundaryCondition="false"/>
<species id="cpd11492_d0" name="Malonyl-acyl-carrier_protein_d0" compartment="d0" charge="10000000" boundaryCondition="false"/>
<species id="cpd11493_m0" name="Acyl-carrier_protein_m0" compartment="m0" charge="10000000" boundaryCondition="false"/>
<species id="cpd11487_m0" name="3-Oxodecanoyl-acp_m0" compartment="m0" charge="10000000" boundaryCondition="false"/>
<species id="cpd11470_m0" name="Octanoyl-acp_m0" compartment="m0" charge="10000000" boundaryCondition="false"/>
<species id="cpd11492_m0" name="Malonyl-acyl-carrier_protein_m0" compartment="m0" charge="10000000" boundaryCondition="false"/>
<species id="cpd11466_m0" name="Tetradecanoyl-acp_m0" compartment="m0" charge="10000000" boundaryCondition="false"/>
<species id="cpd11485_m0" name="3-Oxohexadecanoyl-acp_m0" compartment="m0" charge="10000000" boundaryCondition="false"/>
<species id="cpd11491_m0" name="3-Oxotetradecanoyl-acp_m0" compartment="m0" charge="10000000" boundaryCondition="false"/>
<species id="cpd11468_m0" name="Dodecanoyl-acyl-carrier_protein_m0" compartment="m0" charge="10000000" boundaryCondition="false"/>
<species id="cpd11464_m0" name="Butyryl-acp_m0" compartment="m0" charge="10000000" boundaryCondition="false"/>
<species id="cpd11486_m0" name="3-Oxohexanoyl-acp_m0" compartment="m0" charge="10000000" boundaryCondition="false"/>
<species id="cpd11494_c0" name="Acetyl-acyl-carrier_protein_c0" compartment="c0" charge="10000000" boundaryCondition="false"/>
<species id="cpd11494_d0" name="Acetyl-acyl-carrier_protein_d0" compartment="d0" charge="10000000" boundaryCondition="false"/>
<species id="cpd11494_m0" name="Acetyl-acyl-carrier_protein_m0" compartment="m0" charge="10000000" boundaryCondition="false"/>
<species id="cpd11488_m0" name="Acetoacetyl-acp_m0" compartment="m0" charge="10000000" boundaryCondition="false"/>
<species id="cpd11489_m0" name="3-Oxododecanoyl-acp_m0" compartment="m0" charge="10000000" boundaryCondition="false"/>
<species id="cpd11474_m0" name="Decanoyl-acp_m0" compartment="m0" charge="10000000" boundaryCondition="false"/>
<species id="cpd11490_m0" name="3-Oxooctanoyl-acp_m0" compartment="m0" charge="10000000" boundaryCondition="false"/>
<species id="cpd11472_m0" name="Hexanoyl-acp_m0" compartment="m0" charge="10000000" boundaryCondition="false"/>
<species id="cpd00011_e0" name="CO2_e0" compartment="e0" charge="0" boundaryCondition="false"/>
<species id="cpd00007_e0" name="Oxygen_e0" compartment="e0" charge="0" boundaryCondition="false"/>
<species id="cpd00254_e0" name="Magnesium_cation_e0" compartment="e0" charge="2" boundaryCondition="false"/>
<species id="cpd03847_c0" name="Tetradecanoic_acid_c0" compartment="c0" charge="-1" boundaryCondition="false"/>
<species id="cpd03847_d0" name="Tetradecanoic_acid_d0" compartment="d0" charge="-1" boundaryCondition="false"/>
<species id="cpd01695_d0" name="Tetradecanoyl-CoA_d0" compartment="d0" charge="-4" boundaryCondition="false"/>
<species id="cpd03847_r0" name="Tetradecanoic_acid_r0" compartment="r0" charge="-1" boundaryCondition="false"/>
<species id="cpd01695_r0" name="Tetradecanoyl-CoA_r0" compartment="r0" charge="-4" boundaryCondition="false"/>
<species id="cpd03847_x0" name="Tetradecanoic_acid_x0" compartment="x0" charge="-1" boundaryCondition="false"/>
<species id="cpd11608_c0" name="Peptide_c0" compartment="c0" charge="10000000" boundaryCondition="false"/>
<species id="cpd12231_c0" name="Nalpha-Acetylpeptide_c0" compartment="c0" charge="10000000" boundaryCondition="false"/>
<species id="cpd11616_c0" name="Aldehyde_c0" compartment="c0" charge="10000000" boundaryCondition="false"/>
<species id="cpd00195_c0" name="Primary_alcohol_c0" compartment="c0" charge="10000000" boundaryCondition="false"/>
<species id="cpd11611_c0" name="Acyl-CoA_c0" compartment="c0" charge="10000000" boundaryCondition="false"/>
<species id="cpd00517_c0" name="1-Acyl-sn-glycerol_3-phosphate_c0" compartment="c0" charge="10000000" boundaryCondition="false"/>
<species id="cpd11611_d0" name="Acyl-CoA_d0" compartment="d0" charge="10000000" boundaryCondition="false"/>
<species id="cpd00517_d0" name="1-Acyl-sn-glycerol_3-phosphate_d0" compartment="d0" charge="10000000" boundaryCondition="false"/>
<species id="cpd11611_m0" name="Acyl-CoA_m0" compartment="m0" charge="10000000" boundaryCondition="false"/>
<species id="cpd00517_m0" name="1-Acyl-sn-glycerol_3-phosphate_m0" compartment="m0" charge="10000000" boundaryCondition="false"/>
<species id="cpd11611_r0" name="Acyl-CoA_r0" compartment="r0" charge="10000000" boundaryCondition="false"/>
<species id="cpd00080_r0" name="sn-Glycerol_3-phosphate_r0" compartment="r0" charge="-2" boundaryCondition="false"/>
<species id="cpd00517_r0" name="1-Acyl-sn-glycerol_3-phosphate_r0" compartment="r0" charge="10000000" boundaryCondition="false"/>
<species id="cpd11713_c0" name="Dolichyl_diphosphate_c0" compartment="c0" charge="10000000" boundaryCondition="false"/>
<species id="cpd11619_c0" name="Dolichyl_phosphate_c0" compartment="c0" charge="10000000" boundaryCondition="false"/>
<species id="cpd11713_d0" name="Dolichyl_diphosphate_d0" compartment="d0" charge="10000000" boundaryCondition="false"/>
<species id="cpd11619_d0" name="Dolichyl_phosphate_d0" compartment="d0" charge="10000000" boundaryCondition="false"/>
<species id="cpd11831_c0" name="Dolichyl_beta-D-glucosyl_phosphate_c0" compartment="c0" charge="10000000" boundaryCondition="false"/>
<species id="cpd12559_c0" name="N-Acetyl-D-glucosaminyldiphosphodolichol_c0" compartment="c0" charge="10000000" boundaryCondition="false"/>
<species id="cpd12407_c0" name="Dolichyl_phosphate_D-mannose_c0" compartment="c0" charge="10000000" boundaryCondition="false"/>
<species id="cpd11662_c0" name="Dolichol_c0" compartment="c0" charge="10000000" boundaryCondition="false"/>
<species id="cpd12381_c0" name="5-L-Glutamyl-L-amino_acid_c0" compartment="c0" charge="10000000" boundaryCondition="false"/>
<species id="cpd11623_c0" name="L-Amino_acid_c0" compartment="c0" charge="10000000" boundaryCondition="false"/>
<species id="cpd12381_v0" name="5-L-Glutamyl-L-amino_acid_v0" compartment="v0" charge="10000000" boundaryCondition="false"/>
<species id="cpd11623_v0" name="L-Amino_acid_v0" compartment="v0" charge="10000000" boundaryCondition="false"/>
<species id="cpd00036_d0" name="Succinate_d0" compartment="d0" charge="-2" boundaryCondition="false"/>
<species id="cpd00822_d0" name="O-Succinyl-L-homoserine_d0" compartment="d0" charge="-1" boundaryCondition="false"/>
<species id="cpd00135_m0" name="L-Homocysteine_m0" compartment="m0" charge="0" boundaryCondition="false"/>
<species id="cpd00822_m0" name="O-Succinyl-L-homoserine_m0" compartment="m0" charge="-1" boundaryCondition="false"/>
<species id="cpd00036_r0" name="Succinate_r0" compartment="r0" charge="-2" boundaryCondition="false"/>
<species id="cpd00239_r0" name="Hydrogen_sulfide_r0" compartment="r0" charge="-1" boundaryCondition="false"/>
<species id="cpd00135_r0" name="L-Homocysteine_r0" compartment="r0" charge="0" boundaryCondition="false"/>
<species id="cpd00822_r0" name="O-Succinyl-L-homoserine_r0" compartment="r0" charge="-1" boundaryCondition="false"/>
<species id="cpd11624_c0" name="Phosphatidylcholine_c0" compartment="c0" charge="10000000" boundaryCondition="false"/>
<species id="cpd11422_c0" name="Phosphatidate_c0" compartment="c0" charge="10000000" boundaryCondition="false"/>
<species id="cpd11624_v0" name="Phosphatidylcholine_v0" compartment="v0" charge="10000000" boundaryCondition="false"/>
<species id="cpd11422_v0" name="Phosphatidate_v0" compartment="v0" charge="10000000" boundaryCondition="false"/>
<species id="cpd00098_v0" name="Choline_v0" compartment="v0" charge="1" boundaryCondition="false"/>
<species id="cpd19004_c0" name="1_2-Diacyl-sn-glycerol_c0" compartment="c0" charge="10000000" boundaryCondition="false"/>
<species id="cpd03474_c0" name="5-L-Glutamyl-taurine_c0" compartment="c0" charge="-1" boundaryCondition="false"/>
<species id="cpd12271_c0" name="5-L-Glutamyl-peptide_c0" compartment="c0" charge="10000000" boundaryCondition="false"/>
<species id="cpd03474_v0" name="5-L-Glutamyl-taurine_v0" compartment="v0" charge="-1" boundaryCondition="false"/>
<species id="cpd11608_v0" name="Peptide_v0" compartment="v0" charge="10000000" boundaryCondition="false"/>
<species id="cpd00210_v0" name="Taurine_v0" compartment="v0" charge="0" boundaryCondition="false"/>
<species id="cpd12271_v0" name="5-L-Glutamyl-peptide_v0" compartment="v0" charge="10000000" boundaryCondition="false"/>
<species id="cpd11637_c0" name="3-Oxoacyl-CoA_c0" compartment="c0" charge="10000000" boundaryCondition="false"/>
<species id="cpd11718_c0" name="3S-3-Hydroxyacyl-CoA_c0" compartment="c0" charge="10000000" boundaryCondition="false"/>
<species id="cpd11637_r0" name="3-Oxoacyl-CoA_r0" compartment="r0" charge="10000000" boundaryCondition="false"/>
<species id="cpd11718_r0" name="3S-3-Hydroxyacyl-CoA_r0" compartment="r0" charge="10000000" boundaryCondition="false"/>
<species id="cpd11427_c0" name="CDP-diacylglycerol_c0" compartment="c0" charge="10000000" boundaryCondition="false"/>
<species id="cpd11454_c0" name="Phosphatidylglycerophosphate_c0" compartment="c0" charge="10000000" boundaryCondition="false"/>
<species id="cpd11454_d0" name="Phosphatidylglycerophosphate_d0" compartment="d0" charge="10000000" boundaryCondition="false"/>
<species id="cpd11427_d0" name="CDP-diacylglycerol_d0" compartment="d0" charge="10000000" boundaryCondition="false"/>
<species id="cpd11454_m0" name="Phosphatidylglycerophosphate_m0" compartment="m0" charge="10000000" boundaryCondition="false"/>
<species id="cpd11427_m0" name="CDP-diacylglycerol_m0" compartment="m0" charge="10000000" boundaryCondition="false"/>
<species id="cpd11715_c0" name="1-Phosphatidyl-D-myo-inositol_c0" compartment="c0" charge="10000000" boundaryCondition="false"/>
<species id="cpd12822_c0" name="Pinene_c0" compartment="c0" charge="0" boundaryCondition="false"/>
<species id="cpd11652_c0" name="Phosphatidylglycerol_c0" compartment="c0" charge="10000000" boundaryCondition="false"/>
<species id="cpd11456_c0" name="Phosphatidylethanolamine_c0" compartment="c0" charge="10000000" boundaryCondition="false"/>
<species id="cpd00162_v0" name="Ethanolamine_v0" compartment="v0" charge="1" boundaryCondition="false"/>
<species id="cpd11456_v0" name="Phosphatidylethanolamine_v0" compartment="v0" charge="10000000" boundaryCondition="false"/>
<species id="cpd11455_c0" name="Phosphatidylserine_c0" compartment="c0" charge="10000000" boundaryCondition="false"/>
<species id="cpd11657_c0" name="Starch_c0" compartment="c0" charge="10000000" boundaryCondition="false"/>
<species id="cpd11735_c0" name="Amylose_c0" compartment="c0" charge="10000000" boundaryCondition="false"/>
<species id="cpd11657_d0" name="Starch_d0" compartment="d0" charge="10000000" boundaryCondition="false"/>
<species id="cpd11735_d0" name="Amylose_d0" compartment="d0" charge="10000000" boundaryCondition="false"/>
<species id="cpd11665_c0" name="Ubiquinol_c0" compartment="c0" charge="10000000" boundaryCondition="false"/>
<species id="cpd11669_c0" name="Ubiquinone_c0" compartment="c0" charge="10000000" boundaryCondition="false"/>
<species id="cpd11665_m0" name="Ubiquinol_m0" compartment="m0" charge="10000000" boundaryCondition="false"/>
<species id="cpd11669_m0" name="Ubiquinone_m0" compartment="m0" charge="10000000" boundaryCondition="false"/>
<species id="cpd01393_c0" name="Eicosanoyl-CoA_c0" compartment="c0" charge="-4" boundaryCondition="false"/>
<species id="cpd00327_c0" name="Stearoyl-CoA_c0" compartment="c0" charge="-4" boundaryCondition="false"/>
<species id="cpd01393_x0" name="Eicosanoyl-CoA_x0" compartment="x0" charge="-4" boundaryCondition="false"/>
<species id="cpd00327_x0" name="Stearoyl-CoA_x0" compartment="x0" charge="-4" boundaryCondition="false"/>
<species id="cpd19004_n0" name="1_2-Diacyl-sn-glycerol_n0" compartment="n0" charge="10000000" boundaryCondition="false"/>
<species id="cpd11422_n0" name="Phosphatidate_n0" compartment="n0" charge="10000000" boundaryCondition="false"/>
<species id="cpd12325_c0" name="3-Phosphopolynucleotide_c0" compartment="c0" charge="10000000" boundaryCondition="false"/>
<species id="cpd11674_c0" name="Polynucleotide_c0" compartment="c0" charge="10000000" boundaryCondition="false"/>
<species id="cpd12326_c0" name="5-Phosphopolynucleotide_c0" compartment="c0" charge="10000000" boundaryCondition="false"/>
<species id="cpd12018_c0" name="Retinyl_ester_c0" compartment="c0" charge="10000000" boundaryCondition="false"/>
<species id="cpd12018_r0" name="Retinyl_ester_r0" compartment="r0" charge="10000000" boundaryCondition="false"/>
<species id="cpd11704_c0" name="Protein_tyrosine_c0" compartment="c0" charge="10000000" boundaryCondition="false"/>
<species id="cpd11820_c0" name="Protein_tyrosine_phosphate_c0" compartment="c0" charge="10000000" boundaryCondition="false"/>
<species id="cpd11704_n0" name="Protein_tyrosine_n0" compartment="n0" charge="10000000" boundaryCondition="false"/>
<species id="cpd11820_n0" name="Protein_tyrosine_phosphate_n0" compartment="n0" charge="10000000" boundaryCondition="false"/>
<species id="cpd11704_r0" name="Protein_tyrosine_r0" compartment="r0" charge="10000000" boundaryCondition="false"/>
<species id="cpd11820_r0" name="Protein_tyrosine_phosphate_r0" compartment="r0" charge="10000000" boundaryCondition="false"/>
<species id="cpd11704_w0" name="Protein_tyrosine_w0" compartment="w0" charge="10000000" boundaryCondition="false"/>
<species id="cpd11820_w0" name="Protein_tyrosine_phosphate_w0" compartment="w0" charge="10000000" boundaryCondition="false"/>
<species id="cpd11704_d0" name="Protein_tyrosine_d0" compartment="d0" charge="10000000" boundaryCondition="false"/>
<species id="cpd11820_d0" name="Protein_tyrosine_phosphate_d0" compartment="d0" charge="10000000" boundaryCondition="false"/>
<species id="cpd00483_c0" name="3-Hydroxyanthranilate_c0" compartment="c0" charge="-1" boundaryCondition="false"/>
<species id="cpd03462_c0" name="3-Methoxyanthranilate_c0" compartment="c0" charge="-1" boundaryCondition="false"/>
<species id="cpd11722_c0" name="trans-2_3-Dehydroacyl-CoA_c0" compartment="c0" charge="10000000" boundaryCondition="false"/>
<species id="cpd11722_r0" name="trans-2_3-Dehydroacyl-CoA_r0" compartment="r0" charge="10000000" boundaryCondition="false"/>
<species id="cpd12371_c0" name="1_2-Diacyl-3-beta-D-galactosyl-sn-glycerol_c0" compartment="c0" charge="10000000" boundaryCondition="false"/>
<species id="cpd19004_d0" name="1_2-Diacyl-sn-glycerol_d0" compartment="d0" charge="10000000" boundaryCondition="false"/>
<species id="cpd00043_d0" name="UDP-D-galactose_d0" compartment="d0" charge="-2" boundaryCondition="false"/>
<species id="cpd12371_d0" name="1_2-Diacyl-3-beta-D-galactosyl-sn-glycerol_d0" compartment="d0" charge="10000000" boundaryCondition="false"/>
<species id="cpd11726_c0" name="3-Oxoacyl-acyl-carrier_protein_c0" compartment="c0" charge="10000000" boundaryCondition="false"/>
<species id="cpd11836_c0" name="3R-3-Hydroxyacyl-acyl-carrier_protein_c0" compartment="c0" charge="10000000" boundaryCondition="false"/>
<species id="cpd11733_c0" name="Ketone_c0" compartment="c0" charge="10000000" boundaryCondition="false"/>
<species id="cpd12754_c0" name="Cyanohydrin_c0" compartment="c0" charge="10000000" boundaryCondition="false"/>
<species id="cpd00536_c0" name="9Z-Octadecenoic_acid_c0" compartment="c0" charge="-1" boundaryCondition="false"/>
<species id="cpd11825_c0" name="Oleoyl-acyl-carrier_protein_c0" compartment="c0" charge="10000000" boundaryCondition="false"/>
<species id="cpd00536_d0" name="9Z-Octadecenoic_acid_d0" compartment="d0" charge="-1" boundaryCondition="false"/>
<species id="cpd11825_d0" name="Oleoyl-acyl-carrier_protein_d0" compartment="d0" charge="10000000" boundaryCondition="false"/>
<species id="cpd12182_c0" name="tRNA_pseudouridine_c0" compartment="c0" charge="10000000" boundaryCondition="false"/>
<species id="cpd11767_c0" name="tRNA_uridine_c0" compartment="c0" charge="10000000" boundaryCondition="false"/>
<species id="cpd02428_c0" name="beta-L-Arabinose_1-phosphate_c0" compartment="c0" charge="-2" boundaryCondition="false"/>
<species id="cpd11799_c0" name="Myosin_light_chain_c0" compartment="c0" charge="10000000" boundaryCondition="false"/>
<species id="cpd12412_c0" name="Myosin_light_chain_phosphate_c0" compartment="c0" charge="10000000" boundaryCondition="false"/>
<species id="cpd11799_n0" name="Myosin_light_chain_n0" compartment="n0" charge="10000000" boundaryCondition="false"/>
<species id="cpd12412_n0" name="Myosin_light_chain_phosphate_n0" compartment="n0" charge="10000000" boundaryCondition="false"/>
<species id="cpd00057_c0" name="Alcohol_c0" compartment="c0" charge="10000000" boundaryCondition="false"/>
<species id="cpd12116_c0" name="alpha-L-Fucoside_c0" compartment="c0" charge="10000000" boundaryCondition="false"/>
<species id="cpd14703_c0" name="Dihydrolipoyllysine-residue_2-methylpropanoyltransferase_S-2-methylbutanoyldihydrolipoyllysine_c0" compartment="c0" charge="10000000" boundaryCondition="false"/>
<species id="cpd19174_c0" name="S-2-Methylbutanoyl-CoA_c0" compartment="c0" charge="-4" boundaryCondition="false"/>
<species id="cpd14703_m0" name="Dihydrolipoyllysine-residue_2-methylpropanoyltransferase_S-2-methylbutanoyldihydrolipoyllysine_m0" compartment="m0" charge="10000000" boundaryCondition="false"/>
<species id="cpd19174_m0" name="S-2-Methylbutanoyl-CoA_m0" compartment="m0" charge="-4" boundaryCondition="false"/>
<species id="cpd11837_c0" name="1-Phosphatidyl-1D-myo-inositol_4-phosphate_c0" compartment="c0" charge="10000000" boundaryCondition="false"/>
<species id="cpd11715_n0" name="1-Phosphatidyl-D-myo-inositol_n0" compartment="n0" charge="10000000" boundaryCondition="false"/>
<species id="cpd11837_n0" name="1-Phosphatidyl-1D-myo-inositol_4-phosphate_n0" compartment="n0" charge="10000000" boundaryCondition="false"/>
<species id="cpd11715_w0" name="1-Phosphatidyl-D-myo-inositol_w0" compartment="w0" charge="10000000" boundaryCondition="false"/>
<species id="cpd11837_w0" name="1-Phosphatidyl-1D-myo-inositol_4-phosphate_w0" compartment="w0" charge="10000000" boundaryCondition="false"/>
<species id="cpd12572_c0" name="1-Phosphatidyl-1D-myo-inositol_3-phosphate_c0" compartment="c0" charge="10000000" boundaryCondition="false"/>
<species id="cpd12523_c0" name="Phospholipid_cyclopropane_fatty_acid_c0" compartment="c0" charge="10000000" boundaryCondition="false"/>
<species id="cpd11827_c0" name="Phospholipid_olefinic_fatty_acid_c0" compartment="c0" charge="10000000" boundaryCondition="false"/>
<species id="cpd11830_c0" name="S-Aminomethyldihydrolipoylprotein_c0" compartment="c0" charge="10000000" boundaryCondition="false"/>
<species id="cpd12005_c0" name="Lipoylprotein_c0" compartment="c0" charge="10000000" boundaryCondition="false"/>
<species id="cpd11830_m0" name="S-Aminomethyldihydrolipoylprotein_m0" compartment="m0" charge="10000000" boundaryCondition="false"/>
<species id="cpd12005_m0" name="Lipoylprotein_m0" compartment="m0" charge="10000000" boundaryCondition="false"/>
<species id="cpd12582_c0" name="1-Phosphatidyl-D-myo-inositol_4_5-bisphosphate_c0" compartment="c0" charge="10000000" boundaryCondition="false"/>
<species id="cpd12582_w0" name="1-Phosphatidyl-D-myo-inositol_4_5-bisphosphate_w0" compartment="w0" charge="10000000" boundaryCondition="false"/>
<species id="cpd19004_w0" name="1_2-Diacyl-sn-glycerol_w0" compartment="w0" charge="10000000" boundaryCondition="false"/>
<species id="cpd00916_w0" name="D-myo-Inositol_1_4_5-trisphosphate_w0" compartment="w0" charge="-6" boundaryCondition="false"/>
<species id="cpd12582_g0" name="1-Phosphatidyl-D-myo-inositol_4_5-bisphosphate_g0" compartment="g0" charge="10000000" boundaryCondition="false"/>
<species id="cpd11837_g0" name="1-Phosphatidyl-1D-myo-inositol_4-phosphate_g0" compartment="g0" charge="10000000" boundaryCondition="false"/>
<species id="cpd11848_c0" name="ROH_c0" compartment="c0" charge="10000000" boundaryCondition="false"/>
<species id="cpd01240_c0" name="D-Glucoside_c0" compartment="c0" charge="10000000" boundaryCondition="false"/>
<species id="cpd11848_r0" name="ROH_r0" compartment="r0" charge="10000000" boundaryCondition="false"/>
<species id="cpd01240_r0" name="D-Glucoside_r0" compartment="r0" charge="10000000" boundaryCondition="false"/>
<species id="cpd19001_r0" name="alpha-D-Glucose_r0" compartment="r0" charge="0" boundaryCondition="false"/>
<species id="cpd12225_c0" name="Dihydrolipoylprotein_c0" compartment="c0" charge="10000000" boundaryCondition="false"/>
<species id="cpd12005_d0" name="Lipoylprotein_d0" compartment="d0" charge="10000000" boundaryCondition="false"/>
<species id="cpd12225_d0" name="Dihydrolipoylprotein_d0" compartment="d0" charge="10000000" boundaryCondition="false"/>
<species id="cpd12225_m0" name="Dihydrolipoylprotein_m0" compartment="m0" charge="10000000" boundaryCondition="false"/>
<species id="cpd12005_n0" name="Lipoylprotein_n0" compartment="n0" charge="10000000" boundaryCondition="false"/>
<species id="cpd12225_n0" name="Dihydrolipoylprotein_n0" compartment="n0" charge="10000000" boundaryCondition="false"/>
<species id="cpd12001_c0" name="G5pppR-RNA_c0" compartment="c0" charge="10000000" boundaryCondition="false"/>
<species id="cpd12022_c0" name="5ppPur-mRNA_c0" compartment="c0" charge="10000000" boundaryCondition="false"/>
<species id="cpd12086_c0" name="5-Dephospho-DNA_c0" compartment="c0" charge="10000000" boundaryCondition="false"/>
<species id="cpd11703_c0" name="5-Phospho-DNA_c0" compartment="c0" charge="10000000" boundaryCondition="false"/>
<species id="cpd12689_c0" name="3-Oxotetradecanoyl-CoA_c0" compartment="c0" charge="-4" boundaryCondition="false"/>
<species id="cpd12689_m0" name="3-Oxotetradecanoyl-CoA_m0" compartment="m0" charge="-4" boundaryCondition="false"/>
<species id="cpd12689_x0" name="3-Oxotetradecanoyl-CoA_x0" compartment="x0" charge="-4" boundaryCondition="false"/>
<species id="cpd12736_c0" name="Protein_N6-methyl-L-lysine_c0" compartment="c0" charge="10000000" boundaryCondition="false"/>
<species id="cpd12043_c0" name="Protein_lysine_c0" compartment="c0" charge="10000000" boundaryCondition="false"/>
<species id="cpd12736_n0" name="Protein_N6-methyl-L-lysine_n0" compartment="n0" charge="10000000" boundaryCondition="false"/>
<species id="cpd12043_n0" name="Protein_lysine_n0" compartment="n0" charge="10000000" boundaryCondition="false"/>
<species id="cpd12372_c0" name="Histone_N6-methyl-L-lysine_c0" compartment="c0" charge="10000000" boundaryCondition="false"/>
<species id="cpd12101_c0" name="Histone-L-lysine_c0" compartment="c0" charge="10000000" boundaryCondition="false"/>
<species id="cpd12372_d0" name="Histone_N6-methyl-L-lysine_d0" compartment="d0" charge="10000000" boundaryCondition="false"/>
<species id="cpd12101_d0" name="Histone-L-lysine_d0" compartment="d0" charge="10000000" boundaryCondition="false"/>
<species id="cpd12372_n0" name="Histone_N6-methyl-L-lysine_n0" compartment="n0" charge="10000000" boundaryCondition="false"/>
<species id="cpd12101_n0" name="Histone-L-lysine_n0" compartment="n0" charge="10000000" boundaryCondition="false"/>
<species id="cpd12285_c0" name="N-Formylmethionyl-tRNA_c0" compartment="c0" charge="10000000" boundaryCondition="false"/>
<species id="cpd12105_c0" name="L-Methionyl-tRNA_c0" compartment="c0" charge="10000000" boundaryCondition="false"/>
<species id="cpd12285_d0" name="N-Formylmethionyl-tRNA_d0" compartment="d0" charge="10000000" boundaryCondition="false"/>
<species id="cpd12105_d0" name="L-Methionyl-tRNA_d0" compartment="d0" charge="10000000" boundaryCondition="false"/>
<species id="cpd12176_c0" name="Glu-Cysn1-Gly_c0" compartment="c0" charge="10000000" boundaryCondition="false"/>
<species id="cpd12113_c0" name="Glu-Cysn-Gly_c0" compartment="c0" charge="10000000" boundaryCondition="false"/>
<species id="cpd12415_c0" name="N-Tetradecanoylglycylpeptide_c0" compartment="c0" charge="10000000" boundaryCondition="false"/>
<species id="cpd12002_c0" name="Glycylpeptide_c0" compartment="c0" charge="10000000" boundaryCondition="false"/>
<species id="cpd01741_c0" name="Dodecanoic_acid_c0" compartment="c0" charge="-1" boundaryCondition="false"/>
<species id="cpd01741_d0" name="Dodecanoic_acid_d0" compartment="d0" charge="-1" boundaryCondition="false"/>
<species id="cpd14699_c0" name="Dihydrolipoyllysine-residue_2-methylpropanoyltransferase_S-3-methylbutanoyldihydrolipoyllysine_c0" compartment="c0" charge="10000000" boundaryCondition="false"/>
<species id="cpd14699_m0" name="Dihydrolipoyllysine-residue_2-methylpropanoyltransferase_S-3-methylbutanoyldihydrolipoyllysine_m0" compartment="m0" charge="10000000" boundaryCondition="false"/>
<species id="cpd12420_c0" name="Peptide-L-methionine_S-S-oxide_c0" compartment="c0" charge="10000000" boundaryCondition="false"/>
<species id="cpd12237_c0" name="Peptide-L-methionine_c0" compartment="c0" charge="10000000" boundaryCondition="false"/>
<species id="cpd12420_d0" name="Peptide-L-methionine_S-S-oxide_d0" compartment="d0" charge="10000000" boundaryCondition="false"/>
<species id="cpd12237_d0" name="Peptide-L-methionine_d0" compartment="d0" charge="10000000" boundaryCondition="false"/>
<species id="cpd12516_c0" name="Protein_L-isoaspartate_methyl_ester_c0" compartment="c0" charge="10000000" boundaryCondition="false"/>
<species id="cpd12290_c0" name="Protein_L-isoaspartate_c0" compartment="c0" charge="10000000" boundaryCondition="false"/>
<species id="cpd12516_d0" name="Protein_L-isoaspartate_methyl_ester_d0" compartment="d0" charge="10000000" boundaryCondition="false"/>
<species id="cpd12290_d0" name="Protein_L-isoaspartate_d0" compartment="d0" charge="10000000" boundaryCondition="false"/>
<species id="cpd12516_m0" name="Protein_L-isoaspartate_methyl_ester_m0" compartment="m0" charge="10000000" boundaryCondition="false"/>
<species id="cpd12290_m0" name="Protein_L-isoaspartate_m0" compartment="m0" charge="10000000" boundaryCondition="false"/>
<species id="cpd12516_n0" name="Protein_L-isoaspartate_methyl_ester_n0" compartment="n0" charge="10000000" boundaryCondition="false"/>
<species id="cpd12290_n0" name="Protein_L-isoaspartate_n0" compartment="n0" charge="10000000" boundaryCondition="false"/>
<species id="cpd12516_r0" name="Protein_L-isoaspartate_methyl_ester_r0" compartment="r0" charge="10000000" boundaryCondition="false"/>
<species id="cpd12290_r0" name="Protein_L-isoaspartate_r0" compartment="r0" charge="10000000" boundaryCondition="false"/>
<species id="cpd12358_c0" name="Peptidylproline_omega=0_c0" compartment="c0" charge="10000000" boundaryCondition="false"/>
<species id="cpd12390_c0" name="Peptidylproline_omega=180_c0" compartment="c0" charge="10000000" boundaryCondition="false"/>
<species id="cpd12358_d0" name="Peptidylproline_omega=0_d0" compartment="d0" charge="10000000" boundaryCondition="false"/>
<species id="cpd12390_d0" name="Peptidylproline_omega=180_d0" compartment="d0" charge="10000000" boundaryCondition="false"/>
<species id="cpd12358_n0" name="Peptidylproline_omega=0_n0" compartment="n0" charge="10000000" boundaryCondition="false"/>
<species id="cpd12390_n0" name="Peptidylproline_omega=180_n0" compartment="n0" charge="10000000" boundaryCondition="false"/>
<species id="cpd12358_r0" name="Peptidylproline_omega=0_r0" compartment="r0" charge="10000000" boundaryCondition="false"/>
<species id="cpd12390_r0" name="Peptidylproline_omega=180_r0" compartment="r0" charge="10000000" boundaryCondition="false"/>
<species id="cpd12358_w0" name="Peptidylproline_omega=0_w0" compartment="w0" charge="10000000" boundaryCondition="false"/>
<species id="cpd12390_w0" name="Peptidylproline_omega=180_w0" compartment="w0" charge="10000000" boundaryCondition="false"/>
<species id="cpd12358_x0" name="Peptidylproline_omega=0_x0" compartment="x0" charge="10000000" boundaryCondition="false"/>
<species id="cpd12390_x0" name="Peptidylproline_omega=180_x0" compartment="x0" charge="10000000" boundaryCondition="false"/>
<species id="cpd13373_c0" name="Holo-Lys2_c0" compartment="c0" charge="10000000" boundaryCondition="false"/>
<species id="cpd12734_c0" name="alpha-Aminoadipoyl-S-acyl_enzyme_c0" compartment="c0" charge="10000000" boundaryCondition="false"/>
<species id="cpd12633_c0" name="Digalactosyl-diacylglycerol_c0" compartment="c0" charge="10000000" boundaryCondition="false"/>
<species id="cpd12633_d0" name="Digalactosyl-diacylglycerol_d0" compartment="d0" charge="10000000" boundaryCondition="false"/>
<species id="cpd12603_c0" name="Protein_C-terminal_S-farnesyl-L-cysteine_methyl_ester_c0" compartment="c0" charge="10000000" boundaryCondition="false"/>
<species id="cpd12562_c0" name="Protein_C-terminal_S-farnesyl-L-cysteine_c0" compartment="c0" charge="10000000" boundaryCondition="false"/>
<species id="cpd12603_r0" name="Protein_C-terminal_S-farnesyl-L-cysteine_methyl_ester_r0" compartment="r0" charge="10000000" boundaryCondition="false"/>
<species id="cpd12562_r0" name="Protein_C-terminal_S-farnesyl-L-cysteine_r0" compartment="r0" charge="10000000" boundaryCondition="false"/>
<species id="cpd12802_c0" name="Phosphatidylinositol-3_4_5-trisphosphate_c0" compartment="c0" charge="10000000" boundaryCondition="false"/>
<species id="cpd11484_m0" name="3R-3-Hydroxytetradecanoyl-acyl-carrier_protein_m0" compartment="m0" charge="10000000" boundaryCondition="false"/>
<species id="cpd02886_m0" name="UDP-3-O-3-hydroxytetradecanoyl-N-acetylglucosamine_m0" compartment="m0" charge="-2" boundaryCondition="false"/>
<species id="cpd00037_m0" name="UDP-N-acetyl-D-glucosamine_m0" compartment="m0" charge="-2" boundaryCondition="false"/>
<species id="cpd00104_c0" name="Biotin_c0" compartment="c0" charge="-1" boundaryCondition="false"/>
<species id="cpd12630_c0" name="Apo-3-methylcrotonoyl-CoA_carbon-dioxide_ligase_ADP-forming_c0" compartment="c0" charge="10000000" boundaryCondition="false"/>
<species id="cpd12621_c0" name="3-Methylcrotonoyl-CoA_carbon-dioxide_ligase_ADP-forming_c0" compartment="c0" charge="10000000" boundaryCondition="false"/>
<species id="cpd12699_c0" name="Histone_Nomega-methyl-L-arginine_c0" compartment="c0" charge="10000000" boundaryCondition="false"/>
<species id="cpd12676_c0" name="Histone_L-arginine_c0" compartment="c0" charge="10000000" boundaryCondition="false"/>
<species id="cpd12223_c0" name="DNA_5-methylcytosine_c0" compartment="c0" charge="10000000" boundaryCondition="false"/>
<species id="cpd11763_c0" name="DNA_cytosine_c0" compartment="c0" charge="10000000" boundaryCondition="false"/>
<species id="cpd12737_c0" name="Protein_N6_N6-dimethyl-L-lysine_c0" compartment="c0" charge="10000000" boundaryCondition="false"/>
<species id="cpd12737_n0" name="Protein_N6_N6-dimethyl-L-lysine_n0" compartment="n0" charge="10000000" boundaryCondition="false"/>
<species id="cpd11423_c0" name="Diacylglycerol_c0" compartment="c0" charge="10000000" boundaryCondition="false"/>
<species id="cpd12746_c0" name="Diacylglyceryl-2-aminoethylphosphonate_c0" compartment="c0" charge="10000000" boundaryCondition="false"/>
<species id="cpd03390_c0" name="Se-Methyl-L-selenocysteine_c0" compartment="c0" charge="0" boundaryCondition="false"/>
<species id="cpd03394_c0" name="gamma-Glutamyl-Se-methylselenocysteine_c0" compartment="c0" charge="-1" boundaryCondition="false"/>
<species id="cpd03390_v0" name="Se-Methyl-L-selenocysteine_v0" compartment="v0" charge="0" boundaryCondition="false"/>
<species id="cpd03394_v0" name="gamma-Glutamyl-Se-methylselenocysteine_v0" compartment="v0" charge="-1" boundaryCondition="false"/>
<species id="cpd11451_c0" name="Menaquinone_c0" compartment="c0" charge="10000000" boundaryCondition="false"/>
<species id="cpd11425_c0" name="2-Demethylmenaquinone_c0" compartment="c0" charge="10000000" boundaryCondition="false"/>
<species id="cpd11451_d0" name="Menaquinone_d0" compartment="d0" charge="10000000" boundaryCondition="false"/>
<species id="cpd11425_d0" name="2-Demethylmenaquinone_d0" compartment="d0" charge="10000000" boundaryCondition="false"/>
<species id="cpd11451_m0" name="Menaquinone_m0" compartment="m0" charge="10000000" boundaryCondition="false"/>
<species id="cpd11425_m0" name="2-Demethylmenaquinone_m0" compartment="m0" charge="10000000" boundaryCondition="false"/>
<species id="cpd11451_n0" name="Menaquinone_n0" compartment="n0" charge="10000000" boundaryCondition="false"/>
<species id="cpd11425_n0" name="2-Demethylmenaquinone_n0" compartment="n0" charge="10000000" boundaryCondition="false"/>
<species id="cpd03736_c0" name="Lauroyl-KDO2-lipid_IVA_c0" compartment="c0" charge="-6" boundaryCondition="false"/>
<species id="cpd12871_c0" name="Ribulose-1_5-bisphosphate-carboxylase-N6-methyl-L-lysine_c0" compartment="c0" charge="10000000" boundaryCondition="false"/>
<species id="cpd12870_c0" name="Ribulose-1_5-bisphosphate-carboxylase-lysine_c0" compartment="c0" charge="10000000" boundaryCondition="false"/>
<species id="cpd12871_d0" name="Ribulose-1_5-bisphosphate-carboxylase-N6-methyl-L-lysine_d0" compartment="d0" charge="10000000" boundaryCondition="false"/>
<species id="cpd12870_d0" name="Ribulose-1_5-bisphosphate-carboxylase-lysine_d0" compartment="d0" charge="10000000" boundaryCondition="false"/>
<species id="cpd12849_c0" name="Lysophospholipid_c0" compartment="c0" charge="10000000" boundaryCondition="false"/>
<species id="cpd11677_c0" name="Triacylglycerol_c0" compartment="c0" charge="10000000" boundaryCondition="false"/>
<species id="cpd11765_c0" name="Phospholipid_c0" compartment="c0" charge="10000000" boundaryCondition="false"/>
<species id="cpd19004_x0" name="1_2-Diacyl-sn-glycerol_x0" compartment="x0" charge="10000000" boundaryCondition="false"/>
<species id="cpd12849_x0" name="Lysophospholipid_x0" compartment="x0" charge="10000000" boundaryCondition="false"/>
<species id="cpd11677_x0" name="Triacylglycerol_x0" compartment="x0" charge="10000000" boundaryCondition="false"/>
<species id="cpd11765_x0" name="Phospholipid_x0" compartment="x0" charge="10000000" boundaryCondition="false"/>
<species id="cpd13365_c0" name="Methionyl_peptide_c0" compartment="c0" charge="10000000" boundaryCondition="false"/>
<species id="cpd13364_c0" name="Formyl-L-methionyl_peptide_c0" compartment="c0" charge="10000000" boundaryCondition="false"/>
<species id="cpd13365_d0" name="Methionyl_peptide_d0" compartment="d0" charge="10000000" boundaryCondition="false"/>
<species id="cpd13364_d0" name="Formyl-L-methionyl_peptide_d0" compartment="d0" charge="10000000" boundaryCondition="false"/>
<species id="cpd13365_m0" name="Methionyl_peptide_m0" compartment="m0" charge="10000000" boundaryCondition="false"/>
<species id="cpd13364_m0" name="Formyl-L-methionyl_peptide_m0" compartment="m0" charge="10000000" boundaryCondition="false"/>
<species id="cpd13384_c0" name="1-Phosphatidyl-1D-myo-inositol_3_5-bisphosphate_c0" compartment="c0" charge="10000000" boundaryCondition="false"/>
<species id="cpd13384_g0" name="1-Phosphatidyl-1D-myo-inositol_3_5-bisphosphate_g0" compartment="g0" charge="10000000" boundaryCondition="false"/>
<species id="cpd12572_g0" name="1-Phosphatidyl-1D-myo-inositol_3-phosphate_g0" compartment="g0" charge="10000000" boundaryCondition="false"/>
<species id="cpd12554_c0" name="1-Alkyl-2-acylglycerophosphoethanolamine_c0" compartment="c0" charge="10000000" boundaryCondition="false"/>
<species id="cpd12273_c0" name="1-Alkyl-2-acylglycerol_c0" compartment="c0" charge="10000000" boundaryCondition="false"/>
<species id="cpd05546_c0" name="Cyanin_c0" compartment="c0" charge="0" boundaryCondition="false"/>
<species id="cpd07322_r0" name="5-O-Caffeoylshikimic_acid_r0" compartment="r0" charge="-1" boundaryCondition="false"/>
<species id="cpd01890_r0" name="4-Coumaroylshikimate_r0" compartment="r0" charge="-1" boundaryCondition="false"/>
<species id="cpd14231_c0" name="Sulfoquinovosyldiacylglycerol_c0" compartment="c0" charge="10000000" boundaryCondition="false"/>
<species id="cpd14231_d0" name="Sulfoquinovosyldiacylglycerol_d0" compartment="d0" charge="10000000" boundaryCondition="false"/>
<species id="cpd10560_c0" name="2-S-Glutathionylacetyl_glutathione_c0" compartment="c0" charge="-2" boundaryCondition="false"/>
<species id="cpd10560_d0" name="2-S-Glutathionylacetyl_glutathione_d0" compartment="d0" charge="-2" boundaryCondition="false"/>
<species id="cpd10560_n0" name="2-S-Glutathionylacetyl_glutathione_n0" compartment="n0" charge="-2" boundaryCondition="false"/>
<species id="cpd10560_w0" name="2-S-Glutathionylacetyl_glutathione_w0" compartment="w0" charge="-2" boundaryCondition="false"/>
<species id="cpd10560_x0" name="2-S-Glutathionylacetyl_glutathione_x0" compartment="x0" charge="-2" boundaryCondition="false"/>
<species id="cpd12322_c0" name="1-Alkenyl-2-acylglycerol_c0" compartment="c0" charge="10000000" boundaryCondition="false"/>
<species id="cpd12606_c0" name="O-1-Alk-1-enyl-2-acyl-sn-glycero-3-phosphoethanolamine_c0" compartment="c0" charge="10000000" boundaryCondition="false"/>
<species id="cpd14506_c0" name="2-Acyl-1-1-alkenyl-sn-glycero-3-phosphate_c0" compartment="c0" charge="10000000" boundaryCondition="false"/>
<species id="cpd14506_v0" name="2-Acyl-1-1-alkenyl-sn-glycero-3-phosphate_v0" compartment="v0" charge="10000000" boundaryCondition="false"/>
<species id="cpd12606_v0" name="O-1-Alk-1-enyl-2-acyl-sn-glycero-3-phosphoethanolamine_v0" compartment="v0" charge="10000000" boundaryCondition="false"/>
<species id="cpd14520_c0" name="Campest-4-en-3beta-ol_c0" compartment="c0" charge="0" boundaryCondition="false"/>
<species id="cpd01234_c0" name="Campesterol_c0" compartment="c0" charge="0" boundaryCondition="false"/>
<species id="cpd14522_c0" name="5alpha-Campestan-3-one_c0" compartment="c0" charge="0" boundaryCondition="false"/>
<species id="cpd14521_c0" name="Campest-4-en-3-one_c0" compartment="c0" charge="0" boundaryCondition="false"/>
<species id="cpd14526_c0" name="Cathasterone_c0" compartment="c0" charge="0" boundaryCondition="false"/>
<species id="cpd14525_c0" name="6-Oxocampestanol_c0" compartment="c0" charge="0" boundaryCondition="false"/>
<species id="cpd14531_c0" name="22alpha-Hydroxy-campesterol_c0" compartment="c0" charge="0" boundaryCondition="false"/>
<species id="cpd14532_c0" name="22alpha-Hydroxy-campest-4-en-3-one_c0" compartment="c0" charge="0" boundaryCondition="false"/>
<species id="cpd14533_c0" name="22alpha-Hydroxy-5alpha-campestan-3-one_c0" compartment="c0" charge="0" boundaryCondition="false"/>
<species id="cpd14523_c0" name="Campestanol_c0" compartment="c0" charge="0" boundaryCondition="false"/>
<species id="cpd14534_c0" name="6-Deoxocathasterone_c0" compartment="c0" charge="0" boundaryCondition="false"/>
<species id="cpd14527_c0" name="Teasterone_c0" compartment="c0" charge="0" boundaryCondition="false"/>
<species id="cpd14535_c0" name="6-Deoxoteasterone_c0" compartment="c0" charge="0" boundaryCondition="false"/>
<species id="cpd14528_c0" name="3-Dehydroteasterone_c0" compartment="c0" charge="0" boundaryCondition="false"/>
<species id="cpd14536_c0" name="3-Dehydro-6-deoxoteasterone_c0" compartment="c0" charge="0" boundaryCondition="false"/>
<species id="cpd14537_c0" name="6-Deoxotyphasterol_c0" compartment="c0" charge="0" boundaryCondition="false"/>
<species id="cpd14529_c0" name="Typhasterol_c0" compartment="c0" charge="0" boundaryCondition="false"/>
<species id="cpd14547_c0" name="Enzyme-cysteine_c0" compartment="c0" charge="10000000" boundaryCondition="false"/>
<species id="cpd14548_c0" name="Enzyme-S-sulfanylcysteine_c0" compartment="c0" charge="10000000" boundaryCondition="false"/>
<species id="cpd14547_m0" name="Enzyme-cysteine_m0" compartment="m0" charge="10000000" boundaryCondition="false"/>
<species id="cpd14548_m0" name="Enzyme-S-sulfanylcysteine_m0" compartment="m0" charge="10000000" boundaryCondition="false"/>
<species id="cpd14584_c0" name="Dehydrospermidine_c0" compartment="c0" charge="3" boundaryCondition="false"/>
<species id="cpd05727_c0" name="24-Methylenecycloartanol_c0" compartment="c0" charge="0" boundaryCondition="false"/>
<species id="cpd14513_c0" name="4alpha-Methylfecosterol_c0" compartment="c0" charge="0" boundaryCondition="false"/>
<species id="cpd05717_c0" name="Isofucosterol_c0" compartment="c0" charge="0" boundaryCondition="false"/>
<species id="cpd01210_c0" name="beta-Sitosterol_c0" compartment="c0" charge="0" boundaryCondition="false"/>
<species id="cpd05717_r0" name="Isofucosterol_r0" compartment="r0" charge="0" boundaryCondition="false"/>
<species id="cpd01210_r0" name="beta-Sitosterol_r0" compartment="r0" charge="0" boundaryCondition="false"/>
<species id="cpd05717_w0" name="Isofucosterol_w0" compartment="w0" charge="0" boundaryCondition="false"/>
<species id="cpd01210_w0" name="beta-Sitosterol_w0" compartment="w0" charge="0" boundaryCondition="false"/>
<species id="cpd14517_c0" name="24-Methylenecholesterol_c0" compartment="c0" charge="0" boundaryCondition="false"/>
<species id="cpd14517_r0" name="24-Methylenecholesterol_r0" compartment="r0" charge="0" boundaryCondition="false"/>
<species id="cpd01234_r0" name="Campesterol_r0" compartment="r0" charge="0" boundaryCondition="false"/>
<species id="cpd14517_w0" name="24-Methylenecholesterol_w0" compartment="w0" charge="0" boundaryCondition="false"/>
<species id="cpd01234_w0" name="Campesterol_w0" compartment="w0" charge="0" boundaryCondition="false"/>
<species id="cpd14552_c0" name="3-Keto-4-methylzymosterol_c0" compartment="c0" charge="0" boundaryCondition="false"/>
<species id="cpd14544_c0" name="4alpha-Methylzymosterol-4-carboxylate_c0" compartment="c0" charge="-1" boundaryCondition="false"/>
<species id="cpd14613_c0" name="2-Methyl-6-phytylquinol_c0" compartment="c0" charge="0" boundaryCondition="false"/>
<species id="cpd00426_d0" name="Homogentisate_d0" compartment="d0" charge="-1" boundaryCondition="false"/>
<species id="cpd14613_d0" name="2-Methyl-6-phytylquinol_d0" compartment="d0" charge="0" boundaryCondition="false"/>
<species id="cpd14614_c0" name="2_3-Dimethyl-5-phytylquinol_c0" compartment="c0" charge="0" boundaryCondition="false"/>
<species id="cpd14614_d0" name="2_3-Dimethyl-5-phytylquinol_d0" compartment="d0" charge="0" boundaryCondition="false"/>
<species id="cpd09850_c0" name="delta-Tocopherol_c0" compartment="c0" charge="0" boundaryCondition="false"/>
<species id="cpd09850_d0" name="delta-Tocopherol_d0" compartment="d0" charge="0" boundaryCondition="false"/>
<species id="cpd09851_c0" name="beta-Tocopherol_c0" compartment="c0" charge="0" boundaryCondition="false"/>
<species id="cpd09851_d0" name="beta-Tocopherol_d0" compartment="d0" charge="0" boundaryCondition="false"/>
<species id="cpd14589_c0" name="7_9_7_9-tetracis-Lycopene_c0" compartment="c0" charge="0" boundaryCondition="false"/>
<species id="cpd14589_d0" name="7_9_7_9-tetracis-Lycopene_d0" compartment="d0" charge="0" boundaryCondition="false"/>
<species id="cpd14601_c0" name="1-Hydroxy-1_2-dihydrolycopene_c0" compartment="c0" charge="0" boundaryCondition="false"/>
<species id="cpd05498_c0" name="beta-Cryptoxanthin_c0" compartment="c0" charge="0" boundaryCondition="false"/>
<species id="cpd05498_d0" name="beta-Cryptoxanthin_d0" compartment="d0" charge="0" boundaryCondition="false"/>
<species id="cpd14694_c0" name="Abscisic_acid_glucose_ester_c0" compartment="c0" charge="0" boundaryCondition="false"/>
<species id="cpd06600_c0" name="Phaseic_acid_c0" compartment="c0" charge="-1" boundaryCondition="false"/>
<species id="cpd14714_c0" name="1L-myo-Inositol_1_2_3_4_6-pentakisphosphate_c0" compartment="c0" charge="-10" boundaryCondition="false"/>
<species id="cpd14700_c0" name="2-Methyl-1-hydroxypropyl-ThPP_c0" compartment="c0" charge="-1" boundaryCondition="false"/>
<species id="cpd14700_d0" name="2-Methyl-1-hydroxypropyl-ThPP_d0" compartment="d0" charge="-1" boundaryCondition="false"/>
<species id="cpd14700_m0" name="2-Methyl-1-hydroxypropyl-ThPP_m0" compartment="m0" charge="-1" boundaryCondition="false"/>
<species id="cpd00056_n0" name="Thiamin_diphosphate_n0" compartment="n0" charge="-1" boundaryCondition="false"/>
<species id="cpd14700_n0" name="2-Methyl-1-hydroxypropyl-ThPP_n0" compartment="n0" charge="-1" boundaryCondition="false"/>
<species id="cpd00123_n0" name="3-Methyl-2-oxobutanoic_acid_n0" compartment="n0" charge="-1" boundaryCondition="false"/>
<species id="cpd19173_d0" name="Dihydrolipoyllysine-residue_2-methylpropanoyltransferase_S-2-methylpropanoyldihydrolipoyllysine_d0" compartment="d0" charge="10000000" boundaryCondition="false"/>
<species id="cpd19173_n0" name="Dihydrolipoyllysine-residue_2-methylpropanoyltransferase_S-2-methylpropanoyldihydrolipoyllysine_n0" compartment="n0" charge="10000000" boundaryCondition="false"/>
<species id="cpd19171_n0" name="Enzyme_N6-lipoyllysine_n0" compartment="n0" charge="10000000" boundaryCondition="false"/>
<species id="cpd14698_c0" name="3-Methyl-1-hydroxybutyl-ThPP_c0" compartment="c0" charge="-1" boundaryCondition="false"/>
<species id="cpd14698_d0" name="3-Methyl-1-hydroxybutyl-ThPP_d0" compartment="d0" charge="-1" boundaryCondition="false"/>
<species id="cpd14698_m0" name="3-Methyl-1-hydroxybutyl-ThPP_m0" compartment="m0" charge="-1" boundaryCondition="false"/>
<species id="cpd00200_n0" name="4-Methyl-2-oxopentanoate_n0" compartment="n0" charge="-1" boundaryCondition="false"/>
<species id="cpd14698_n0" name="3-Methyl-1-hydroxybutyl-ThPP_n0" compartment="n0" charge="-1" boundaryCondition="false"/>
<species id="cpd14699_d0" name="Dihydrolipoyllysine-residue_2-methylpropanoyltransferase_S-3-methylbutanoyldihydrolipoyllysine_d0" compartment="d0" charge="10000000" boundaryCondition="false"/>
<species id="cpd14699_n0" name="Dihydrolipoyllysine-residue_2-methylpropanoyltransferase_S-3-methylbutanoyldihydrolipoyllysine_n0" compartment="n0" charge="10000000" boundaryCondition="false"/>
<species id="cpd14702_c0" name="2-Methyl-1-hydroxybutyl-ThPP_c0" compartment="c0" charge="-1" boundaryCondition="false"/>
<species id="cpd14702_d0" name="2-Methyl-1-hydroxybutyl-ThPP_d0" compartment="d0" charge="-1" boundaryCondition="false"/>
<species id="cpd14702_m0" name="2-Methyl-1-hydroxybutyl-ThPP_m0" compartment="m0" charge="-1" boundaryCondition="false"/>
<species id="cpd00508_n0" name="S-3-Methyl-2-oxopentanoic_acid_n0" compartment="n0" charge="-1" boundaryCondition="false"/>
<species id="cpd14702_n0" name="2-Methyl-1-hydroxybutyl-ThPP_n0" compartment="n0" charge="-1" boundaryCondition="false"/>
<species id="cpd14703_d0" name="Dihydrolipoyllysine-residue_2-methylpropanoyltransferase_S-2-methylbutanoyldihydrolipoyllysine_d0" compartment="d0" charge="10000000" boundaryCondition="false"/>
<species id="cpd14703_n0" name="Dihydrolipoyllysine-residue_2-methylpropanoyltransferase_S-2-methylbutanoyldihydrolipoyllysine_n0" compartment="n0" charge="10000000" boundaryCondition="false"/>
<species id="cpd14721_c0" name="L-Methionine_S-S-oxide_c0" compartment="c0" charge="0" boundaryCondition="false"/>
<species id="cpd14721_d0" name="L-Methionine_S-S-oxide_d0" compartment="d0" charge="0" boundaryCondition="false"/>
<species id="cpd08243_c0" name="-Linalool_c0" compartment="c0" charge="0" boundaryCondition="false"/>
<species id="cpd19108_c0" name="--Linalool_c0" compartment="c0" charge="0" boundaryCondition="false"/>
<species id="cpd14792_c0" name="Riboflavin_cyclic-4_5-phosphate_c0" compartment="c0" charge="-2" boundaryCondition="false"/>
<species id="cpd14864_c0" name="1E_4S_5E_7R-Germacra-110_5-dien-11-ol_c0" compartment="c0" charge="0" boundaryCondition="false"/>
<species id="cpd14654_c0" name="GDP-L-gulose_c0" compartment="c0" charge="-2" boundaryCondition="false"/>
<species id="cpd01257_c0" name="L-Galactose_c0" compartment="c0" charge="0" boundaryCondition="false"/>
<species id="cpd14655_c0" name="L-Galactose_1-phosphate_c0" compartment="c0" charge="-2" boundaryCondition="false"/>
<species id="cpd00820_c0" name="L-Galactono-1_4-lactone_c0" compartment="c0" charge="0" boundaryCondition="false"/>
<species id="cpd14949_c0" name="6_7_4-Trihydroxyflavanone_c0" compartment="c0" charge="0" boundaryCondition="false"/>
<species id="cpd14949_n0" name="6_7_4-Trihydroxyflavanone_n0" compartment="n0" charge="0" boundaryCondition="false"/>
<species id="cpd07105_c0" name="Daidzin_c0" compartment="c0" charge="0" boundaryCondition="false"/>
<species id="cpd14909_c0" name="2_7-Dihydroxy-4-methoxyisoflavanone_c0" compartment="c0" charge="0" boundaryCondition="false"/>
<species id="cpd02238_c0" name="2-Hydroxydihydrodaidzein_c0" compartment="c0" charge="0" boundaryCondition="false"/>
<species id="cpd07395_c0" name="Ononin_c0" compartment="c0" charge="0" boundaryCondition="false"/>
<species id="cpd14942_c0" name="--Medicocarpin_c0" compartment="c0" charge="0" boundaryCondition="false"/>
<species id="cpd07389_c0" name="Medicarpin_c0" compartment="c0" charge="0" boundaryCondition="false"/>
<species id="cpd30751_c0" name="2_7-Dihydroxy-4_5-methylenedioxyisoflavone_c0" compartment="c0" charge="-1" boundaryCondition="false"/>
<species id="cpd07408_c0" name="Pseudobaptigenin_c0" compartment="c0" charge="-1" boundaryCondition="false"/>
<species id="cpd30751_r0" name="2_7-Dihydroxy-4_5-methylenedioxyisoflavone_r0" compartment="r0" charge="-1" boundaryCondition="false"/>
<species id="cpd07408_r0" name="Pseudobaptigenin_r0" compartment="r0" charge="-1" boundaryCondition="false"/>
<species id="cpd14945_c0" name="--Sophorol_c0" compartment="c0" charge="0" boundaryCondition="false"/>
<species id="cpd07388_c0" name="--Maackiain_c0" compartment="c0" charge="0" boundaryCondition="false"/>
<species id="cpd07424_c0" name="Trifolirhizin_c0" compartment="c0" charge="0" boundaryCondition="false"/>
<species id="cpd14935_c0" name="3-Oxostearoyl-CoA_c0" compartment="c0" charge="-4" boundaryCondition="false"/>
<species id="cpd14936_c0" name="3-Hydroxyoctadecanoyl-CoA_c0" compartment="c0" charge="-4" boundaryCondition="false"/>
<species id="cpd14935_d0" name="3-Oxostearoyl-CoA_d0" compartment="d0" charge="-4" boundaryCondition="false"/>
<species id="cpd14936_d0" name="3-Hydroxyoctadecanoyl-CoA_d0" compartment="d0" charge="-4" boundaryCondition="false"/>
<species id="cpd14935_r0" name="3-Oxostearoyl-CoA_r0" compartment="r0" charge="-4" boundaryCondition="false"/>
<species id="cpd14936_r0" name="3-Hydroxyoctadecanoyl-CoA_r0" compartment="r0" charge="-4" boundaryCondition="false"/>
<species id="cpd14937_c0" name="2E-Octadecenoyl-CoA_c0" compartment="c0" charge="-4" boundaryCondition="false"/>
<species id="cpd14937_r0" name="2E-Octadecenoyl-CoA_r0" compartment="r0" charge="-4" boundaryCondition="false"/>
<species id="cpd00327_m0" name="Stearoyl-CoA_m0" compartment="m0" charge="-4" boundaryCondition="false"/>
<species id="cpd14937_m0" name="2E-Octadecenoyl-CoA_m0" compartment="m0" charge="-4" boundaryCondition="false"/>
<species id="cpd14938_c0" name="3-Oxostearoyl-acp_c0" compartment="c0" charge="10000000" boundaryCondition="false"/>
<species id="cpd14938_d0" name="3-Oxostearoyl-acp_d0" compartment="d0" charge="10000000" boundaryCondition="false"/>
<species id="cpd11476_m0" name="Hexadecanoyl-acp_m0" compartment="m0" charge="10000000" boundaryCondition="false"/>
<species id="cpd14938_m0" name="3-Oxostearoyl-acp_m0" compartment="m0" charge="10000000" boundaryCondition="false"/>
<species id="cpd14939_c0" name="3-Hydroxyoctadecanoyl-acp_c0" compartment="c0" charge="10000000" boundaryCondition="false"/>
<species id="cpd14939_d0" name="3-Hydroxyoctadecanoyl-acp_d0" compartment="d0" charge="10000000" boundaryCondition="false"/>
<species id="cpd14940_c0" name="2E-Octadecenoyl-acp_c0" compartment="c0" charge="10000000" boundaryCondition="false"/>
<species id="cpd14940_d0" name="2E-Octadecenoyl-acp_d0" compartment="d0" charge="10000000" boundaryCondition="false"/>
<species id="cpd14939_r0" name="3-Hydroxyoctadecanoyl-acp_r0" compartment="r0" charge="10000000" boundaryCondition="false"/>
<species id="cpd14940_r0" name="2E-Octadecenoyl-acp_r0" compartment="r0" charge="10000000" boundaryCondition="false"/>
<species id="cpd12458_c0" name="Octadecanoyl-acyl-carrier_protein_c0" compartment="c0" charge="10000000" boundaryCondition="false"/>
<species id="cpd12458_d0" name="Octadecanoyl-acyl-carrier_protein_d0" compartment="d0" charge="10000000" boundaryCondition="false"/>
<species id="cpd14953_c0" name="Protein_N6-octanoyllysine_c0" compartment="c0" charge="10000000" boundaryCondition="false"/>
<species id="cpd14957_c0" name="Apoprotein_c0" compartment="c0" charge="10000000" boundaryCondition="false"/>
<species id="cpd14953_d0" name="Protein_N6-octanoyllysine_d0" compartment="d0" charge="10000000" boundaryCondition="false"/>
<species id="cpd14957_d0" name="Apoprotein_d0" compartment="d0" charge="10000000" boundaryCondition="false"/>
<species id="cpd14953_m0" name="Protein_N6-octanoyllysine_m0" compartment="m0" charge="10000000" boundaryCondition="false"/>
<species id="cpd14957_m0" name="Apoprotein_m0" compartment="m0" charge="10000000" boundaryCondition="false"/>
<species id="cpd14956_c0" name="Lipoyl-acp_c0" compartment="c0" charge="10000000" boundaryCondition="false"/>
<species id="cpd14954_c0" name="Protein_N6-lipoyllysine_c0" compartment="c0" charge="10000000" boundaryCondition="false"/>
<species id="cpd14956_d0" name="Lipoyl-acp_d0" compartment="d0" charge="10000000" boundaryCondition="false"/>
<species id="cpd14954_d0" name="Protein_N6-lipoyllysine_d0" compartment="d0" charge="10000000" boundaryCondition="false"/>
<species id="cpd14956_m0" name="Lipoyl-acp_m0" compartment="m0" charge="10000000" boundaryCondition="false"/>
<species id="cpd14954_m0" name="Protein_N6-lipoyllysine_m0" compartment="m0" charge="10000000" boundaryCondition="false"/>
<species id="cpd07406_c0" name="Pratensein_c0" compartment="c0" charge="-1" boundaryCondition="false"/>
<species id="cpd14992_c0" name="epsilon-Carotene_c0" compartment="c0" charge="0" boundaryCondition="false"/>
<species id="cpd14992_d0" name="epsilon-Carotene_d0" compartment="d0" charge="0" boundaryCondition="false"/>
<species id="cpd14795_c0" name="Phenylacetonitrile_c0" compartment="c0" charge="0" boundaryCondition="false"/>
<species id="cpd19069_n0" name="Phenylacetic_acid_n0" compartment="n0" charge="-1" boundaryCondition="false"/>
<species id="cpd14795_n0" name="Phenylacetonitrile_n0" compartment="n0" charge="0" boundaryCondition="false"/>
<species id="cpd03219_c0" name="beta-Zeacarotene_c0" compartment="c0" charge="0" boundaryCondition="false"/>
<species id="cpd15007_c0" name="7_8-Dihydro-beta-carotene_c0" compartment="c0" charge="0" boundaryCondition="false"/>
<species id="cpd03219_d0" name="beta-Zeacarotene_d0" compartment="d0" charge="0" boundaryCondition="false"/>
<species id="cpd15007_d0" name="7_8-Dihydro-beta-carotene_d0" compartment="d0" charge="0" boundaryCondition="false"/>
<species id="cpd02907_c0" name="13S-HPOT_c0" compartment="c0" charge="-1" boundaryCondition="false"/>
<species id="cpd02907_d0" name="13S-HPOT_d0" compartment="d0" charge="-1" boundaryCondition="false"/>
<species id="cpd15037_c0" name="9S-HPOT_c0" compartment="c0" charge="-1" boundaryCondition="false"/>
<species id="cpd03850_c0" name="9Z_12Z_15Z-Octadecatrienoic_acid_c0" compartment="c0" charge="-1" boundaryCondition="false"/>
<species id="cpd15037_d0" name="9S-HPOT_d0" compartment="d0" charge="-1" boundaryCondition="false"/>
<species id="cpd03850_d0" name="9Z_12Z_15Z-Octadecatrienoic_acid_d0" compartment="d0" charge="-1" boundaryCondition="false"/>
<species id="cpd15040_c0" name="9_10-EOT_c0" compartment="c0" charge="-1" boundaryCondition="false"/>
<species id="cpd15040_d0" name="9_10-EOT_d0" compartment="d0" charge="-1" boundaryCondition="false"/>
<species id="cpd15038_c0" name="9-Oxononanoic_acid_c0" compartment="c0" charge="-1" boundaryCondition="false"/>
<species id="cpd15039_c0" name="3_6-Nonadienal_c0" compartment="c0" charge="0" boundaryCondition="false"/>
<species id="cpd15038_d0" name="9-Oxononanoic_acid_d0" compartment="d0" charge="-1" boundaryCondition="false"/>
<species id="cpd15039_d0" name="3_6-Nonadienal_d0" compartment="d0" charge="0" boundaryCondition="false"/>
<species id="cpd15027_c0" name="12-Oxo-9Z-dodecenoic_acid_c0" compartment="c0" charge="-1" boundaryCondition="false"/>
<species id="cpd15026_c0" name="3-Hexenal_c0" compartment="c0" charge="0" boundaryCondition="false"/>
<species id="cpd15027_d0" name="12-Oxo-9Z-dodecenoic_acid_d0" compartment="d0" charge="-1" boundaryCondition="false"/>
<species id="cpd15026_d0" name="3-Hexenal_d0" compartment="d0" charge="0" boundaryCondition="false"/>
<species id="cpd15025_c0" name="Traumatin_c0" compartment="c0" charge="-1" boundaryCondition="false"/>
<species id="cpd05630_c0" name="Pelargonin_c0" compartment="c0" charge="0" boundaryCondition="false"/>
<species id="cpd15021_c0" name="Pelargonidin_3-O-sophoroside_c0" compartment="c0" charge="0" boundaryCondition="false"/>
<species id="cpd15022_c0" name="Cyanidin_3-O-sophoroside_c0" compartment="c0" charge="0" boundaryCondition="false"/>
<species id="cpd15023_c0" name="Delphinidin_3-O-sophoroside_c0" compartment="c0" charge="0" boundaryCondition="false"/>
<species id="cpd15043_c0" name="OPC8-CoA_c0" compartment="c0" charge="-4" boundaryCondition="false"/>
<species id="cpd15043_x0" name="OPC8-CoA_x0" compartment="x0" charge="-4" boundaryCondition="false"/>
<species id="cpd15044_c0" name="trans-2-Enoyl-OPC8-CoA_c0" compartment="c0" charge="-4" boundaryCondition="false"/>
<species id="cpd15044_x0" name="trans-2-Enoyl-OPC8-CoA_x0" compartment="x0" charge="-4" boundaryCondition="false"/>
<species id="cpd15045_c0" name="3-Hydroxy-OPC8-CoA_c0" compartment="c0" charge="-4" boundaryCondition="false"/>
<species id="cpd15045_x0" name="3-Hydroxy-OPC8-CoA_x0" compartment="x0" charge="-4" boundaryCondition="false"/>
<species id="cpd15046_c0" name="3-Oxo-OPC8-CoA_c0" compartment="c0" charge="-4" boundaryCondition="false"/>
<species id="cpd15046_x0" name="3-Oxo-OPC8-CoA_x0" compartment="x0" charge="-4" boundaryCondition="false"/>
<species id="cpd15047_c0" name="OPC6-CoA_c0" compartment="c0" charge="-4" boundaryCondition="false"/>
<species id="cpd15046_m0" name="3-Oxo-OPC8-CoA_m0" compartment="m0" charge="-4" boundaryCondition="false"/>
<species id="cpd15047_m0" name="OPC6-CoA_m0" compartment="m0" charge="-4" boundaryCondition="false"/>
<species id="cpd15047_x0" name="OPC6-CoA_x0" compartment="x0" charge="-4" boundaryCondition="false"/>
<species id="cpd15048_c0" name="trans-2-Enoyl-OPC6-CoA_c0" compartment="c0" charge="-4" boundaryCondition="false"/>
<species id="cpd15048_x0" name="trans-2-Enoyl-OPC6-CoA_x0" compartment="x0" charge="-4" boundaryCondition="false"/>
<species id="cpd15049_c0" name="3-Hydroxy-OPC6-CoA_c0" compartment="c0" charge="-4" boundaryCondition="false"/>
<species id="cpd15049_x0" name="3-Hydroxy-OPC6-CoA_x0" compartment="x0" charge="-4" boundaryCondition="false"/>
<species id="cpd15050_c0" name="3-Oxo-OPC6-CoA_c0" compartment="c0" charge="-4" boundaryCondition="false"/>
<species id="cpd15050_x0" name="3-Oxo-OPC6-CoA_x0" compartment="x0" charge="-4" boundaryCondition="false"/>
<species id="cpd15051_c0" name="OPC4-CoA_c0" compartment="c0" charge="-4" boundaryCondition="false"/>
<species id="cpd15050_m0" name="3-Oxo-OPC6-CoA_m0" compartment="m0" charge="-4" boundaryCondition="false"/>
<species id="cpd15051_m0" name="OPC4-CoA_m0" compartment="m0" charge="-4" boundaryCondition="false"/>
<species id="cpd15051_x0" name="OPC4-CoA_x0" compartment="x0" charge="-4" boundaryCondition="false"/>
<species id="cpd15052_c0" name="trans-2-Enoyl-OPC4-CoA_c0" compartment="c0" charge="-4" boundaryCondition="false"/>
<species id="cpd15052_x0" name="trans-2-Enoyl-OPC4-CoA_x0" compartment="x0" charge="-4" boundaryCondition="false"/>
<species id="cpd15053_c0" name="3-Hydroxy-OPC4-CoA_c0" compartment="c0" charge="-4" boundaryCondition="false"/>
<species id="cpd15053_x0" name="3-Hydroxy-OPC4-CoA_x0" compartment="x0" charge="-4" boundaryCondition="false"/>
<species id="cpd15054_c0" name="3-Oxo-OPC4-CoA_c0" compartment="c0" charge="-4" boundaryCondition="false"/>
<species id="cpd15054_x0" name="3-Oxo-OPC4-CoA_x0" compartment="x0" charge="-4" boundaryCondition="false"/>
<species id="cpd15055_c0" name="-7-Isojasmonic_acid_CoA_c0" compartment="c0" charge="-4" boundaryCondition="false"/>
<species id="cpd15055_m0" name="-7-Isojasmonic_acid_CoA_m0" compartment="m0" charge="-4" boundaryCondition="false"/>
<species id="cpd15054_m0" name="3-Oxo-OPC4-CoA_m0" compartment="m0" charge="-4" boundaryCondition="false"/>
<species id="cpd15055_x0" name="-7-Isojasmonic_acid_CoA_x0" compartment="x0" charge="-4" boundaryCondition="false"/>
<species id="cpd15015_c0" name="Malonylshisonin_c0" compartment="c0" charge="-1" boundaryCondition="false"/>
<species id="cpd08879_c0" name="Cyanidin_3-O-6-O-p-coumaroylglucoside-5-O-glucoside_c0" compartment="c0" charge="0" boundaryCondition="false"/>
<species id="cpd15028_c0" name="Delphin_c0" compartment="c0" charge="0" boundaryCondition="false"/>
<species id="cpd15030_c0" name="Delphinidin_3_5_3-triglucoside_c0" compartment="c0" charge="0" boundaryCondition="false"/>
<species id="cpd15090_c0" name="2E_6Z_9Z_12Z_15Z_18Z_21Z-Tetracosahepta-2_6_9_12_15_18_21-enoyl-CoA_c0" compartment="c0" charge="-4" boundaryCondition="false"/>
<species id="cpd14889_c0" name="6Z_9Z_12Z_15Z_18Z_21Z-Tetracosahexaenoyl-CoA_c0" compartment="c0" charge="-4" boundaryCondition="false"/>
<species id="cpd15090_x0" name="2E_6Z_9Z_12Z_15Z_18Z_21Z-Tetracosahepta-2_6_9_12_15_18_21-enoyl-CoA_x0" compartment="x0" charge="-4" boundaryCondition="false"/>
<species id="cpd14889_x0" name="6Z_9Z_12Z_15Z_18Z_21Z-Tetracosahexaenoyl-CoA_x0" compartment="x0" charge="-4" boundaryCondition="false"/>
<species id="cpd14890_c0" name="4Z_7Z_10Z_13Z_16Z_19Z-Docosahexaenoyl-CoA_c0" compartment="c0" charge="-4" boundaryCondition="false"/>
<species id="cpd15092_c0" name="6Z_9Z_12Z_15Z_18Z_21Z-3-Oxotetracosahexa-6_9_12_15_18_21-enoyl-CoA_c0" compartment="c0" charge="-4" boundaryCondition="false"/>
<species id="cpd14890_m0" name="4Z_7Z_10Z_13Z_16Z_19Z-Docosahexaenoyl-CoA_m0" compartment="m0" charge="-4" boundaryCondition="false"/>
<species id="cpd15092_m0" name="6Z_9Z_12Z_15Z_18Z_21Z-3-Oxotetracosahexa-6_9_12_15_18_21-enoyl-CoA_m0" compartment="m0" charge="-4" boundaryCondition="false"/>
<species id="cpd14890_x0" name="4Z_7Z_10Z_13Z_16Z_19Z-Docosahexaenoyl-CoA_x0" compartment="x0" charge="-4" boundaryCondition="false"/>
<species id="cpd15092_x0" name="6Z_9Z_12Z_15Z_18Z_21Z-3-Oxotetracosahexa-6_9_12_15_18_21-enoyl-CoA_x0" compartment="x0" charge="-4" boundaryCondition="false"/>
<species id="cpd15075_c0" name="1-Methyluric_acid_c0" compartment="c0" charge="0" boundaryCondition="false"/>
<species id="cpd15074_c0" name="1-Methylxanthine_c0" compartment="c0" charge="0" boundaryCondition="false"/>
<species id="cpd14893_c0" name="6Z_9Z_12Z_15Z_18Z-Tetracosapentaenoyl-CoA_c0" compartment="c0" charge="-4" boundaryCondition="false"/>
<species id="cpd15093_c0" name="2E_6Z_9Z_12Z_15Z_18Z-Tetracosahexa-2_6_9_12_15_18-enoyl-CoA_c0" compartment="c0" charge="-4" boundaryCondition="false"/>
<species id="cpd14893_x0" name="6Z_9Z_12Z_15Z_18Z-Tetracosapentaenoyl-CoA_x0" compartment="x0" charge="-4" boundaryCondition="false"/>
<species id="cpd15093_x0" name="2E_6Z_9Z_12Z_15Z_18Z-Tetracosahexa-2_6_9_12_15_18-enoyl-CoA_x0" compartment="x0" charge="-4" boundaryCondition="false"/>
<species id="cpd15095_c0" name="6Z_9Z_12Z_15Z_18Z-3-Oxotetracosapenta-6_9_12_15_18-enoyl-CoA_c0" compartment="c0" charge="-4" boundaryCondition="false"/>
<species id="cpd14894_c0" name="4Z_7Z_10Z_13Z_16Z-Docosapentaenoyl-CoA_c0" compartment="c0" charge="-4" boundaryCondition="false"/>
<species id="cpd15095_m0" name="6Z_9Z_12Z_15Z_18Z-3-Oxotetracosapenta-6_9_12_15_18-enoyl-CoA_m0" compartment="m0" charge="-4" boundaryCondition="false"/>
<species id="cpd14894_m0" name="4Z_7Z_10Z_13Z_16Z-Docosapentaenoyl-CoA_m0" compartment="m0" charge="-4" boundaryCondition="false"/>
<species id="cpd15095_x0" name="6Z_9Z_12Z_15Z_18Z-3-Oxotetracosapenta-6_9_12_15_18-enoyl-CoA_x0" compartment="x0" charge="-4" boundaryCondition="false"/>
<species id="cpd14894_x0" name="4Z_7Z_10Z_13Z_16Z-Docosapentaenoyl-CoA_x0" compartment="x0" charge="-4" boundaryCondition="false"/>
<species id="cpd15072_c0" name="1_7-Dimethyluric_acid_c0" compartment="c0" charge="0" boundaryCondition="false"/>
<species id="cpd09576_c0" name="1_7-Dimethylxanthine_c0" compartment="c0" charge="0" boundaryCondition="false"/>
<species id="cpd15076_c0" name="3_7-Dimethyluric_acid_c0" compartment="c0" charge="0" boundaryCondition="false"/>
<species id="cpd04653_c0" name="Theobromine_c0" compartment="c0" charge="0" boundaryCondition="false"/>
<species id="cpd15071_c0" name="7-Methyluric_acid_c0" compartment="c0" charge="0" boundaryCondition="false"/>
<species id="cpd15069_c0" name="7-Methylxanthine_c0" compartment="c0" charge="0" boundaryCondition="false"/>
<species id="cpd15110_c0" name="Pinocembrin_chalcone_c0" compartment="c0" charge="0" boundaryCondition="false"/>
<species id="cpd00422_n0" name="Cinnamoyl-CoA_n0" compartment="n0" charge="-4" boundaryCondition="false"/>
<species id="cpd15110_n0" name="Pinocembrin_chalcone_n0" compartment="n0" charge="0" boundaryCondition="false"/>
<species id="cpd00422_r0" name="Cinnamoyl-CoA_r0" compartment="r0" charge="-4" boundaryCondition="false"/>
<species id="cpd15110_r0" name="Pinocembrin_chalcone_r0" compartment="r0" charge="0" boundaryCondition="false"/>
<species id="cpd11204_c0" name="Eriodictyol_chalcone_c0" compartment="c0" charge="0" boundaryCondition="false"/>
<species id="cpd11204_n0" name="Eriodictyol_chalcone_n0" compartment="n0" charge="0" boundaryCondition="false"/>
<species id="cpd00270_n0" name="Caffeoyl-CoA_n0" compartment="n0" charge="-4" boundaryCondition="false"/>
<species id="cpd11204_r0" name="Eriodictyol_chalcone_r0" compartment="r0" charge="0" boundaryCondition="false"/>
<species id="cpd00270_r0" name="Caffeoyl-CoA_r0" compartment="r0" charge="-4" boundaryCondition="false"/>
<species id="cpd15111_c0" name="Homoeriodictyol_chalcone_c0" compartment="c0" charge="0" boundaryCondition="false"/>
<species id="cpd00321_n0" name="Feruloyl-CoA_n0" compartment="n0" charge="-4" boundaryCondition="false"/>
<species id="cpd15111_n0" name="Homoeriodictyol_chalcone_n0" compartment="n0" charge="0" boundaryCondition="false"/>
<species id="cpd00321_r0" name="Feruloyl-CoA_r0" compartment="r0" charge="-4" boundaryCondition="false"/>
<species id="cpd15111_r0" name="Homoeriodictyol_chalcone_r0" compartment="r0" charge="0" boundaryCondition="false"/>
<species id="cpd06719_c0" name="Pinocembrin_c0" compartment="c0" charge="0" boundaryCondition="false"/>
<species id="cpd06719_n0" name="Pinocembrin_n0" compartment="n0" charge="0" boundaryCondition="false"/>
<species id="cpd06719_r0" name="Pinocembrin_r0" compartment="r0" charge="0" boundaryCondition="false"/>
<species id="cpd06718_c0" name="Pinobanksin_c0" compartment="c0" charge="0" boundaryCondition="false"/>
<species id="cpd06509_c0" name="Butin_c0" compartment="c0" charge="0" boundaryCondition="false"/>
<species id="cpd05485_c0" name="Butein_c0" compartment="c0" charge="0" boundaryCondition="false"/>
<species id="cpd06509_n0" name="Butin_n0" compartment="n0" charge="0" boundaryCondition="false"/>
<species id="cpd05485_n0" name="Butein_n0" compartment="n0" charge="0" boundaryCondition="false"/>
<species id="cpd06509_r0" name="Butin_r0" compartment="r0" charge="0" boundaryCondition="false"/>
<species id="cpd05485_r0" name="Butein_r0" compartment="r0" charge="0" boundaryCondition="false"/>
<species id="cpd06643_c0" name="Garbanzol_c0" compartment="c0" charge="0" boundaryCondition="false"/>
<species id="cpd00991_c0" name="Fustin_c0" compartment="c0" charge="0" boundaryCondition="false"/>
<species id="cpd15121_c0" name="5-Deoxyleucopelargonidin_c0" compartment="c0" charge="0" boundaryCondition="false"/>
<species id="cpd06628_c0" name="Fisetinidol-4beta-ol_c0" compartment="c0" charge="0" boundaryCondition="false"/>
<species id="cpd15130_c0" name="Isopentenyladenosine-5-triphosphate_c0" compartment="c0" charge="-3" boundaryCondition="false"/>
<species id="cpd15130_d0" name="Isopentenyladenosine-5-triphosphate_d0" compartment="d0" charge="-3" boundaryCondition="false"/>
<species id="cpd15130_m0" name="Isopentenyladenosine-5-triphosphate_m0" compartment="m0" charge="-3" boundaryCondition="false"/>
<species id="cpd15131_c0" name="Isopentenyladenosine-5-diphosphate_c0" compartment="c0" charge="-2" boundaryCondition="false"/>
<species id="cpd15131_d0" name="Isopentenyladenosine-5-diphosphate_d0" compartment="d0" charge="-2" boundaryCondition="false"/>
<species id="cpd15131_m0" name="Isopentenyladenosine-5-diphosphate_m0" compartment="m0" charge="-2" boundaryCondition="false"/>
<species id="cpd15133_c0" name="trans-Zeatin_riboside_triphosphate_c0" compartment="c0" charge="-3" boundaryCondition="false"/>
<species id="cpd15134_c0" name="trans-Zeatin_riboside_diphosphate_c0" compartment="c0" charge="-2" boundaryCondition="false"/>
<species id="cpd15147_c0" name="trans-Zeatin-7-beta-D-glucoside_c0" compartment="c0" charge="0" boundaryCondition="false"/>
<species id="cpd15152_c0" name="Dihydrozeatin-O-glucoside_c0" compartment="c0" charge="0" boundaryCondition="false"/>
<species id="cpd01386_c0" name="Dihydrozeatin_c0" compartment="c0" charge="0" boundaryCondition="false"/>
<species id="cpd15145_c0" name="cis-Zeatin_riboside_monophosphate_c0" compartment="c0" charge="-2" boundaryCondition="false"/>
<species id="cpd15153_c0" name="cis-Zeatin_riboside_c0" compartment="c0" charge="0" boundaryCondition="false"/>
<species id="cpd06934_c0" name="Galangin_c0" compartment="c0" charge="-1" boundaryCondition="false"/>
<species id="cpd15170_c0" name="7-Methyl-3-oxo-6-octenoyl-CoA_c0" compartment="c0" charge="-4" boundaryCondition="false"/>
<species id="cpd02849_c0" name="3-Hydroxy-3-4-methylpent-3-en-1-ylglutaryl-CoA_c0" compartment="c0" charge="-5" boundaryCondition="false"/>
<species id="cpd06738_c0" name="cis-Citral_c0" compartment="c0" charge="0" boundaryCondition="false"/>
<species id="cpd15187_c0" name="4-Fluorocyclohexadiene-cis_cis-1_2-diol_c0" compartment="c0" charge="0" boundaryCondition="false"/>
<species id="cpd15177_c0" name="4-Fluorocatechol_c0" compartment="c0" charge="0" boundaryCondition="false"/>
<species id="cpd00552_c0" name="Fluoride_c0" compartment="c0" charge="-1" boundaryCondition="false"/>
<species id="cpd15181_c0" name="5-Fluoromuconolactone_c0" compartment="c0" charge="-2" boundaryCondition="false"/>
<species id="cpd15180_c0" name="4-Fluoromuconolactone_c0" compartment="c0" charge="-1" boundaryCondition="false"/>
<species id="cpd03846_c0" name="Octanoic_acid_c0" compartment="c0" charge="-1" boundaryCondition="false"/>
<species id="cpd03846_d0" name="Octanoic_acid_d0" compartment="d0" charge="-1" boundaryCondition="false"/>
<species id="cpd15582_c0" name="C55-PP-GlcNAc-ManNAcA-Fuc4NAc_c0" compartment="c0" charge="-3" boundaryCondition="false"/>
<species id="cpd15454_c0" name="TDP-Fuc4NAc_c0" compartment="c0" charge="-2" boundaryCondition="false"/>
<species id="cpd15581_c0" name="C55-PP-GlcNAc-ManNAcA_c0" compartment="c0" charge="-3" boundaryCondition="false"/>
<species id="cpd15582_g0" name="C55-PP-GlcNAc-ManNAcA-Fuc4NAc_g0" compartment="g0" charge="-3" boundaryCondition="false"/>
<species id="cpd15454_g0" name="TDP-Fuc4NAc_g0" compartment="g0" charge="-2" boundaryCondition="false"/>
<species id="cpd15581_g0" name="C55-PP-GlcNAc-ManNAcA_g0" compartment="g0" charge="-3" boundaryCondition="false"/>
<species id="cpd15439_c0" name="D-carnitinyl-CoA_c0" compartment="c0" charge="-3" boundaryCondition="false"/>
<species id="cpd15440_c0" name="L-carnitinyl-CoA_c0" compartment="c0" charge="-3" boundaryCondition="false"/>
<species id="cpd02295_c0" name="1_4-Dihydroxy-2-naphthoate_c0" compartment="c0" charge="-1" boundaryCondition="false"/>
<species id="cpd15353_c0" name="DMKH2-8_c0" compartment="c0" charge="0" boundaryCondition="false"/>
<species id="cpd30761_c0" name="OPP_c0" compartment="c0" charge="-2" boundaryCondition="false"/>
<species id="cpd15560_c0" name="Ubiquinone-8_c0" compartment="c0" charge="0" boundaryCondition="false"/>
<species id="cpd15561_c0" name="ubiquinol8_c0" compartment="c0" charge="0" boundaryCondition="false"/>
<species id="cpd03738_c0" name="1-Deoxy-D-xylulose_c0" compartment="c0" charge="0" boundaryCondition="false"/>
<species id="cpd15277_c0" name="Palmitoyl-ACPs_c0" compartment="c0" charge="10000000" boundaryCondition="false"/>
<species id="cpd15277_d0" name="Palmitoyl-ACPs_d0" compartment="d0" charge="10000000" boundaryCondition="false"/>
<species id="cpd01107_c0" name="Decanoic_acid_c0" compartment="c0" charge="-1" boundaryCondition="false"/>
<species id="cpd01107_d0" name="Decanoic_acid_d0" compartment="d0" charge="-1" boundaryCondition="false"/>
<species id="cpd01741_x0" name="Dodecanoic_acid_x0" compartment="x0" charge="-1" boundaryCondition="false"/>
<species id="cpd01080_c0" name="Octadecanoic_acid_c0" compartment="c0" charge="-1" boundaryCondition="false"/>
<species id="cpd01080_x0" name="Octadecanoic_acid_x0" compartment="x0" charge="-1" boundaryCondition="false"/>
<species id="cpd00905_d0" name="Guanosine_3_5-bisdiphosphate_d0" compartment="d0" charge="-5" boundaryCondition="false"/>
[truncated: 7,744,921 more chars]
